# Supplementary material for: Conservation in Mammals of Genes Associated with Aggression-Related Behavioral Phenotypes in Honey Bees
Source: PLoS Comput Biol. 2016 Jun 30;12(6):e1004921. doi: 10.1371/journal.pcbi.1004921 (PMC4928799; doi:10.1371/journal.pcbi.1004921)
Supplement: S1 Table — Raw data for Fig 3; p-values were calculated by random sampling, from one million sets of randomly chosen genes, each set having the same number of genes as the corresponding experimental set. (XLSX) [file pcbi.1004921.s004.xlsx]

## Sheet: Table S1
Inparanoid
Set	S.cerevisiae	T.adhaerens	N.vectensis	S.mansoni	L.gigantea	C.spI	H.robusta	P.pacificus	B.malayi	C.japonica	C.elegans	C.brenneri	C.remanei	C.briggsae	I.scapularis	D.pulex	P.humanus	A.pisum	N.vitripennis	A.mellifera	T.castaneum	B.mori	A.gambiae	A.aegypti	C.pipiens	D.grimshawi	D.virilis	D.mojavensis	D.willistoni	D.pseudoobscura	D.ananassae	D.melanogaster	S.purpuratus	C.savignyi	C.intestinalis	B.floridae	T.nigroviridis	T.rubripes	G.aculeatus	O.latipes	D.rerio	X.tropicalis	G.gallus	O.anatinus	M.domestica	B.taurus	E.caballus	C.familiaris	C.porcellus
Alarm_Pheromone	0.098665	0.750338	0.090393	0.0632	0.0121	0.006568	0.058051	0.326636	0.130638	0.180326	0.106166	0.406177	0.100921	0.0773	0.084224	0.010583	0.192174	0.14391	0.158965	1	0.042643	0.018415	0.103615	0.32798	0.05918	0.011206	0.052558	0.049303	0.334092	0.031366	0.070384	0.070866	0.027484	0.623682	0.417536	0.021286	0.287014	0.01946	0.007768	0.195762	0.115985	0.021766	0.083907	0.015797	0.075242	0.012221	0.011487	0.038277	0.033612
Old_vs_Young	0.00174	0.091804	0.021565	0.688299	0.023464	0.112034	0.407775	0.014137	0.019844	0.063587	0.341531	0.108963	0.239471	0.169211	0.334674	0.002097	0.094586	0.214726	0.000192	1	0.000618	0.005909	0.000726	0.012738	0.048128	0.000644	0.009588	0.00154	0.002795	0.000407	0.001816	0.007964	0.109694	0.026583	0.03296	0.0498	0.279521	0.227455	0.087616	0.031929	0.046795	0.132188	0.678986	0.340381	0.103052	0.385205	0.170439	0.17433	0.092751
Soldier_CG	0.358502	0.361785	0.12939	0.02691	0.132583	0.258101	0.357565	0.642868	0.121176	0.783635	0.404388	0.943659	0.186479	0.546765	0.828544	0.002541	0.392409	0.018198	0.042961	1	0.315201	0.012518	0.000147	0.000619	4.1e-05	2e-06	2.8e-05	1e-06	0.000639	0.001228	1.9e-05	0.000113	0.030926	0.866738	0.983027	0.044956	0.13286	0.081908	0.16592	0.105666	0.152973	0.677859	0.272576	0.799499	0.255413	0.005867	0.155725	0.168361	0.074723
Soldier_WG	0.5397	0.926761	0.842803	0.80889	0.544886	0.870295	0.912321	0.917592	0.966706	0.788921	0.830649	0.990589	0.747804	0.856809	0.502062	0.889692	0.959629	0.420685	0.63915	1	0.571182	0.773508	0.145469	0.463731	0.569106	0.462782	0.645326	0.533889	0.620911	0.642723	0.590249	0.627763	0.839183	0.920583	0.883003	0.756757	0.900861	0.968089	0.605898	0.838919	0.756418	0.943882	0.793507	0.768333	0.873831	0.696646	0.922562	0.886427	0.851789
Forager_CG	0.848031	0.971128	0.994501	0.867744	0.958121	0.97068	0.97755	0.988877	0.860922	0.48882	0.763307	0.935347	0.829204	0.737576	0.788636	0.916139	0.930783	0.182314	0.430194	1	0.513462	0.477824	0.27121	0.628112	0.229258	0.536952	0.587647	0.318419	0.309839	0.878963	0.544802	0.46178	0.928792	0.954721	0.980354	0.966813	0.920393	0.944708	0.675595	0.792714	0.980223	0.964536	0.739812	0.822712	0.890975	0.934828	0.821751	0.958779	0.908969
Forager_WG	0.415376	0.99655	0.986782	0.75813	0.997969	0.999827	0.999002	0.940962	0.965939	0.899668	0.97139	0.980018	0.91673	0.995859	0.955312	0.999415	0.94447	0.96831	0.820362	1	0.866179	0.947562	0.809284	0.362291	0.898084	0.934627	0.933182	0.85243	0.850752	0.704064	0.845076	0.881478	0.973329	0.964435	0.991698	0.996448	0.998801	0.996748	0.974412	0.983011	0.931756	0.973548	0.996117	0.943749	0.996991	0.997036	0.996526	0.997211	0.999418
Guard_CG	0.999722	0.999681	0.994827	0.893889	0.993423	0.997028	0.999972	0.992394	0.999776	0.999507	0.995969	0.999304	0.991623	0.998943	0.984652	0.827512	0.878127	0.643593	0.02757	1	0.056431	0.188918	0.029453	0.526571	0.054016	0.247634	0.441151	0.321566	0.588826	0.300787	0.337472	0.27324	0.996403	0.999797	0.997068	0.99227	0.999164	0.999509	0.998265	0.993018	0.988857	0.99965	0.998851	0.999296	0.999803	0.999461	0.999912	0.999554	0.999668
Guard_WG	0.999692	0.999419	0.99998	0.997161	0.987104	0.999992	0.999221	0.968366	0.987514	0.977361	0.982136	0.984978	0.998571	0.985268	0.996438	0.991905	0.79077	0.928883	0.731509	1	0.860948	0.96047	0.994887	0.999133	0.937475	0.94024	0.875181	0.933725	0.902132	0.836052	0.89279	0.927251	0.99101	0.990508	0.983128	0.999298	0.992361	0.998048	0.99514	0.996051	0.994228	0.996993	0.991554	0.987402	0.999214	0.99239	0.999952	0.996199	0.999855
OrthoMCL
Set	T.adhaerens	N.vectensis	S.mansoni	B.malayi	C.elegans	C.briggsae	I.scapularis	P.humanus	A.pisum	A.mellifera	B.mori	A.gambiae	A.aegypti	C.pipiens	D.melanogaster	C.intestinalis	T.nigroviridis	T.rubripes	D.rerio	G.gallus	O.anatinus	M.domestica	E.caballus	C.familiaris	R.norvegicus	M.musculus	M.mulatta	P.troglodytes	H.sapiens
Alarm_Pheromone	0.431946	0.154222	0.016519	0.030357	0.072618	0.09414	0.100656	0.308434	0.246748	1	0.849119	0.345046	0.543564	0.189157	0.441158	0.262175	0.292982	0.121291	0.07765	0.116359	0.043153	0.009452	0.039299	0.017232	0.00244	0.002842	0.015453	0.014655	0.011057
Old_vs_Young	0.350835	0.293191	0.378481	0.037812	0.054214	0.033391	0.166163	0.382791	0.093405	1	0.077144	0.000536	0.026517	0.04399	0.067252	0.17195	0.569332	0.447047	0.441427	0.611749	0.509857	0.555089	0.317138	0.488331	0.48779	0.382918	0.459429	0.351794	0.40427
Soldier_CG	0.515992	0.26777	0.256619	0.374049	0.618862	0.663972	0.648474	0.995912	0.117688	1	0.468479	0.206096	0.133934	0.091362	0.12188	0.890827	0.2862	0.08294	0.256145	0.468725	0.465609	0.29987	0.137359	0.296488	0.115731	0.160574	0.176458	0.060226	0.085064
Soldier_WG	0.960775	0.876255	0.855429	0.840162	0.961656	0.949622	0.970232	0.973326	0.588626	1	0.993086	0.236592	0.564884	0.469854	0.753598	0.962668	0.94862	0.984112	0.988564	0.898533	0.969188	0.958602	0.992361	0.924933	0.951835	0.964069	0.927908	0.954115	0.933051
Forager_CG	0.819399	0.758515	0.95158	0.334856	0.489561	0.450061	0.883424	0.930536	0.549139	1	0.719127	0.796107	0.650189	0.213178	0.951805	0.841236	0.891822	0.958424	0.954708	0.722102	0.688465	0.96996	0.814691	0.884453	0.945778	0.966572	0.922167	0.96482	0.965275
Forager_WG	0.401366	0.864346	0.655021	0.972834	0.646777	0.788481	0.874955	0.771432	0.426648	1	0.589444	0.673581	0.484369	0.477638	0.970326	0.985617	0.819553	0.65773	0.493392	0.465028	0.770457	0.695308	0.59511	0.520886	0.663595	0.557283	0.480976	0.531268	0.55524
Guard_CG	0.998857	0.938206	0.9998	0.996373	0.986569	0.98709	0.92216	0.744087	0.44763	1	0.378517	0.028566	0.018543	0.004985	0.513198	0.996151	0.999846	0.9978	0.997098	0.983001	0.999531	0.998921	0.997824	0.999231	0.995376	0.998054	0.999811	0.999032	0.997937
Guard_WG	0.999116	0.995603	0.986061	0.891813	0.984393	0.970043	0.770022	0.957568	0.699021	1	0.826764	0.496395	0.722661	0.709521	0.955331	0.955747	0.994831	0.990622	0.991858	0.819292	0.938029	0.963507	0.907736	0.991097	0.94184	0.976277	0.955937	0.978496	0.975515
[truncated: 6 more columns]
