# Supplementary material for: Conservation in Mammals of Genes Associated with Aggression-Related Behavioral Phenotypes in Honey Bees
Source: PLoS Comput Biol. 2016 Jun 30;12(6):e1004921. doi: 10.1371/journal.pcbi.1004921 (PMC4928799; doi:10.1371/journal.pcbi.1004921)
Supplement: S2 Table — (XLSX) [file pcbi.1004921.s005.xlsx]

## Sheet: CombineTable
Index	GO ID	GO Term	Eutheria-conserved		Vertebrate-conserved		Mouse-Human-conserved
			P-value	Set Desc	P-value	Set Desc	P-value	Set Desc
GO:0009607	59	response to biotic stimulus					0.0356293	Up
GO:0006457	15	protein folding	0.0215	Up	0.0262734	Up	0.0118608	Up
GO:0043933	38	macromolecular complex subunit organization	0.00957	Up+Both	0.014496	Up	0.0187877	Up
GO:0019866	21	organelle inner membrane	0.00727	Down+Both			0.00095447	Down+Both
GO:0070013	69	intracellular organelle lumen					0.000699216	Down+Both
GO:0031974	13	membrane-enclosed lumen	0.0458	Both			0.000433283	Down+Both
GO:0031975	46	envelope	0.0122	Down+Both			0.00100261	Down+Both
GO:0005623	58	cell					0.0160705	Down+Both
GO:0043229	28	intracellular organelle	0.00104	Down+Both	0.0123894	Both	0.000454442	Down+Both
GO:0005739	37	mitochondrion	0.00325	Down			0.000147115	Down+Both
GO:0003674	34	molecular_function	>0.05	Parent Node	>0.05	Parent Node	>0.05	Parent Node
GO:0005488	22	binding	0.0438	Up	>0.05	Parent Node	0.0281335	Up
GO:0016592	70	Srb-mediator complex					0.00180739	Down+Both
GO:0005622	20	intracellular	2.31e-05	Up+Down+Both	0.0130494	Both	5.088e-06	Down+Both
GO:0043227	24	membrane-bounded organelle	0.000681	Down+Both	0.0137208	Both	7.8236e-05	Down+Both
GO:0043226	42	organelle	0.00101	Down+Both	0.010391	Both	0.000447297	Down+Both
GO:0071840	54	cellular component organization or biogenesis	>0.05	Parent Node	>0.05	Parent Node	>0.05	Parent Node
GO:0001882	57	nucleoside binding			0.0439482	Up
GO:0005737	3	cytoplasm	4.65e-06	Up+Down+Both	0.0083698	Both	4.50314e-05	Down+Both
GO:0044267	4	cellular protein metabolic process	>0.05	Parent Node	>0.05	Parent Node	>0.05	Parent Node
GO:0006986	29	response to unfolded protein	0.000563	Up+Both	0.018694	Up	0.00010368	Up+Both
GO:0031090	2	organelle membrane	0.0177	Down			0.0179049	Down
GO:0044260	47	cellular macromolecule metabolic process	>0.05	Parent Node	>0.05	Parent Node	>0.05	Parent Node
GO:0031980	61	mitochondrial lumen					0.0121822	Down+Both
GO:0005634	43	nucleus	0.014	Up+Both	0.0225085	Both	0.00188507	Up+Both
GO:0005654	60	nucleoplasm					0.00613522	Down+Both
GO:0005740	14	mitochondrial envelope	0.0179	Down			0.00384033	Down+Both
GO:0016043	1	cellular component organization	>0.05	Parent Node	>0.05	Parent Node	>0.05	Parent Node
GO:1901363	56	heterocyclic compound binding			>0.05	Parent Node
GO:0044455	8	mitochondrial membrane part	0.00216	Down+Both			0.000280174	Down+Both
GO:0071704	12	organic substance metabolic process	>0.05	Parent Node	>0.05	Parent Node	>0.05	Parent Node
GO:0044451	62	nucleoplasm part					0.00729154	Both
GO:0005759	64	mitochondrial matrix					0.0121822	Down+Both
GO:0044428	55	nuclear part	0.0196	Both			0.00352211	Both
GO:0070469	52	respiratory chain	0.0157	Down			0.0277311	Down
GO:0016455	65	RNA polymerase II transcription mediator activity					0.016236	Both
GO:0030529	67	ribonucleoprotein complex					0.0401961	Down
GO:0009987	26	cellular process	>0.05	Parent Node			>0.05	Parent Node
GO:0044446	33	intracellular organelle part	0.00726	Down+Both			0.000111283	Down+Both
GO:0031967	32	organelle envelope	0.0129	Down+Both			0.00101454	Down+Both
GO:0031966	51	mitochondrial membrane	0.0145	Down			0.002968	Down+Both
GO:0003702	66	RNA polymerase II transcription factor activity					0.0471219	Both
GO:0006950	31	response to stress	0.00403	Up			0.0154261	Up
GO:0051082	49	unfolded protein binding	0.0151	Up			0.000558093	Up+Both
GO:0008150	27	biological_process	>0.05	Parent Node	>0.05	Parent Node	>0.05	Parent Node
GO:0008152	16	metabolic process	>0.05	Parent Node	>0.05	Parent Node	>0.05	Parent Node
GO:0044425	18	membrane part	>0.05	Parent Node			>0.05	Parent Node
GO:0042221	44	response to chemical stimulus	>0.05	Parent Node	>0.05	Parent Node	>0.05	Parent Node
GO:0010033	35	response to organic substance	>0.05	Parent Node	>0.05	Parent Node	>0.05	Parent Node
GO:0043234	50	protein complex	0.000206	Down+Both	0.0247124	Both	3.91289e-06	Down+Both
GO:0032991	5	macromolecular complex	3.12e-06	Down+Both	0.0150595	Both	7.74929e-08	Down+Both
GO:0043231	41	intracellular membrane-bounded organelle	0.000747	Down+Both	0.0150352	Both	8.67006e-05	Down+Both
GO:0043233	63	organelle lumen					0.000915246	Down+Both
GO:0050896	9	response to stimulus	>0.05	Parent Node	>0.05	Parent Node	>0.05	Parent Node
GO:0044464	19	cell part	>0.05	Parent Node	>0.05	Parent Node	0.0164486	Down+Both
GO:0044237	10	cellular metabolic process	0.0159	Both			0.00331291	Down+Both
GO:0043170	23	macromolecule metabolic process	>0.05	Parent Node	>0.05	Parent Node	>0.05	Parent Node
GO:0005575	40	cellular_component	>0.05	Parent Node	>0.05	Parent Node	>0.05	Parent Node
GO:0005743	25	mitochondrial inner membrane	0.00677	Down+Both			0.000666282	Down+Both
GO:0044444	53	cytoplasmic part	0.000528	Down+Both	>0.05	Parent Node	0.000122236	Down+Both
GO:0035966	17	response to topologically incorrect protein	>0.05	Parent Node	>0.05	Parent Node	>0.05	Parent Node
GO:0005746	39	mitochondrial respiratory chain	0.0111	Down			0.0205824	Down
GO:0044429	30	mitochondrial part	0.00712	Down			0.00011695	Down+Both
GO:0005515	7	protein binding	0.00363	Up			0.00028327	Up+Both
GO:0044424	6	intracellular part	6.36e-06	Up+Down+Both	0.00887955	Both	2.95359e-07	Up+Down+Both
GO:0034621	48	cellular macromolecular complex subunit organization	0.0221	Up+Both	0.0141017	Up
GO:0051789	45	response to protein stimulus	0.00315	Up+Both	0.0366457	Up	0.000872741	Up+Both
GO:0005829	36	cytosol	0.000413	Down+Both	0.0163226	Both	0.000168181	Down+Both
GO:0044422	11	organelle part	0.00741	Down+Both			0.000111262	Down+Both
GO:0016251	68	general RNA polymerase II transcription factor activity					0.0230357	Both
