# Supplementary material for: Conservation in Mammals of Genes Associated with Aggression-Related Behavioral Phenotypes in Honey Bees
Source: PLoS Comput Biol. 2016 Jun 30;12(6):e1004921. doi: 10.1371/journal.pcbi.1004921 (PMC4928799; doi:10.1371/journal.pcbi.1004921)
Supplement: S3 Table — (XLSX) [file pcbi.1004921.s006.xlsx]

## Sheet: Table S3
BeeBase_ID	Refseq_ID	Differential Expression Directions in different Aggression-related Gene Sets								Oligo	Entrez Gene_ID	Symbol	Description	TranscriptionFactor(Based on Interpro Domain Info)	InterproDomains	Inparanoid Ortholog/Homolog Data(Accessions used for each species come from different sources, see http://inparanoid.sbc.su.se/cgi-bin/summary.cgi for detail)
		Forager_CG	Forager_WG	Soldier_WG	Soldier_CG	Guard_CG	Guard_WG	Alarm_pheromone	Old_vs_Young							S.cerevisiae	T.adhaerens	N.vectensis	S.mansoni	L.gigantea	C.spI	H.robusta	P.pacificus	B.malayi	C.japonica	C.elegans	C.brenneri	C.remanei	C.briggsae	I.scapularis	D.pulex	P.humanus	A.pisum	N.vitripennis	A.mellifera	T.castaneum	B.mori	A.gambiae	A.aegypti	C.pipiens	D.grimshawi	D.virilis	D.mojavensis	D.willistoni	D.pseudoobscura	D.ananassae	D.melanogaster	S.purpuratus	C.savignyi
GB10855	XP_393632.2:XP_393632.2	-	-	-	-0.78	-	-	-	-	AM03480	410149	LOC410149	plasma glutamate carboxypeptidase-like	N	IPR007484(Peptidase M28):	YBR286W;YDR415C	-	-	-	-	-	-	-	-	-	-	-	-	-	-	-	-	-	-	XP_393632.2	-	-	-	-	-	-	-	-	-	-	-	-	-	-
GB10717	XP_392501.2:XP_392501.2	-0.71	-	-	-0.66	-0.37	-	-	-0.56	AM03342	408972	Mp20	muscle protein 20	N	IPR000557(Calponin repeat):IPR001715(Calponin-like actin-binding):IPR016146(Calponin-homology):	-	-	Smp_086330.1	-	-	-	-	-	-	-	-	-	-	-	ISCW004111-PA	307363	PHUM002915-PA	XP_001951557.1	XP_001607748.1	XP_392501.2	XP_975000.1	BGIBMGA001201-PA	AGAP012304-PA	AAEL006872-PA	CPIJ008540	FBpp0155527	FBpp0235584	FBpp0169290	FBpp0247121	FBpp0277167	FBpp0116876	FBpp0086858	-	-
GB13979	XP_394098.3:XP_394098.4	-0.59	-	-	-0.63	-0.35	-	-	-	AM06577	410621	NimC2	nimrod C2	N	IPR000742(EGF-like, type 3):IPR003341(Cysteine rich repeat, tripleX):IPR006210(EGF-like):IPR009030(Growth factor, receptor):IPR013032(EGF-like region, conserved site):	-	-	-	-	218536	-	194878	-	-	-	-	-	-	-	-	-	-	-	XP_001607181.1	XP_394098.3	-	-	AGAP009763-PA	AAEL000636-PA	CPIJ018270	FBpp0144510	-	FBpp0172493	FBpp0241179	-	FBpp0126145	-	XP_795832.2	-
GB13790	-	-0.44	-	0.19	-0.62	-0.38	-	-	-	AM06389	-	-	-	N	IPR003591(Leucine-rich repeat, typical subtype):	NA	NA	NA	NA	NA	NA	NA	NA	NA	NA	NA	NA	NA	NA	NA	NA	NA	NA	NA	NA	NA	NA	NA	NA	NA	NA	NA	NA	NA	NA	NA	NA	NA	NA
GB13399	XP_393371.2:XP_393371.3	-0.59	-	-	-0.56	-	-	-	-0.54	AM06002	409881	Mlc2	myosin regulatory light chain 2	N	IPR002048(Calcium-binding EF-hand):IPR011992(EF-Hand type):IPR018247(EF-HAND 1):IPR018248(EF hand):IPR018249(EF-HAND 2):	-	-	-	-	-	-	-	-	-	-	-	-	-	-	ISCW005413-PA	230243	PHUM000027-PA	XP_001951320.1	XP_001608247.1	XP_393371.2	XP_974688.1	BGIBMGA002259-PA	AGAP001622-PA	AAEL002572-PA	CPIJ017123	FBpp0152291	FBpp0224788	FBpp0172594	FBpp0242288	FBpp0283144	FBpp0119388	FBpp0088688	-	-
GB11973	NP_001035323.1	-0.71	-	-	-0.56	-	-	-	-	AM04590	409469	Cyp4g11	cytochrome P450 4G11	N	IPR001128(Cytochrome P450):IPR017972(Cytochrome P450, conserved site):	-	-	-	-	206515	162759	-	PP12370	-	JA07344	-	CN08173	RP41397	CBP10102	-	306533	PHUM004487-PA	XP_001944205.1	XP_001606417.1	NP_001035323.1	NP_001107791.1	BGIBMGA001162-PA	AGAP001076-PA	AAEL004054-PA	CPIJ009415	FBpp0146275	FBpp0233569	FBpp0163965	FBpp0249090	FBpp0284049	FBpp0124004	FBpp0073352	XP_001190840.1	ENSCSAVP00000010477
GB16215	-	-0.47	-0.24	-	-0.5	-0.41	-	-	-0.47	AM08793;AM08795;AM08792;AM08794	-	-	-	N	IPR011992(EF-Hand type):IPR018247(EF-HAND 1):IPR018249(EF-HAND 2):	NA	NA	NA	NA	NA	NA	NA	NA	NA	NA	NA	NA	NA	NA	NA	NA	NA	NA	NA	NA	NA	NA	NA	NA	NA	NA	NA	NA	NA	NA	NA	NA	NA	NA
GB17784	-	-0.71	-	-	-0.5	-0.43	-	-	-0.41	AM10356	412718	CYP4AA1	cytochrome P450 4AA1	N	IPR001128(Cytochrome P450):IPR017972(Cytochrome P450, conserved site):	NA	NA	NA	NA	NA	NA	NA	NA	NA	NA	NA	NA	NA	NA	NA	NA	NA	NA	NA	NA	NA	NA	NA	NA	NA	NA	NA	NA	NA	NA	NA	NA	NA	NA
GB17716	-	-0.48	-	-	-0.49	-0.28	-	-	-	AM10289	-	-	-	Y	IPR001611(Leucine-rich repeat):IPR003591(Leucine-rich repeat, typical subtype):	NA	NA	NA	NA	NA	NA	NA	NA	NA	NA	NA	NA	NA	NA	NA	NA	NA	NA	NA	NA	NA	NA	NA	NA	NA	NA	NA	NA	NA	NA	NA	NA	NA	NA
GB15810	-	-0.4	-	0.26	-0.46	-0.34	-	-	0.63	AM08392	-	-	-	-	-	NA	NA	NA	NA	NA	NA	NA	NA	NA	NA	NA	NA	NA	NA	NA	NA	NA	NA	NA	NA	NA	NA	NA	NA	NA	NA	NA	NA	NA	NA	NA	NA	NA	NA
GB30401	-	-	-	-	-0.45	-	-	-	-	AM00237	-	-	-	N	IPR004117(Olfactory receptor, Drosophila):	NA	NA	NA	NA	NA	NA	NA	NA	NA	NA	NA	NA	NA	NA	NA	NA	NA	NA	NA	NA	NA	NA	NA	NA	NA	NA	NA	NA	NA	NA	NA	NA	NA	NA
GB18767	XP_001121888.1:XP_001121888.2	-0.46	-	-	-0.41	-0.33	-	-	-0.26	AM11327	726126	SP8	serine protease 8	N	IPR001254(Peptidase S1 and S6, chymotrypsin/Hap):IPR009003(Peptidase, trypsin-like serine and cysteine):IPR018114(Peptidase S1/S6, chymotrypsin/Hap, active site):	-	-	-	-	122334	127358	-	PP10964	XP_001895362.1	JA04718	-	-	-	-	-	305928	PHUM000867-PA	XP_001945944.1	XP_001603794.1	XP_001121888.1	XP_967952.1	BGIBMGA010257-PA	AGAP002422-PA	AAEL007796-PB	CPIJ009480	FBpp0150846	FBpp0227921	FBpp0161017	FBpp0248402	FBpp0287067	FBpp0126903	FBpp0074713	XP_001184988.1;XP_001199035.1;XP_782476.1	ENSCSAVP00000001454
GB12117	XP_001120455.1:XP_001120455.1	-	-	-	-0.4	-	0.5	-	-	AM04738	724566	LOC724566	uncharacterized LOC724566	N	IPR007087(Zinc finger, C2H2-type):	-	-	-	-	-	-	-	-	-	-	-	-	-	-	-	-	-	-	-	XP_001120455.1	-	-	-	-	-	-	-	-	-	-	-	-	-	-
GB13587	NP_001011589.1	-0.23	-0.32	-0.28	-0.39	-0.22	-0.32	-	0.31	AM06187	406101	Obp4	odorant binding protein 4	N	IPR006170(Pheromone/general odorant binding protein, PBP/GOBP):IPR006625(Insect pheromone/odorant binding protein PhBP):	-	-	-	-	-	-	-	-	-	-	-	-	-	-	-	-	-	-	XP_001603247.1	NP_001011589.1	-	-	-	-	-	-	-	-	-	-	-	-	-	-
GB15106	XP_001120136.1:XP_001120136.1	-	-	-	-0.39	-	-	-	-0.41	AM07697	724899	Lys-2	lysozyme 2	N	IPR001916(Glycoside hydrolase, family 22):	-	-	-	-	231116	-	-	-	-	-	-	-	-	-	-	300634	PHUM005768-PA	-	-	XP_001120136.1	-	-	AGAP007385-PA	-	-	-	-	-	-	-	-	-	-	-
GB10334	-	-0.39	-	-	-0.39	-0.26	-	-	-	AM02964	-	-	-	-	-	NA	NA	NA	NA	NA	NA	NA	NA	NA	NA	NA	NA	NA	NA	NA	NA	NA	NA	NA	NA	NA	NA	NA	NA	NA	NA	NA	NA	NA	NA	NA	NA	NA	NA
GB14645	XP_001120277.1:XP_001120277.2	-0.33	-	-	-0.39	-0.3	-	-	-	AM07242	724421	NimC1	nimrod C1	N	IPR003341(Cysteine rich repeat, tripleX):IPR006210(EGF-like):IPR009030(Growth factor, receptor):IPR013032(EGF-like region, conserved site):	-	-	-	-	-	-	183748	PP12827	-	-	-	-	-	-	-	-	-	-	-	XP_001120277.1	-	-	-	-	-	FBpp0152856	-	-	-	-	-	-	-	-
GB10088	XP_392555.1:XP_392555.1	-0.35	-	-	-0.38	-0.24	-	-	-0.3	AM02716	409025	LOC409025	apolipoprotein D-like	N	IPR002345(Lipocalin):IPR011038(Calycin-like):IPR012674(Calycin):	-	-	-	-	-	-	-	-	-	-	-	-	-	-	-	-	PHUM001245-PA	XP_001952500.1	XP_001602517.1	XP_392555.1	XP_969250.1	BGIBMGA006296-PA	AGAP000790-PA	AAEL002520-PA	CPIJ018683	FBpp0158296	FBpp0229185	FBpp0164547	FBpp0245462	FBpp0273028	FBpp0123626	FBpp0073401	-	-
GB18709	XP_001119879.1:XP_001119879.1	-0.4	-	-	-0.37	-0.21	-	-	-0.2	AM11270	724580	LOC724580	uncharacterized LOC724580	-	-	-	-	-	-	-	-	-	-	-	-	-	-	-	-	-	310623	PHUM006654-PA	XP_001949085.1	-	XP_001119879.1	XP_975314.1	BGIBMGA007087-PA	AGAP000963-PA	AAEL010564-PA	CPIJ016150	FBpp0146429	FBpp0233957	FBpp0164094	FBpp0239233	FBpp0272160	FBpp0125050	FBpp0076958	-	-
GB18819	NP_001011583.1	-0.37	-	-	-0.36	-	-	-	-0.31	AM11377	406094	CSP3	chemosensory protein 3	N	IPR005055(Insect pheromone-binding protein A10/OS-D):	-	-	-	-	-	-	-	-	-	-	-	-	-	-	-	-	PHUM011262-PA	XP_001948322.1	XP_001604757.1	NP_001011583.1	NP_001039278.1	BGIBMGA004068-PA	AGAP008052-PA	AAEL001991-PA;AAEL001993-PA	CPIJ002609	FBpp0155612	FBpp0234864	FBpp0168076;FBpp0168346	FBpp0248649	FBpp0277864	FBpp0116084	FBpp0072073	-	-
GB10545	NP_001014430.1	-0.25	-	-	-0.35	-0.28	-	-	-0.2	AM03172	411659	TpnCI	troponin C type I	N	IPR002048(Calcium-binding EF-hand):IPR011992(EF-Hand type):IPR018247(EF-HAND 1):IPR018248(EF hand):IPR018249(EF-HAND 2):	-	-	-	-	-	-	-	-	-	JA02507	CE01719	CN01363	RP22107	CBP32298	-	-	PHUM003315-PA	XP_001952061.1	XP_001605874.1	NP_001014430.1	XP_973979.1	BGIBMGA006937-PA	AGAP007339-PA	AAEL000744-PA	CPIJ003058	FBpp0150308	FBpp0229429	FBpp0168864	FBpp0250770	FBpp0275608	FBpp0115615	FBpp0088546	-	-
GB30365	-	-	-	-	-0.33	-0.37	-	-	-	AM03163	-	-	-	N	IPR006170(Pheromone/general odorant binding protein, PBP/GOBP):IPR006625(Insect pheromone/odorant binding protein PhBP):	NA	NA	NA	NA	NA	NA	NA	NA	NA	NA	NA	NA	NA	NA	NA	NA	NA	NA	NA	NA	NA	NA	NA	NA	NA	NA	NA	NA	NA	NA	NA	NA	NA	NA
GB13360	XP_392090.2:XP_392090.2	-	-	-0.35	-0.32	-	-0.45	-	-	AM05963	408544	lox2	lysyl oxidase-like 2	N	IPR001190(Speract/scavenger receptor):IPR001695(Lysyl oxidase):IPR017448(Speract/scavenger receptor related):	-	-	Smp_128860	60847	193984	142796	73641	-	-	-	-	-	-	-	-	50513	PHUM001785-PA	XP_001947264.1	XP_001606356.1	XP_392090.2	-	BGIBMGA010823-PA	AGAP004118-PA	-	CPIJ006993	FBpp0154684	FBpp0235015	FBpp0170080	FBpp0244797	FBpp0276051	FBpp0114811	FBpp0071659	XP_001191162.1	ENSCSAVP00000011339
GB19606	XP_394758.2:XP_394758.3	-	-	-	-0.32	-	-	-	-0.55	AM12158	411285	LOC411285	muscle LIM protein Mlp84B-like	N	IPR001781(Zinc finger, LIM-type):	-	-	-	-	-	-	-	-	-	-	-	-	-	-	-	306648	PHUM002912-PA	XP_001950563.1	-	XP_394758.2	XP_967871.1	BGIBMGA001202-PA	AGAP012305-PA	AAEL006866-PA	CPIJ008542	FBpp0152497	FBpp0237110	FBpp0173736	FBpp0248347	FBpp0281226	FBpp0120515	FBpp0081133	-	-
GB30222	-	-	-	-	-0.32	-	-	-	-	AM03335	-	-	-	N	IPR002928(Myosin tail):IPR009053(Prefoldin):	NA	NA	NA	NA	NA	NA	NA	NA	NA	NA	NA	NA	NA	NA	NA	NA	NA	NA	NA	NA	NA	NA	NA	NA	NA	NA	NA	NA	NA	NA	NA	NA	NA	NA
GB13325	XP_001120200.1:NP_001071287.1	-	-	-0.22	-0.31	-0.27	-	-0.17	0.25	AM05929	725103	CSP6	chemosensory protein 6	N	IPR005055(Insect pheromone-binding protein A10/OS-D):	-	-	-	-	-	-	-	-	-	-	-	-	-	-	-	267893	-	NP_001119651.1	XP_001603922.1	XP_001120200.1	NP_001039289.1	BGIBMGA004046-PA	AGAP008059-PA	-	-	-	-	-	-	-	-	-	-	-
GB13230	-	-	-	-0.17	-0.31	-0.14	-	-	-	AM05838	-	-	-	-	-	NA	NA	NA	NA	NA	NA	NA	NA	NA	NA	NA	NA	NA	NA	NA	NA	NA	NA	NA	NA	NA	NA	NA	NA	NA	NA	NA	NA	NA	NA	NA	NA	NA	NA
GB19201	-	-	-	-	-0.3	-	-	-	-0.23	AM11755	-	-	-	-	-	NA	NA	NA	NA	NA	NA	NA	NA	NA	NA	NA	NA	NA	NA	NA	NA	NA	NA	NA	NA	NA	NA	NA	NA	NA	NA	NA	NA	NA	NA	NA	NA	NA	NA
GB11544	XP_001120213.1:XP_001120213.2	-0.35	-	-	-0.3	-0.21	-	-	-	AM04164	724378	LOC724378	BMP and activin membrane-bound inhibitor homolog	N	IPR009345(BMP and activin membrane-bound inhibitor):	-	-	-	-	151562	220461	-	-	-	-	-	-	-	-	-	-	-	-	-	XP_001120213.1	-	-	-	-	-	-	-	-	-	-	-	-	-	-
GB18492	XP_001121663.1:XP_001121663.1	-	-	-0.2	-0.29	-0.19	-	-	-	AM11054	725865	LOC725865	similar to bcn92 CG3717-PA	N	IPR008011(Complex 1 LYR protein):	YER048W-A	30723	Smp_066590	206387	200002	102686	75876	PP10285	-	-	-	-	RP35604	-	ISCW012134-PA	306461	PHUM001417-PA	XP_001949684.1	XP_001605593.1	XP_001121663.1	XP_967993.1	-	AGAP004196-PA	AAEL005928-PA	CPIJ001317	FBpp0158306	FBpp0230927	FBpp0160276	FBpp0254069	FBpp0272133	FBpp0123997	FBpp0070415	-	ENSCSAVP00000020078
GB16709	-	-0.32	-	0.32	-0.29	-0.25	0.21	-	-	AM09288	-	-	-	N	IPR011701(Major facilitator superfamily MFS-1):IPR016196(Major facilitator superfamily, general substrate transporter):	NA	NA	NA	NA	NA	NA	NA	NA	NA	NA	NA	NA	NA	NA	NA	NA	NA	NA	NA	NA	NA	NA	NA	NA	NA	NA	NA	NA	NA	NA	NA	NA	NA	NA
GB15540	-	-	-	-	-0.29	-0.17	-	-	-	AM08125	-	-	-	N	IPR001214(SET):IPR002893(Zinc finger, MYND-type):	NA	NA	NA	NA	NA	NA	NA	NA	NA	NA	NA	NA	NA	NA	NA	NA	NA	NA	NA	NA	NA	NA	NA	NA	NA	NA	NA	NA	NA	NA	NA	NA	NA	NA
GB20117	XP_624767.1:NP_001107670.1	-	-	-	-0.29	-	-	-	-	AM12664	552391	A4	apolipophorin-III-like protein	N	IPR010009(Apolipophorin-III):IPR013326(Apolipoprotein/apolipophorin):	-	-	-	-	-	-	-	-	-	-	-	-	-	-	-	-	PHUM010485-PA	-	XP_001602474.1	XP_624767.1	XP_975784.1	-	-	-	-	-	-	-	-	-	-	-	-	-
GB18605	XP_001120479.1:XP_001120479.1	-	-	-	-0.29	-	-	-	-	AM11166	725572	LOC725572	ribonuclease kappa-like	-	-	-	63746	Smp_105100	82150	233363	224567	105257	PP20443	XP_001892997.1	JA15756	CE03372	CN06701	RP45745	CBP05152	ISCW020648-PA	222243	PHUM007375-PA	-	XP_001604912.1	XP_001120479.1	XP_975591.1	BGIBMGA004091-PA	AGAP006389-PA	AAEL003492-PA	CPIJ000083	FBpp0154363	FBpp0236333	FBpp0168099	FBpp0239901	FBpp0277229	FBpp0117038	FBpp0110588	XP_791712.1	ENSCSAVP00000001805
GB16595	XP_001121159.1:XP_001121159.1	-	-	-0.14	-0.28	-0.17	0.14	-	-	AM09174	725291	mRpS16	mitochondrial ribosomal protein S16	N	IPR000307(Ribosomal protein S16):	YPL013C	53518	Smp_066480	244146	220505	105534	-	PP22074	-	JA17124	CE29407	CN01128;CN19688	RP44862	CBP25752	ISCW016884-PA	230842	PHUM001169-PA	XP_001946887.1	-	XP_001121159.1	XP_971865.1	BGIBMGA013765-PA	AGAP004818-PA	AAEL009608-PA	CPIJ009237	FBpp0153953	FBpp0236723	FBpp0169673	FBpp0250893	FBpp0275985	FBpp0116092	FBpp0086704	XP_001194274.1	ENSCSAVP00000010794
GB10483	XP_001122458.1:XP_001122458.1	-0.36	-	-	-0.28	-	-	-	0.86	AM03110	726737	LOC726737	venom acid phosphatase Acph-1-like	N	IPR000560(Histidine acid phosphatase):	-	-	-	-	-	-	-	-	-	-	-	-	-	-	-	-	-	-	-	XP_001122458.1	-	-	-	-	-	-	-	-	-	-	-	-	-	-
GB18639	XP_624779.1:XP_624779.1	-	-	-	-0.28	-	-	-0.17	-	AM11200	552403	MED10	mediator of RNA polymerase II transcription subunit 10	-	-	YPR168W	24417	Smp_025340	160490	233490	225426	85402	-	XP_001902787.1	JA03380	CE01087	CN22454	RP41517	CBP30616	ISCW022584-PA	302806	PHUM003069-PA	XP_001951882.1	XP_001600793.1	XP_624779.1	XP_969834.1	BGIBMGA012102-PA	AGAP006248-PA	AAEL014501-PA	CPIJ003763	FBpp0149764	FBpp0227177	FBpp0161858	-	FBpp0286725	FBpp0127354	FBpp0075213	XP_001179412.1;XP_794222.1	-
GB14851	XP_623901.1:XP_623901.1	-0.37	-	-	-0.28	-0.24	-	-	-	AM07446	551504	LOC551504	similar to Muscle protein 20 CG4696-PA, isoform A	N	IPR000557(Calponin repeat):IPR001715(Calponin-like actin-binding):IPR016146(Calponin-homology):	-	-	-	-	-	-	-	-	-	-	-	-	-	-	-	-	PHUM001110-PA	XP_001947140.1;XP_001948308.1	XP_001607274.1	XP_623901.1	XP_972465.1	BGIBMGA010544-PA	-	AAEL008315-PA	CPIJ008485	-	-	-	-	-	-	-	-	ENSCSAVP00000010633
GB19159	XP_001120848.1:XP_001120848.1	-	-	-0.19	-0.27	-	-	-	-	AM11713	726429	LOC726429	uncharacterized LOC726429	N	IPR013032(EGF-like region, conserved site):	-	-	-	-	-	-	-	-	-	-	-	-	-	-	-	241208	-	-	XP_001604806.1	XP_001120848.1	XP_973893.1	BGIBMGA005149-PA	AGAP001719-PA	AAEL014914-PA	CPIJ003730	FBpp0151805	FBpp0225142	FBpp0173665	FBpp0251806	FBpp0283377	FBpp0120330	FBpp0081682	-	-
GB11790	XP_001122477.1:XP_001122477.1	-	-	-	-0.27	-	-	-	-0.21	AM04409	726757	LOC726757	uncharacterized LOC726757	N	IPR012340(Nucleic acid-binding, OB-fold):IPR013970(Replication factor A protein 3):IPR016027(Nucleic acid-binding, OB-fold-like):	-	-	Smp_029150	236362	238696	203407	181826	-	-	-	-	-	-	-	-	220332	PHUM009827-PA	XP_001944127.1	XP_001606179.1	XP_001122477.1	XP_968469.1	BGIBMGA009817-PA	AGAP010177-PA	AAEL007291-PA	CPIJ003130	-	-	-	-	-	-	-	XP_781680.1	ENSCSAVP00000002847
GB10939	XP_391961.2:XP_391961.2	-	-	-	-0.27	-	-	-	-	AM03564	408414	LOC408414	tropomyosin-1-like	N	IPR000533(Tropomyosin):	-	-	-	-	233095	156731	69296	-	-	JA17922	-	-	-	-	-	-	PHUM009247-PA	XP_001947820.1	XP_001599003.1	XP_391961.2	XP_967128.1	BGIBMGA001587-PA	AGAP001799-PA	AAEL002759-PA	CPIJ013361	FBpp0152764	FBpp0237629	FBpp0172146	FBpp0242940	FBpp0284845	FBpp0114667	FBpp0082535	XP_001176877.1	-
GB30404	-	-	-	-	-0.27	-	-	-	-	AM09964	-	-	-	N	IPR007087(Zinc finger, C2H2-type):IPR013087(Zinc finger, C2H2-type/integrase, DNA-binding):IPR015880(Zinc finger, C2H2-like):	NA	NA	NA	NA	NA	NA	NA	NA	NA	NA	NA	NA	NA	NA	NA	NA	NA	NA	NA	NA	NA	NA	NA	NA	NA	NA	NA	NA	NA	NA	NA	NA	NA	NA
GB19733	XP_001120533.1:XP_001120533.2	-	-	-	-0.27	-	-	-	-	AM12280	724642	LOC724642	f-box/LRR-repeat protein 21-like	-	-	-	-	-	-	-	-	-	-	-	-	-	-	-	-	-	-	-	-	-	XP_001120533.1	-	-	-	-	-	-	-	-	-	-	-	-	-	-
GB15536	XP_393670.3:XP_393670.3	-	-0.27	-0.19	-0.26	-	-	-	-0.24	AM08121	410187	LOC410187	esterase E4-like	N	IPR002018(Carboxylesterase, type B):	-	-	-	-	-	-	-	-	-	-	CE07347	CN10720;CN18155	-	-	-	-	PHUM002644-PA	XP_001946570.1	XP_001605713.1	XP_393670.3	XP_969988.2	BGIBMGA006456-PA	-	AAEL004022-PA	CPIJ007638	FBpp0145312	FBpp0231399	FBpp0163759	FBpp0244328	FBpp0280869	FBpp0118370	FBpp0077586	-	-
GB11295	-	-	-	0.33	-0.26	-0.32	-	-	-	AM03918	-	-	-	N	IPR007087(Zinc finger, C2H2-type):IPR012934(Zinc finger, AD-type):IPR013087(Zinc finger, C2H2-type/integrase, DNA-binding):IPR015880(Zinc finger, C2H2-like):	NA	NA	NA	NA	NA	NA	NA	NA	NA	NA	NA	NA	NA	NA	NA	NA	NA	NA	NA	NA	NA	NA	NA	NA	NA	NA	NA	NA	NA	NA	NA	NA	NA	NA
GB18156	XP_001120310.1:XP_001120310.1	-	-	-	-0.26	-	-	-	-0.19	AM10724	725145	LOC725145	similar to Probable splicing factor 3B subunit 5 (SF3b5) (Pre-mRNA-splicing factor SF3b 10 kDa subunit)	N	IPR009846(Splicing factor 3B subunit 5/RDS3 complex subunit 10):IPR017089(Splicing factor 3B, subunit 5):	-	20490	Smp_135740	237113	212453	178019	65737	-	-	JA14356	-	CN19761	RP13442	-	ISCW014561-PA	231273	PHUM003865-PA	XP_001943130.1	XP_001607092.1	XP_001120310.1	XP_967116.1	-	AGAP011907-PA	AAEL006688-PA	CPIJ018072	FBpp0152128	FBpp0225295	FBpp0159393	FBpp0240565	FBpp0279644	FBpp0121626	FBpp0081484	XP_001191266.1;XP_001193013.1	-
GB13348	-	-0.19	-	-	-0.26	-	-	-	-0.17	AM05952	-	-	-	-	-	NA	NA	NA	NA	NA	NA	NA	NA	NA	NA	NA	NA	NA	NA	NA	NA	NA	NA	NA	NA	NA	NA	NA	NA	NA	NA	NA	NA	NA	NA	NA	NA	NA	NA
GB12128	XP_625215.1:XP_625215.2	-	-	-	-0.26	-	-	-	0.4	AM04749	552836	LOC552836	uncharacterized LOC552836	-	-	-	-	-	-	-	-	-	-	-	-	-	-	-	-	-	304900	PHUM008000-PA	XP_001947173.1	XP_001607955.1	XP_625215.1	XP_966832.1	BGIBMGA000028-PA	AGAP004497-PA	AAEL004564-PA	CPIJ012994	FBpp0153829	FBpp0238510	FBpp0171258	FBpp0251572	FBpp0283020	FBpp0119775	FBpp0081453	-	-
GB14302	XP_001119838.1:XP_001119838.1	-	-	-	-0.26	-0.33	-	-	-	AM06902	724490	LOC724490	uncharacterized LOC724490	-	-	-	-	-	-	-	-	-	-	-	-	-	-	-	-	-	-	-	-	-	XP_001119838.1	-	-	-	-	-	-	-	-	-	-	-	-	-	-
GB19291	XP_001121022.1:XP_001121022.1	-	-	-	-0.26	-	-	-0.09	-	AM11844	725138	LOC725138	copper transport protein ATOX1-like	N	IPR006121(Heavy metal transport/detoxification protein):IPR017969(Heavy-metal-associated, conserved site):	YNL259C	30441	Smp_150460	107040	226396	109881	80629	-	XP_001896244.1	JA18704	CE29163	-	RP31838	CBP09024	-	-	-	-	XP_001602301.1	XP_001121022.1	-	-	AGAP012028-PA	AAEL003136-PA	CPIJ015637;CPIJ019446	FBpp0150271	FBpp0225547;FBpp0225652	FBpp0160774	FBpp0246196	FBpp0274471	FBpp0128352	FBpp0078080	XP_001187596.1	ENSCSAVP00000013677
GB14900	XP_001123143.1:XP_001123143.1	-	-	-	-0.26	-	-	-	-	AM07492	727436	LOC727436	nuclear receptor 2C2-associated protein-like	N	IPR008979(Galactose-binding like):	-	22604	-	133024	-	175075	188174	-	-	-	-	-	-	-	-	206140	PHUM002645-PA	-	XP_001601204.1	XP_001123143.1	-	-	-	-	-	-	-	-	-	-	-	FBpp0111321	XP_001188158.1;XP_001194956.1	-
GB17755	-	-	-	-0.17	-0.25	-	-	-	-	AM10328	-	-	-	N	IPR000834(Peptidase M14, carboxypeptidase A):IPR000883(Cytochrome c oxidase, subunit I):	NA	NA	NA	NA	NA	NA	NA	NA	NA	NA	NA	NA	NA	NA	NA	NA	NA	NA	NA	NA	NA	NA	NA	NA	NA	NA	NA	NA	NA	NA	NA	NA	NA	NA
GB18313	NP_001011627.1	-	-	-	-0.25	-0.21	-	-	-0.57	AM10878	406155	PPO	phenoloxidase subunit A3	N	IPR000896(Hemocyanin, copper-containing):IPR002227(Tyrosinase):IPR005203(Hemocyanin, C-terminal):IPR005204(Hemocyanin, N-terminal):IPR008922(Di-copper centre-containing):IPR013788(Arthropod hemocyanin/insect LSP):IPR014756(Immunoglobulin E-set):	-	-	-	-	-	-	-	-	-	-	-	-	-	-	-	326755	PHUM003926-PA	XP_001949307.1	XP_001606036.1	NP_001011627.1	NP_001034522.1;XP_967179.2	BGIBMGA012763-PA	AGAP002825-PA	AAEL014544-PA	CPIJ007275	FBpp0154164	FBpp0235598	FBpp0168644	FBpp0246953	FBpp0276429	FBpp0115908	FBpp0087744	-	ENSCSAVP00000005208
GB15436	XP_001120704.1:XP_001120704.1	-	-	-	-0.25	-	-	-0.18	-0.25	AM08023	724802	LOC724802	UPF0139 membrane protein pMsmaA27-like	N	IPR005351(Uncharacterised protein family UPF0139):	-	28495	-	162677	224840	166461	69247	PP12481	-	JA00089	CE02011	-	RP09098	CBP14589	ISCW015641-PA	303361	PHUM003938-PA	XP_001949927.1	XP_001599728.1	XP_001120704.1	-	BGIBMGA006944-PA	AGAP007000-PA	AAEL013992-PB	CPIJ017674	FBpp0149184	FBpp0226628	FBpp0161204	FBpp0248957	FBpp0276665	FBpp0113667	FBpp0076884	XP_001191927.1	ENSCSAVP00000014495
GB30379	-	-0.28	-	-	-0.25	-	-	-	-	AM00099	-	-	-	N	IPR001254(Peptidase S1 and S6, chymotrypsin/Hap):IPR009003(Peptidase, trypsin-like serine and cysteine):IPR018114(Peptidase S1/S6, chymotrypsin/Hap, active site):	NA	NA	NA	NA	NA	NA	NA	NA	NA	NA	NA	NA	NA	NA	NA	NA	NA	NA	NA	NA	NA	NA	NA	NA	NA	NA	NA	NA	NA	NA	NA	NA	NA	NA
GB16911	XP_395840.2:XP_395840.2	-	-	-	-0.25	-0.23	-	-	-	AM09488	412382	Eaat-3	excitatory amino acid transporter 3	N	IPR001991(Sodium:dicarboxylate symporter):IPR018107(Sodium:dicarboxylate symporter, conserved site):	-	-	-	-	-	-	-	-	-	-	-	-	-	-	-	-	-	-	XP_001599959.1	XP_395840.2	XP_966335.1	-	AGAP009443-PA	AAEL004496-PA	CPIJ001134	FBpp0147226	FBpp0232273	FBpp0161504	FBpp0244222	FBpp0279127	FBpp0125911	FBpp0079400	-	-
GB10995	XP_001121420.1:XP_001121420.2	-0.35	-	-	-0.25	-	-	-	-	AM03619	725594	LOC725594	uncharacterized LOC725594	Y	IPR006643(ZASP):	-	-	-	-	-	-	-	-	-	-	-	-	-	-	-	237080	-	-	XP_001599831.1	XP_001121420.1	-	BGIBMGA012523-PA	-	-	-	-	-	-	-	-	-	-	-	-
GB18374	XP_001122501.1:XP_001122501.2	-	-	-0.2	-0.24	-0.2	-	-	-	AM10938	726779	LOC726779	39S ribosomal protein L33, mitochondrial-like	-	-	-	-	-	-	-	-	-	-	XP_001897377.1	JA19080	CE40996	CN18763	RP37593	-	ISCW000131-PA	301876	PHUM011042-PA	XP_001952506.1	-	XP_001122501.1	-	-	AGAP001937-PA	AAEL009379-PA	CPIJ008402	FBpp0158572	FBpp0230826	FBpp0165348	FBpp0239648;FBpp0246632	FBpp0280677;FBpp0285416;FBpp0285417	FBpp0124665	FBpp0070623	-	-
GB14285	XP_001120227.1:XP_001120227.2	-	-	-0.17	-0.24	-	-	-	-	AM06885	724393	Osi23	osiris 23	N	IPR000589(Ribosomal protein S15):IPR012464(Protein of unknown function DUF1676):	-	-	-	-	-	-	-	-	-	-	-	-	-	-	-	-	-	-	XP_001605293.1	XP_001120227.1	-	-	AGAP000957-PA	-	-	FBpp0151338	FBpp0237179	FBpp0171978	FBpp0242272	FBpp0283128	FBpp0126529	FBpp0085058	-	-
GB10474	XP_001120610.1:XP_001120610.1	-	-	-0.15	-0.24	-	-	-	-	AM03101	725881	LOC725881	uncharacterized LOC725881	N	IPR009423(NADH:ubiquinone oxidoreductase, subunit b14.5b):	NA	NA	NA	NA	NA	NA	NA	NA	NA	NA	NA	NA	NA	NA	NA	NA	NA	NA	NA	NA	NA	NA	NA	NA	NA	NA	NA	NA	NA	NA	NA	NA	NA	NA
GB12371	XP_394313.1:XP_394313.1	-	-	-	-0.24	-0.21	-	-	-0.33	AM04989	410837	GST-mic1	microsomal gluathione S-transferase 1	N	IPR001129(Membrane-associated, eicosanoid and glutathione metabolism (MAPEG)):	-	53121	Smp_024010	238552	178277	102772	-	-	-	-	-	-	-	-	-	231546	PHUM004866-PA	XP_001951235.1	XP_001600150.1	XP_394313.1	XP_968617.1	BGIBMGA007779-PA	AGAP000165-PA	AAEL010157-PA	CPIJ012756	FBpp0146113	FBpp0233017	FBpp0164956	FBpp0254176	FBpp0272302	FBpp0124901	FBpp0076936	XP_001175511.1;XP_001178007.1;XP_001188221.1	ENSCSAVP00000001862
GB18474	XP_395481.2:XP_395481.2	-0.2	-	-	-0.24	-	-	-	-0.19	AM11036	412015	LOC412015	6-pyruvoyl tetrahydrobiopterin synthase-like	N	IPR007115(6-pyruvoyl tetrahydropterin synthase-related):IPR007116(6-pyruvoyl tetrahydropterin synthase):	-	63103	Smp_072080	242015	196888	142762	72348	PP08370	XP_001898393.1	JA04716	CE34237	CN05976	RP02434	CBP33539	-	230142	PHUM004451-PA	XP_001946793.1	XP_001606725.1	XP_395481.2	XP_972673.1	BGIBMGA003643-PA	AGAP008730-PA	AAEL001642-PA	CPIJ000863	FBpp0147147	FBpp0232308	FBpp0161745	FBpp0247827	FBpp0287866	FBpp0118649	FBpp0088417	XP_795640.1	ENSCSAVP00000004946
GB11765	XP_001120421.1:XP_001120421.1	-	-	-	-0.24	-	-	-	0.2	AM04384	725944	LOC725944	UPF0184 protein C9orf16 homolog	N	IPR005374(Uncharacterised protein family UPF0184):	-	-	-	-	172998	-	-	-	-	-	-	-	-	-	-	-	-	-	XP_001603182.1	XP_001120421.1	XP_001809029.1	BGIBMGA006219-PA	AGAP000624-PA	AAEL002161-PA	-	FBpp0158435	FBpp0230964	FBpp0170826	FBpp0245309	FBpp0285018	FBpp0122668	FBpp0070348	-	-
GB11263	XP_393710.2:XP_393710.3	-	-	-	-0.24	-	-	-	-	AM03886	410227	LOC410227	inactive hydroxysteroid dehydrogenase-like protein 1-like	N	IPR002198(Short-chain dehydrogenase/reductase SDR):IPR016040(NAD(P)-binding domain):	-	26050	-	166265	215059	167281	-	PP15916	-	JA15513	CE15790;CE30639	CN23791	RP07438	CBP02778	ISCW004704-PA	98658	PHUM002575-PA	XP_001949331.1	XP_001603427.1	XP_393710.2	XP_966502.1	BGIBMGA006048-PA	AGAP008570-PA	AAEL011193-PA	CPIJ007736	FBpp0147679	FBpp0231838	FBpp0166394	FBpp0247294	FBpp0280451	FBpp0117732	FBpp0080481	XP_788968.2	ENSCSAVP00000011319
GB11698	XP_623069.1:XP_623069.1	-0.35	-	-	-0.24	-0.3	-	-	-	AM04318	550671	SP3	serine protease 3	N	IPR001254(Peptidase S1 and S6, chymotrypsin/Hap):IPR006604(Disulphide knot CLIP):IPR009003(Peptidase, trypsin-like serine and cysteine):IPR018114(Peptidase S1/S6, chymotrypsin/Hap, active site):	-	-	Smp_103680	-	111620	-	-	-	-	-	-	-	-	-	-	226573	PHUM001262-PA	XP_001951870.1	XP_001602546.1	XP_623069.1	XP_970766.1	BGIBMGA008668-PA	AGAP002813-PA	AAEL002124-PA	CPIJ004304	-	-	FBpp0165793	-	FBpp0287118	FBpp0113749	FBpp0073071	-	-
GB12296	XP_001122466.1:XP_001122466.1	-	-	-	-0.24	-	-	-	-	AM04915	726746	LOC726746	HIG1 domain family member 2A-like	N	IPR007667(Hypoxia induced protein conserved region):	-	17859	-	184188	-	169190	72617	-	-	-	-	-	RP13100	-	-	231704	-	XP_001950247.1	XP_001604659.1	XP_001122466.1	XP_973213.1	BGIBMGA011473-PA	AGAP000491-PA	AAEL004404-PA	CPIJ008177	FBpp0146369	FBpp0233115	FBpp0160358	FBpp0239207	FBpp0277650	FBpp0122807	FBpp0074014	XP_001183698.1	-
GB19456	XP_393701.1:XP_393701.1	-	-	-	-0.24	-	-	-	-	AM12007	410218	LOC410218	probable signal peptidase complex subunit 2-like	N	IPR009582(Microsomal signal peptidase 25 kDa subunit):	-	-	Smp_024390.3	241683	190233	167975	73751	-	XP_001897109.1	JA09537	CE20214	CN20105	RP25786	CBP03769	ISCW020703-PA	305755	PHUM002291-PA	XP_001950753.1	-	XP_393701.1	-	BGIBMGA003048-PA	AGAP011842-PA	AAEL003418-PA	CPIJ010147	FBpp0146278	FBpp0233571	FBpp0163967	FBpp0239362	FBpp0286327	FBpp0126672	FBpp0073355	XP_001187536.1	ENSCSAVP00000001377
GB18389	XP_001122099.1:XP_001122099.1	-	-	-	-0.24	-	-	-	-	AM10952	726356	LOC726356	similar to CG14814-PB, isoform B	N	IPR006640(Protein of unknown function SprT):IPR009071(High mobility group, superfamily):	-	56122	Smp_167880	-	-	-	-	-	XP_001897326.1	-	-	CN20123	RP10411	-	-	-	PHUM001096-PA	-	XP_001603730.1	XP_001122099.1	-	BGIBMGA004517-PA	-	AAEL013110-PA	-	FBpp0151756	FBpp0233519	FBpp0160207	FBpp0254051	FBpp0282945	FBpp0124268	FBpp0070353	XP_792984.2	-
GB10344	-	-	-	-	-0.24	-0.24	-	-	-	AM02974	-	-	-	N	IPR008027(Ubiquinol-cytochrome C reductase, UQCRX/QCR9-like):	NA	NA	NA	NA	NA	NA	NA	NA	NA	NA	NA	NA	NA	NA	NA	NA	NA	NA	NA	NA	NA	NA	NA	NA	NA	NA	NA	NA	NA	NA	NA	NA	NA	NA
GB14397	XP_001120263.1:XP_001120263.1	-	-	-0.21	-0.23	-	-	-	-0.28	AM06995	725383	RpL38	ribosomal protein L38	N	IPR002675(Ribosomal protein L38e):	YLR325C	63143	Smp_058720.2	226298	211882	166318	185258	PP03676	XP_001897539.1	JA10657	CE20485	CN06183	RP25221	CBP04391	ISCW001867-PA	-	-	XP_001951536.1;XP_001951914.1	XP_001607713.1	XP_001120263.1	XP_970928.1	BGIBMGA005684-PA	AGAP010163-PA	AAEL005451-PA	CPIJ005613	FBpp0155627	FBpp0236318	FBpp0169897	FBpp0251083	-	-	FBpp0110412	XP_001175956.1	ENSCSAVP00000007300
GB30075	-	-	-	-	-0.23	-	-	-	-0.46	AM09209	-	-	-	Y	IPR001611(Leucine-rich repeat):IPR003591(Leucine-rich repeat, typical subtype):	NA	NA	NA	NA	NA	NA	NA	NA	NA	NA	NA	NA	NA	NA	NA	NA	NA	NA	NA	NA	NA	NA	NA	NA	NA	NA	NA	NA	NA	NA	NA	NA	NA	NA
GB17603	XP_001122461.1:XP_003249077.1	-	-	-	-0.23	-	-	-	-0.43	AM10174	726740	LOC726740	ubiquitin-conjugating enzyme E2 T-like	N	IPR000608(Ubiquitin-conjugating enzyme, E2):IPR016135(Ubiquitin-conjugating enzyme/RWD-like):	-	30629	-	236441	122144	158723	-	-	-	-	-	-	-	-	ISCW009265-PA	-	PHUM000799-PA	XP_001942919.1;XP_001946762.1	XP_001602008.1	XP_001122461.1	XP_970867.1	BGIBMGA009157-PA	-	-	-	-	-	-	-	-	-	-	XP_001185907.1	ENSCSAVP00000015582
GB10498	XP_624361.1:NP_001164444.1	-	-	-	-0.23	-	-	-	-0.2	AM12774	551975	Tpx-4	thioredoxin peroxidase 4	N	IPR000866(Alkyl hydroperoxide reductase/ Thiol specific antioxidant/ Mal allergen):IPR012335(Thioredoxin fold):IPR012336(Thioredoxin-like fold):IPR017936(Thioredoxin-like):	-	-	-	-	-	-	-	-	-	-	-	-	-	-	-	-	PHUM003411-PA	XP_001952276.1	XP_001607910.1	XP_624361.1	XP_968419.1	-	AGAP011824-PA	AAEL002309-PA	CPIJ011296	FBpp0155158	FBpp0234564	FBpp0169415	FBpp0247152	FBpp0277801	FBpp0115316;FBpp0115987	FBpp0087354;FBpp0087356	-	-
GB12439	XP_003250076.1	-	-	-	-0.23	-	-	-	-0.2	AM05056	552134	LOC552134	riboflavin kinase-like	N	IPR015865(Riboflavin kinase):	NA	NA	NA	NA	NA	NA	NA	NA	NA	NA	NA	NA	NA	NA	NA	NA	NA	NA	NA	NA	NA	NA	NA	NA	NA	NA	NA	NA	NA	NA	NA	NA	NA	NA
GB10397	XP_001119884.1:XP_001119884.1	-	-	-	-0.23	-0.29	-	0.66	0.43	AM03025	724274	LOC724274	protein lethal(2)essential for life-like	N	IPR002068(Heat shock protein Hsp20):IPR008978(HSP20-like chaperone):	-	-	-	-	-	-	-	-	-	-	-	-	-	-	-	303432	-	-	-	XP_001119884.1	-	-	-	-	-	-	-	-	-	-	-	-	-	-
GB19657	NP_001011639.2	0.34	-	-	-0.23	-0.21	-	0.19	-	AM12206	413961	Lop1	long wavelength sensitive opsin 1	N	IPR000276(7TM GPCR, rhodopsin-like):IPR001391(Opsin, lateral eye type):IPR001760(Opsin):IPR017452(GPCR, rhodopsin-like superfamily):	NA	NA	NA	NA	NA	NA	NA	NA	NA	NA	NA	NA	NA	NA	NA	NA	NA	NA	NA	NA	NA	NA	NA	NA	NA	NA	NA	NA	NA	NA	NA	NA	NA	NA
GB16107	XP_624585.2:XP_624585.2	-	-	-	-0.23	-	-	-	-	AM08687	552205	LOC552205	elongation of very long chain fatty acids protein 4-like	N	IPR002076(GNS1/SUR4 membrane protein):	-	-	-	-	-	-	-	-	-	-	-	-	-	-	-	-	PHUM009089-PA	XP_001942907.1	-	XP_624585.2	XP_967030.1	BGIBMGA010921-PA	AGAP008781-PA	AAEL002662-PA	CPIJ015711	FBpp0152236	FBpp0238583	FBpp0172527	FBpp0241960	FBpp0282763	FBpp0122050	FBpp0083654	-	-
GB30393	-	-	-	-	-0.23	-	-	-	-	AM09052	-	-	-	N	IPR002132(Ribosomal protein L5):	NA	NA	NA	NA	NA	NA	NA	NA	NA	NA	NA	NA	NA	NA	NA	NA	NA	NA	NA	NA	NA	NA	NA	NA	NA	NA	NA	NA	NA	NA	NA	NA	NA	NA
GB18285	XP_001120161.1:XP_001120161.1	-	-	-	-0.23	-	-	-	-	AM10850	724340	mRpL55	mitochondrial ribosomal protein L55	N	IPR018615(Ribosomal protein L55, mitochondrial):	-	-	Smp_130490	239629	204404	165489	63394	-	-	-	CE31659	-	RP11834	CBP17811	ISCW009266-PA	-	PHUM006979-PA	XP_001952432.1	XP_001599047.1	XP_001120161.1	-	BGIBMGA009984-PA	AGAP004113-PA	AAEL006118-PA	CPIJ008457	FBpp0156299	FBpp0228775	FBpp0171221	FBpp0242858	FBpp0272418	FBpp0122135	FBpp0083168	XP_001189088.1;XP_001200382.1	ENSCSAVP00000010855
GB11079	XP_001122617.1:XP_001122617.2	-	-	-	-0.23	-	-	-	-	AM03703	726900	LOC726900	proteasome assembly chaperone 2-like	-	-	-	-	-	-	-	-	-	-	-	-	-	-	-	-	-	-	-	-	-	XP_001122617.1	-	-	-	-	-	-	-	-	-	-	-	-	-	-
GB15634	XP_623575.1:XP_623575.1	-0.31	-	-	-0.23	-0.36	-	-	-	AM08218	551179	CYP15A1	cytochrome P450 15A1	N	IPR001128(Cytochrome P450):IPR017972(Cytochrome P450, conserved site):	-	-	-	-	-	-	-	-	-	JA14210	CE41900	-	-	-	-	310332	PHUM000313-PA	XP_001952620.1	XP_001605585.1	XP_623575.1	XP_970303.1	-	AGAP005658-PA	AAEL002067-PA	CPIJ014944	-	-	-	-	-	-	-	-	-
GB17310	-	-	-0.49	-	-0.23	-0.42	-0.29	-	-	AM09885	-	-	-	N	IPR000152(EGF-type aspartate/asparagine hydroxylation conserved site):IPR000436(Sushi/SCR/CCP):IPR000742(EGF-like, type 3):IPR001759(Pentaxin):IPR001881(EGF-like calcium-binding):IPR002035(von Willebrand factor, type A):IPR003410(Hyalin):IPR006209(EGF):IPR006210(EGF-like):IPR008985(Concanavalin A-like lectin/glucanase):IPR009030(Growth factor, receptor):IPR011641(GCC2 and GCC3):IPR013032(EGF-like…	NA	NA	NA	NA	NA	NA	NA	NA	NA	NA	NA	NA	NA	NA	NA	NA	NA	NA	NA	NA	NA	NA	NA	NA	NA	NA	NA	NA	NA	NA	NA	NA	NA	NA
GB19099	-	-	-	-	-0.23	-	-	-	-	AM11654	-	-	-	N	IPR018378(C-type lectin, conserved site):	NA	NA	NA	NA	NA	NA	NA	NA	NA	NA	NA	NA	NA	NA	NA	NA	NA	NA	NA	NA	NA	NA	NA	NA	NA	NA	NA	NA	NA	NA	NA	NA	NA	NA
GB15662	XP_001120613.1:XP_001120613.2	-	-	-	-0.23	-	-	-	-	AM08245	724721	LOC724721	dehydrogenase/reductase SDR family member 11-like	N	IPR002198(Short-chain dehydrogenase/reductase SDR):IPR016040(NAD(P)-binding domain):	-	-	-	-	-	-	-	-	-	-	-	-	-	-	-	-	-	-	-	XP_001120613.1	-	-	-	-	-	-	FBpp0229592	FBpp0164779	-	-	-	FBpp0071206	-	-
GB19581	XP_001122270.1:XP_001122270.2	-	-	-	-0.23	-	-	-	-	AM12134	726541	Mbs	myosin binding subunit	N	IPR002110(Ankyrin):	-	-	Smp_143370	-	236848	184913	194252	PP13840	XP_001900823.1	-	CE32567	CN03830	RP38995	CBP34970	-	234539	PHUM010949-PA	XP_001951774.1	XP_001599458.1	XP_001122270.1	XP_971014.2	BGIBMGA002008-PA	-	AAEL012753-PA	CPIJ006926	FBpp0149966	FBpp0227678	-	FBpp0253270	-	-	FBpp0075196	XP_001194931.1	-
GB10076	-	-	-	-0.24	-0.22	-0.15	-	-	-	AM02704	-	-	-	-	-	NA	NA	NA	NA	NA	NA	NA	NA	NA	NA	NA	NA	NA	NA	NA	NA	NA	NA	NA	NA	NA	NA	NA	NA	NA	NA	NA	NA	NA	NA	NA	NA	NA	NA
GB13231	XP_623807.2:XP_623807.3	-	-	-0.19	-0.22	-	-	-0.14	-	AM05839	551411	LOC551411	proteasome maturation protein-like	N	IPR008012(Proteasome maturation factor UMP1):	YBR173C	56262	Smp_074160	236587	168894	173101	-	-	-	-	-	-	-	-	-	190410	PHUM006396-PA	XP_001949167.1	XP_001600925.1	XP_623807.2	XP_971212.1	BGIBMGA000971-PA	AGAP009647-PA	AAEL014555-PA	CPIJ004814	FBpp0145526	FBpp0232112	FBpp0167140	FBpp0244059	FBpp0279809	FBpp0118548	FBpp0080943	XP_785077.2	ENSCSAVP00000015698
GB12652	XP_003251275.1	-	-	0.22	-0.22	-	0.16	-	-	AM05267	725441	LOC725441	DEAD box protein 45A ortholog	N	IPR000629(RNA helicase, ATP-dependent, DEAD-box, conserved site):IPR001650(DNA/RNA helicase, C-terminal):IPR011545(DNA/RNA helicase, DEAD/DEAH box type, N-terminal):IPR014001(DEAD-like helicase, N-terminal):IPR014014(RNA helicase, DEAD-box type, Q motif):IPR014021(Helicase, superfamily 1 and 2, ATP-binding):	NA	NA	NA	NA	NA	NA	NA	NA	NA	NA	NA	NA	NA	NA	NA	NA	NA	NA	NA	NA	NA	NA	NA	NA	NA	NA	NA	NA	NA	NA	NA	NA	NA	NA
GB18705	-	-0.3	-	-	-0.22	-0.21	-	-	-0.32	AM11266	-	-	-	-	-	NA	NA	NA	NA	NA	NA	NA	NA	NA	NA	NA	NA	NA	NA	NA	NA	NA	NA	NA	NA	NA	NA	NA	NA	NA	NA	NA	NA	NA	NA	NA	NA	NA	NA
GB15194	XP_001123046.1:XP_001123046.1	-0.15	-	-	-0.22	-0.14	-	-	-0.18	AM00959	727337	LOC727337	similar to CG6762-PA	-	-	-	-	-	87155	-	-	-	-	-	-	-	-	-	-	-	62353	PHUM004084-PA	-	-	XP_001123046.1	XP_974321.1	BGIBMGA007947-PA	-	-	-	FBpp0146047	FBpp0230306	FBpp0165414	FBpp0254907	-	FBpp0124302	-	-	-
GB14993	XP_001122014.1:XP_001122014.1	-	-	-	-0.22	-	-	-	0.23	AM07584	726259	LOC726259	cytochrome c oxidase assembly protein COX16 homolog, mitochondrial-like	-	-	YJL003W	-	-	-	-	-	-	-	-	-	-	-	RP48023	-	ISCW000883-PA	39440	PHUM004824-PA	-	-	XP_001122014.1	XP_972022.1	-	AGAP002981-PA	AAEL006153-PA	CPIJ003566	FBpp0152651	FBpp0238452	FBpp0173879	FBpp0242631	FBpp0281101	FBpp0114917	FBpp0082578	XP_001188004.1	-
GB17006	-	-	-	-	-0.22	-	-	-0.16	-	AM09582	-	-	-	-	-	NA	NA	NA	NA	NA	NA	NA	NA	NA	NA	NA	NA	NA	NA	NA	NA	NA	NA	NA	NA	NA	NA	NA	NA	NA	NA	NA	NA	NA	NA	NA	NA	NA	NA
GB14685	-	-	-	-	-0.22	-0.21	-	0.15	-	AM07282	-	-	-	-	-	NA	NA	NA	NA	NA	NA	NA	NA	NA	NA	NA	NA	NA	NA	NA	NA	NA	NA	NA	NA	NA	NA	NA	NA	NA	NA	NA	NA	NA	NA	NA	NA	NA	NA
GB18580	-	-	-	-0.15	-0.21	-	-	-	-	AM11140	-	-	-	N	IPR006631(Protein of unknown function DM4/12):	NA	NA	NA	NA	NA	NA	NA	NA	NA	NA	NA	NA	NA	NA	NA	NA	NA	NA	NA	NA	NA	NA	NA	NA	NA	NA	NA	NA	NA	NA	NA	NA	NA	NA
GB19000	XP_001121113.1:XP_001121113.1	-	-	-0.13	-0.21	-	-	-0.25	-0.25	AM11556	725240	LOC725240	mitochondrial import inner membrane translocase subunit Tim9-like	N	IPR004217(Mitochondrial inner membrane translocase complex, Tim8/9/10/13-zinc finger-like):	YEL020W-A	26324	-	-	127490	154791	82886	-	-	JA13992	CE07987	-	RP09373	CBP01491	ISCW012772-PA;ISCW024170-PA	306756	PHUM001831-PA	XP_001951941.1	XP_001608233.1	XP_001121113.1	XP_975611.2	BGIBMGA008507-PA	AGAP000781-PA	AAEL002523-PA	CPIJ018687	FBpp0158400	FBpp0229238	FBpp0164466	FBpp0254429	FBpp0272804	FBpp0122599	FBpp0073606	XP_001181808.1	-
GB30104	XP_001122389.1:XP_001122389.1	-0.13	-	0.13	-0.21	-0.16	-	-	-0.39	AM02896	726668	Zasp66	Z band alternatively spliced PDZ-motif protein 66	Y	IPR006643(ZASP):	-	-	Smp_022340	-	183623	221829	192354	-	-	-	CE32038	-	RP47703	CBP09083	ISCW000210-PA	310443	PHUM007342-PA	XP_001951350.1	XP_001607131.1	XP_001122389.1	XP_967133.1	BGIBMGA009977-PA	AGAP006260-PA	AAEL015076-PA	CPIJ014779	FBpp0156433	FBpp0227478	FBpp0162134	FBpp0245867	FBpp0285965	FBpp0127534	FBpp0088529	XP_001179156.1	ENSCSAVP00000017311
GB19868	XP_393899.1:XP_393899.1	-	-	0.14	-0.21	-0.11	-	-	-	AM12415	410419	LOC410419	similar to Deoxyuridine 5-triphosphate nucleotidohydrolase (dUTPase) (dUTP pyrophosphatase) (PPAR-interacting protein 4) (PIP4)	N	IPR008180(DeoxyUTP pyrophosphatase):IPR008181(DeoxyUTP pyrophosphatase subfamily 1):	YBR252W	24211	Smp_079240	239804	196086	178519	68359	PP12137	XP_001892198.1	JA05513	-	-	RP39570	-	ISCW021273-PA	211094	PHUM004978-PA	XP_001948039.1	XP_001604012.1	XP_393899.1	XP_973701.1	BGIBMGA010154-PA	AGAP010159-PA	AAEL012629-PA	CPIJ005616	FBpp0144384	-	FBpp0165199	FBpp0250382	FBpp0280660	FBpp0118825	FBpp0079746	XP_780351.1	ENSCSAVP00000019657
GB19001	XP_392260.3:XP_392260.4	-	-	0.15	-0.21	-	-	-	-	AM11557	408725	LOC408725	uncharacterized LOC408725	N	IPR001715(Calponin-like actin-binding):IPR003593(ATPase, AAA+ type, core):IPR016146(Calponin-homology):	-	-	-	-	168331	-	-	-	-	-	-	-	-	-	-	-	-	XP_001949140.1	-	XP_392260.3	-	-	AGAP009423-PA	AAEL004491-PA	CPIJ001105	FBpp0147738	FBpp0228040	FBpp0169486	FBpp0244071	FBpp0287429	FBpp0117629	-	-	-
GB10599	XP_393895.2:XP_393895.2	-	-	0.17	-0.21	-	-	-	-	AM03226	410415	LOC410415	ras-related protein M-Ras-like	N	IPR003577(Ras small GTPase, Ras type):IPR003578(Ras small GTPase, Rho type):IPR003579(Ras small GTPase, Rab type):IPR005225(Small GTP-binding protein):IPR013753(Ras):	-	-	Smp_084940.3	-	126707	154233	-	-	XP_001893624.1	JA16538	CE00958	-	RP11974	CBP04319	ISCW015968-PA	-	PHUM010656-PA	XP_001950971.1	XP_001602031.1	XP_393895.2	XP_971933.1	BGIBMGA009923-PA	-	-	-	-	-	-	-	-	-	-	XP_001197746.1	-
GB10398	XP_001121102.1:XP_001121102.2	-	-	-	-0.21	-	-	-	-0.36	AM03026	725225	LOC725225	ninjurin-1-like	N	IPR007007(Ninjurin):IPR010916(TonB box, conserved site):	-	-	-	244610	130846	-	-	-	-	-	-	-	-	-	ISCW017355-PA	303404	PHUM007157-PA	-	-	XP_001121102.1	XP_972998.2	-	-	-	-	FBpp0148506	FBpp0226264	FBpp0162703	-	FBpp0274514	FBpp0126840	FBpp0074832	-	-
GB18418	XP_001122438.1:XP_001122438.1	-	-	-	-0.21	-	-	-	-0.33	AM10981	726715	LOC726715	similar to C10F3.4a	-	-	-	-	-	-	-	-	90313	-	-	-	-	-	-	-	-	42599	-	-	-	XP_001122438.1	-	-	-	-	-	-	-	-	-	-	-	-	-	-
GB18494	XP_392163.2:XP_623300.1	-	-	-	-0.21	-0.32	-	-	-0.25	AM11056	408622	LOC408622	phenylalanine hydroxylase	N	IPR001273(Aromatic amino acid hydroxylase):IPR002912(Amino acid-binding ACT):IPR005961(Phenylalanine-4-hydroxylase, tetrameric form):IPR018301(Aromatic amino acid hydroxylase, iron/copper binding site):	-	32954	-	237576	161773	157066	108615	PP27727	-	JA10537	CE21050	-	RP06680	CBP36022	-	220530	PHUM009554-PA	XP_001945589.1	XP_001600555.1	XP_623300.1	XP_967025.1	BGIBMGA003866-PA	AGAP005712-PB	-	CPIJ002148	FBpp0148882	FBpp0228303	FBpp0162354	FBpp0250358	FBpp0286454	FBpp0113517	FBpp0076523	XP_786152.2	ENSCSAVP00000010761
GB11103	XP_397432.2:XP_397432.2	-0.17	-	-	-0.21	-0.15	-	-	-0.12	AM03727	413997	LOC413997	translocator protein-like	N	IPR004307(TspO/MBR-related protein):	-	63738	Smp_102510	167042	210696	155053	-	PP16494	XP_001898701.1	JA03449	CE42828	CN09366;CN24243	RP39039	CBP28120	ISCW015009-PA	301167	-	XP_001942853.1	XP_001607853.1	XP_397432.2	-	-	AGAP000426-PA	AAEL004067-PA	CPIJ009683	FBpp0145138;FBpp0157737	FBpp0232201	FBpp0170983	FBpp0253765	FBpp0280200	FBpp0118214	FBpp0077726	XP_788612.1	-
GB12465	-	-	-	-	-0.21	-	-	-	-	AM05082	412054	tup	tailup	Y	IPR001356(Homeobox):IPR001781(Zinc finger, LIM-type):IPR009057(Homeodomain-like):IPR012287(Homeodomain-related):IPR017970(Homeobox, conserved site):	NA	NA	NA	NA	NA	NA	NA	NA	NA	NA	NA	NA	NA	NA	NA	NA	NA	NA	NA	NA	NA	NA	NA	NA	NA	NA	NA	NA	NA	NA	NA	NA	NA	NA
GB10255	-	-	-	-	-0.21	-	-	-	-	AM02882	-	-	-	-	-	NA	NA	NA	NA	NA	NA	NA	NA	NA	NA	NA	NA	NA	NA	NA	NA	NA	NA	NA	NA	NA	NA	NA	NA	NA	NA	NA	NA	NA	NA	NA	NA	NA	NA
GB12721	XP_395077.2:XP_395077.3	-	-	-	-0.21	-	-	-	-	AM05336	411607	Pcd	pterin-4a-carbinolamine dehydratase	N	IPR001533(Transcriptional coactivator/pterin dehydratase):	YHL018W	63912	Smp_016670	108939	172119	172471	167236	PP15379	-	-	CE39768	CN26348	RP18369	CBP06604	ISCW003221-PA	303506	PHUM004604-PA	XP_001946216.1	XP_001601678.1	XP_395077.2	XP_970604.1	-	AGAP000439-PA	-	CPIJ006712	FBpp0148226	FBpp0225049	FBpp0159633	FBpp0241058	-	FBpp0126557	FBpp0084824	XP_001199973.1	ENSCSAVP00000017913
GB10329	XP_625205.1:XP_625205.1	-	-	-	-0.21	-	-	-	-	AM02959	552827	SmG	small ribonucleoprotein G	N	IPR001163(Like-Sm ribonucleoprotein, core):IPR006649(Like-Sm ribonucleoprotein, eukaryotic and archaea-type, core):IPR010920(Like-Sm ribonucleoprotein-related, core):	YFL017W-A	38015	Smp_038680	238540	187880	156804	87801	PP26950	XP_001893831.1	JA03515	CE22871	-	RP24317	CBP32641	ISCW008104-PA	189031	PHUM000070-PA	XP_001949387.1	XP_001601035.1	XP_625205.1	XP_967705.1	BGIBMGA004573-PA	AGAP002706-PA	AAEL008719-PA	CPIJ002885	FBpp0146003	FBpp0230373	FBpp0160319	FBpp0254351	FBpp0281903	FBpp0124446	FBpp0074151	XP_788177.2	-
GB15403	-	0.31	-	-	-0.21	-0.23	-	-	-	AM07991	-	-	-	N	IPR002919(Protease inhibitor I8, cysteine-rich trypsin inhibitor-like):IPR018453(Protease inhibitor I8, cysteine-rich trypsin inhibitor-like subgroup):	NA	NA	NA	NA	NA	NA	NA	NA	NA	NA	NA	NA	NA	NA	NA	NA	NA	NA	NA	NA	NA	NA	NA	NA	NA	NA	NA	NA	NA	NA	NA	NA	NA	NA
GB11329	XP_003251471.1	-	-	-0.25	-0.2	-	-	-	-	AM03951	552772	LOC552772	N(6)-adenine-specific DNA methyltransferase 2 homolog	N	IPR002052(N-6 adenine-specific DNA methylase, conserved site):	NA	NA	NA	NA	NA	NA	NA	NA	NA	NA	NA	NA	NA	NA	NA	NA	NA	NA	NA	NA	NA	NA	NA	NA	NA	NA	NA	NA	NA	NA	NA	NA	NA	NA
GB10268	XP_001121126.1:XP_001121126.2	-	-	-0.12	-0.2	-	-	-	-	AM02895	725254	LOC725254	zinc finger and SCAN domain-containing protein 22-like	N	IPR007087(Zinc finger, C2H2-type):IPR012934(Zinc finger, AD-type):IPR013087(Zinc finger, C2H2-type/integrase, DNA-binding):IPR015880(Zinc finger, C2H2-like):	-	-	-	-	-	-	-	-	-	-	-	-	-	-	-	-	-	-	XP_001606936.1	XP_001121126.1	-	-	-	-	CPIJ014135	-	-	-	-	-	-	-	-	-
GB11230	XP_001121977.1:XP_001121977.2	-0.17	-	-0.09	-0.2	-	-	-	-	AM03853	726220	LOC726220	pyroglutamyl-peptidase 1-like	N	IPR000816(Peptidase C15, pyroglutamyl peptidase I):IPR016125(Peptidase C15, pyroglutamyl peptidase I-like):	-	63763	Smp_140810	212899	204313	162094	75940	PP06915	XP_001893756.1	JA06022	CE37135	CN17316	RP39755	CBP29442	ISCW015168-PA	322333	PHUM005008-PA	XP_001950411.1	XP_001603784.1	XP_001121977.1	-	BGIBMGA012581-PA	AGAP006964-PA	AAEL002225-PA	CPIJ003514	FBpp0150938	FBpp0225885	FBpp0161454	FBpp0249632	FBpp0274829	FBpp0113930	FBpp0075400	XP_001186024.1	ENSCSAVP00000015906
GB17647	XP_625244.1:XP_625244.1	-	-	-	-0.2	-	-	-	-0.25	AM10221	551304	LOC551304	uncharacterized LOC551304	-	-	-	-	-	-	-	-	-	-	-	-	-	-	-	-	-	313115	PHUM010351-PA	-	-	XP_625244.1	-	-	-	-	-	-	-	-	-	-	-	-	-	-
GB10452	XP_001123179.1:XP_001123179.1:XP_003249711.1	-0.14	-	-	-0.2	-	-	-	-0.23	AM03080	727471	LOC727471	yjeF N-terminal domain-containing protein GH12525-like	N	IPR004443(YjeF-related protein, N-terminal):	YNL200C	23664	Smp_142640	228490	117600	226012	73647	-	-	JA18437	CE21399	CN16144	RP23836	CBP07799	ISCW022186-PA	327994	PHUM000188-PA	XP_001945071.1	XP_001603812.1	XP_001123179.1	XP_970501.2	BGIBMGA010905-PA	AGAP003324-PA	AAEL002874-PA	CPIJ004022	FBpp0146431	FBpp0233960	FBpp0160395	FBpp0254428	FBpp0272162	FBpp0122681	FBpp0288673	XP_793166.1	-
GB14409	XP_394859.1:XP_394859.1	-	-	-	-0.2	-	-	-	-0.21	AM07007	411385	LOC411385	ester hydrolase C11orf54 homolog	N	IPR015021(Region of unknown function DUF1907):	-	-	Smp_010620.2	110650	214298	151463	-	PP27398	-	JA14958	CE37611	-	RP48347	CBP11102	ISCW010336-PA	43127	PHUM005073-PA	XP_001949046.1	XP_001605446.1	XP_394859.1	XP_968861.1	BGIBMGA002846-PA	AGAP006729-PA	AAEL005102-PA;AAEL015304-PA	CPIJ007830	FBpp0149896	FBpp0227314	FBpp0165861	FBpp0241490	FBpp0286675	FBpp0113267	FBpp0072531	XP_780447.2	ENSCSAVP00000002637
GB13982	XP_624590.1:XP_624590.2	-	-	-	-0.2	-0.26	-0.23	-0.16	-0.19	AM06580	552210	Faa	fumarylacetoacetase	N	IPR002529(Fumarylacetoacetase, C-terminal-like):IPR005959(Fumarylacetoacetase):IPR011234(Fumarylacetoacetase, C-terminal-related):IPR015377(Fumarylacetoacetase, N-terminal):	-	49733	-	241460	207382	180564	108136	PP04015	-	JA03860	CE04750	CN06266	RP33843	CBP01296	ISCW020196-PA	206552	PHUM002417-PA	-	XP_001601902.1	XP_624590.1	XP_974443.1	BGIBMGA007438-PA	AGAP005865-PA	AAEL011973-PA	CPIJ018102	FBpp0150910	FBpp0228031	FBpp0160635	FBpp0242878	FBpp0275206	FBpp0127600	FBpp0073134	XP_001192827.1	ENSCSAVP00000013198
GB10444	XP_625245.1:XP_625245.1	-	-	-	-0.2	-	-	-	-0.17	AM03072	551318	LOC551318	uncharacterized LOC551318	-	-	-	-	-	-	-	-	-	-	-	-	-	-	-	-	-	-	-	-	-	XP_625245.1	-	-	-	-	-	-	-	-	-	-	-	-	-	-
GB12694	XP_001120195.1:XP_001120195.2	-	-	-	-0.2	-	-	-	-0.16	AM05309	725530	LOC725530	uncharacterized LOC725530	-	-	-	-	-	-	235195	-	-	-	-	-	CE30099	CN28284	-	CBP32095	ISCW001847-PA	300260	PHUM010322-PA	-	-	XP_001120195.1	-	-	-	-	-	-	-	-	-	-	-	-	-	-
GB12060	XP_001120257.1:XP_003249855.1	-	-	-	-0.2	-	-	-	-0.13	AM04677	725883	Ggamma1	guanine nucleotide-binding protein subunit gamma-1	N	IPR001770(G-protein, gamma subunit):IPR015898(G-protein, gamma-like subunit):	-	-	-	216887	80489	135987	73501	-	XP_001902714.1	JA14909	-	-	RP06131	-	ISCW009261-PA	327962	PHUM001588-PA	XP_001948255.1	XP_001608259.1	XP_001120257.1	XP_967239.1	BGIBMGA011096-PA	AGAP010589-PA	AAEL011320-PA	CPIJ005863	FBpp0157013	FBpp0235719	FBpp0168147	FBpp0249825	FBpp0276165	FBpp0115580	FBpp0087726	-	-
GB13330	XP_001122158.1:XP_001122158.2	-	-	-	-0.2	-	-	-	-	AM05934	726421	LOC726421	membrane metallo-endopeptidase-like 1-like	N	IPR000718(Peptidase M13, neprilysin):IPR008753(Peptidase M13):IPR018497(Peptidase M13, neprilysin, C-terminal):	-	-	-	-	-	-	-	-	-	-	-	-	-	-	-	-	-	-	-	XP_001122158.1	-	-	-	-	-	-	-	-	-	-	-	-	-	-
GB13800	XP_001119899.1:XP_001119899.1	-	-	-	-0.2	-	-	-	-	AM06399	724678	LOC724678	histone H2A-like	Y	IPR002119(Histone H2A):IPR007125(Histone core):IPR009072(Histone-fold):	-	-	Smp_002930;Smp_089840	219655	-	-	-	-	-	-	-	-	-	-	-	-	-	-	-	XP_001119899.1	-	-	-	-	-	-	-	-	-	-	-	-	-	-
GB11427	XP_001122093.1:XP_001122093.1	-	-	-	-0.2	-	-	-	-	AM04048	726350	LOC726350	putative ATP-dependent RNA helicase DHX33-like	N	IPR001650(DNA/RNA helicase, C-terminal):IPR002464(DNA/RNA helicase, ATP-dependent, DEAH-box type, conserved site):IPR007502(Helicase-associated region):IPR011709(Region of unknown function DUF1605):IPR014001(DEAD-like helicase, N-terminal):IPR014021(Helicase, superfamily 1 and 2, ATP-binding):	-	-	-	174574	-	197070	-	-	-	-	-	-	-	-	ISCW014008-PA	302589	PHUM004679-PA	XP_001946906.1	XP_001600447.1	XP_001122093.1	-	-	AGAP006138-PA	AAEL014106-PA	CPIJ004458	FBpp0147554	FBpp0232749	FBpp0162823	FBpp0244009	-	FBpp0118942	FBpp0079537	XP_001179518.1	-
GB12358	XP_001121733.1:XP_001121733.1	-	-	-	-0.2	-	-	-	-	AM04976	725947	LOC725947	u6 snRNA-associated Sm-like protein LSm6-like	N	IPR001163(Like-Sm ribonucleoprotein, core):IPR006649(Like-Sm ribonucleoprotein, eukaryotic and archaea-type, core):IPR010920(Like-Sm ribonucleoprotein-related, core):	YDR378C	31943	Smp_094150;Smp_113770	193817	164944	152822	156575	PP12812	XP_001894009.1	JA19102	CE22886	CN14828	RP16447	CBP05281	ISCW000335-PA	59069	PHUM010439-PA	-	XP_001606104.1	XP_001121733.1	XP_974175.1	-	AGAP005314-PA	-	CPIJ015157	FBpp0155914	FBpp0231918	FBpp0168931	FBpp0252481	FBpp0278448	FBpp0115403	FBpp0071449	XP_001177002.1	ENSCSAVP00000003476
GB11608	XP_001122474.1:XP_001122474.2	-	-	-	-0.2	-	-	-	-	AM04228	726754	LOC726754	probable arylformamidase-like	-	-	-	59917	Smp_074940	203948	211849	205385	159623	PP23215	XP_001896285.1	JA13731	CE04291	CN23625	RP20733	CBP31510	ISCW007881-PA	315847	-	-	-	XP_001122474.1	XP_967644.1	BGIBMGA007856-PA	AGAP009433-PA	AAEL004509-PA	CPIJ001121	FBpp0147154	FBpp0232313	FBpp0166504	FBpp0247834	FBpp0279089	FBpp0118897	FBpp0078895	XP_001177702.1;XP_001204431.1	ENSCSAVP00000005489
GB14140	XP_001122230.1:XP_001122230.1	-	-	-	-0.2	-	-	-	-	AM06740	726498	Tim8	mitochondrial import inner membrane translocase subunit Tim8	N	IPR004217(Mitochondrial inner membrane translocase complex, Tim8/9/10/13-zinc finger-like):	YJR135W-A	26075	Smp_010000	154974;163262	60038	166027	83205	-	XP_001898635.1	JA02932	CE21655	-	RP10699	CBP23176	ISCW010274-PA	58280	PHUM000957-PA	XP_001948140.1	-	XP_001122230.1	XP_974324.1	BGIBMGA014607-PA	AGAP010606-PA	AAEL000941-PA	CPIJ018054	FBpp0146089	FBpp0229659	FBpp0164931	FBpp0254477	FBpp0281530	FBpp0122267	FBpp0073338	XP_001179520.1;XP_001179640.1;XP_001183127.1;XP_001197587.1	ENSCSAVP00000003555
GB17248	XP_394140.3:XP_394140.4	-	-	-	-0.2	-	-	-	-	AM09823	410663	LOC410663	15 kDa selenoprotein-like	N	IPR014912(Sep15/SelM redox):	-	-	-	-	-	-	163279	PP11930	XP_001892444.1	JA11489	CE28149	CN21009	RP00020	CBP05386	ISCW012697-PA	310000	PHUM000121-PA	XP_001947162.1	XP_001599355.1	XP_394140.3	XP_973321.1	BGIBMGA000947-PA	AGAP004986-PA	AAEL013494-PA	CPIJ003981	FBpp0150032	FBpp0226697	FBpp0161607	-	FBpp0274533	FBpp0117094	FBpp0074949	-	-
GB12869	-	-	-	-	-0.2	-	-	-	-	AM05482	-	-	-	-	-	NA	NA	NA	NA	NA	NA	NA	NA	NA	NA	NA	NA	NA	NA	NA	NA	NA	NA	NA	NA	NA	NA	NA	NA	NA	NA	NA	NA	NA	NA	NA	NA	NA	NA
GB14542	XP_624531.1:XP_624531.2	-0.26	-	-	-0.2	-	-	-	-	AM07141	552149	LOC552149	aquaporin AQPAn.G-like	N	IPR000425(Major intrinsic protein):IPR012269(Aquaporin):	-	-	-	-	-	-	185178	PP03239	-	JA07519	CE05345;CE31345	CN00085	RP29119	CBP02406	-	-	PHUM003554-PA	XP_001952020.1	XP_001607940.1	XP_624531.1	-	-	AGAP008842-PA	AAEL003512-PA	CPIJ015705	FBpp0154409	FBpp0236388	FBpp0170266	FBpp0251027	FBpp0276838	FBpp0115586	FBpp0087240	XP_001175524.1;XP_001185961.1;XP_001193877.1	ENSCSAVP00000018099
GB14539	XP_395902.2:XP_395902.2	-	-	-	-0.2	-	-	-0.07	-	AM07138	412445	LOC412445	flavin reductase-like	N	IPR016040(NAD(P)-binding domain):	-	-	-	217783	145414	228103	-	-	-	-	-	-	-	-	ISCW003581-PA	230602	PHUM004594-PA	XP_001942564.1	XP_001599389.1	XP_395902.2	XP_975411.1	BGIBMGA000819-PA	AGAP001321-PA	AAEL014821-PA	CPIJ011826	FBpp0148232	FBpp0238941	FBpp0174099	FBpp0240267	FBpp0283838	FBpp0126382	FBpp0081638	XP_783855.2	ENSCSAVP00000010306
GB30456	-	-	-	-	-0.2	-	0.24	-	-	AM00282	-	-	-	N	IPR004117(Olfactory receptor, Drosophila):	NA	NA	NA	NA	NA	NA	NA	NA	NA	NA	NA	NA	NA	NA	NA	NA	NA	NA	NA	NA	NA	NA	NA	NA	NA	NA	NA	NA	NA	NA	NA	NA	NA	NA
GB11680	-	-0.2	-0.28	-0.41	-0.19	-	-	-	-	AM04300	-	-	-	N	IPR013926(Kinase binding protein CGI-121):	NA	NA	NA	NA	NA	NA	NA	NA	NA	NA	NA	NA	NA	NA	NA	NA	NA	NA	NA	NA	NA	NA	NA	NA	NA	NA	NA	NA	NA	NA	NA	NA	NA	NA
GB14743	XP_001120580.1:XP_001120580.1	-	-	-0.21	-0.19	-	-	-0.14	-	AM07340	724689	LOC724689	similar to CG3420-PA	N	IPR006622(Iron sulphur domain-containing, CDGSH-type, subfamily):	-	-	-	81828	99828	222789	91678	-	XP_001893279.1	JA11500	CE27308	-	RP25552	CBP25254	ISCW006368-PA	231372	PHUM005007-PA	XP_001946128.1	-	XP_001120580.1	XP_971748.1	-	AGAP004885-PA	AAEL004161-PA	CPIJ004527	FBpp0154046	FBpp0234600	FBpp0169450	FBpp0251297	FBpp0277145	FBpp0116983	FBpp0085468	XP_001178359.1	-
GB19224	XP_001120695.1:XP_001120695.1	-	-	-0.19	-0.19	-	-	-	-	AM11778	726118	LOC726118	uncharacterized LOC726118	-	-	-	-	-	-	-	151168	-	-	-	-	-	-	-	-	-	-	PHUM011496-PA	XP_001948894.1;XP_001952552.1	XP_001604364.1	XP_001120695.1	-	BGIBMGA000759-PA	AGAP000669-PA	AAEL014039-PA	CPIJ009672	FBpp0155129	FBpp0236777	FBpp0169725	FBpp0252204	FBpp0277981	FBpp0115046	FBpp0071939	-	-
GB18801	XP_623568.1:XP_623568.1	-	-	-0.16	-0.19	-0.14	-	-	-	AM11359	551171	LOC551171	peroxisomal membrane protein 2-like	N	IPR007248(Mpv17/PMP22):	-	59011	-	193546	208879	167689	-	-	-	-	-	-	-	-	-	-	PHUM004347-PA	XP_001945559.1	-	XP_623568.1	XP_973581.1	BGIBMGA006631-PA	AGAP006040-PA	AAEL006538-PA	CPIJ000284	FBpp0149864	FBpp0227282	FBpp0165828	FBpp0253562	FBpp0275263	FBpp0128015	FBpp0072645	XP_789205.1	-
GB12353	XP_001120775.1:XP_003249354.1	-	-	-	-0.19	-	-	-	-0.33	AM04971	724874	LOC724874	facilitated trehalose transporter Tret1-like	N	IPR005828(General substrate transporter):IPR005829(Sugar transporter, conserved site):IPR016196(Major facilitator superfamily, general substrate transporter):	-	-	-	-	-	-	-	-	-	-	-	-	-	-	-	-	-	-	-	XP_001120775.1	-	-	-	-	-	-	-	-	-	-	-	-	-	-
GB15673	XP_001120575.1:XP_001120575.1	-	-	-	-0.19	-	-	-	-0.24	AM08256	724684	LOC724684	similar to CG8389-PA, isoform A	N	IPR011701(Major facilitator superfamily MFS-1):IPR016196(Major facilitator superfamily, general substrate transporter):	-	-	-	-	-	-	-	-	-	-	-	-	-	-	-	-	-	-	-	XP_001120575.1	XP_972270.1	-	-	-	-	-	-	-	-	-	-	-	-	-
GB13470	XP_393551.2:NP_001165850.1	-	-	-	-0.19	-	-	-	-0.23	AM06074	410065	Cpap3-d	cuticular protein analogous to peritrophins 3-D	N	IPR002557(Chitin binding protein, peritrophin-A):	-	-	-	-	-	206106;224973	-	-	-	-	-	-	-	-	ISCW013029-PA	333110	PHUM009667-PA	XP_001947625.1	XP_001608252.1	XP_393551.2	XP_971320.2	BGIBMGA007901-PA	AGAP000986-PA	AAEL009585-PA	CPIJ000682	FBpp0146524	FBpp0230231	FBpp0160250	FBpp0254337	FBpp0280875	FBpp0123432	FBpp0077027	-	-
GB14861	-	-	-	-	-0.19	0.3	-	-	-	AM07456	552711	LOC552711	anoctamin-4-like	N	IPR007632(Protein of unknown function DUF590):	NA	NA	NA	NA	NA	NA	NA	NA	NA	NA	NA	NA	NA	NA	NA	NA	NA	NA	NA	NA	NA	NA	NA	NA	NA	NA	NA	NA	NA	NA	NA	NA	NA	NA
GB18847	XP_624749.2:XP_624749.3	-	-	-	-0.19	-	-	-	-	AM11404	552372	LOC552372	UPF0172 protein CG3501-like	N	IPR005366(Uncharacterised protein family UPF0172):	-	29978	Smp_043880.2	160601	144085	159144	156641	-	-	-	CE09649	-	RP13354	CBP34926	ISCW016220-PA	307352	PHUM002352-PA	XP_001949257.1	XP_001605922.1	XP_624749.2	XP_975129.1	BGIBMGA011884-PA	AGAP010320-PA	AAEL003774-PA	-	FBpp0153999	FBpp0234371	FBpp0168208	FBpp0249999	FBpp0275874	FBpp0114514	FBpp0071818	XP_001195188.1;XP_001203684.1	-
GB18425	XP_001120033.1:XP_001120033.2	-	-	-	-0.19	-0.14	-	-	-	AM10988	724240	LOC724240	flap endonuclease GEN-like	Y	IPR006084(DNA repair protein (XPGC)/yeast Rad):IPR006085(XPG N-terminal):IPR006086(XPG I):IPR008918(Helix-hairpin-helix motif, class 2):	YOR033C	-	Smp_169840	-	-	-	-	PP04667	-	JA15907	-	-	-	-	-	-	PHUM004831-PA	XP_001947849.1	XP_001605190.1	XP_001120033.1	XP_969346.2	BGIBMGA007587-PA	AGAP002669-PA	AAEL000425-PA	CPIJ007466	FBpp0149180	FBpp0226624	FBpp0161200	FBpp0249465	FBpp0276620	FBpp0113663	FBpp0076879	-	-
GB30378	-	-	-	-	-0.19	-0.2	-	-	-	AM11293	-	-	-	N	IPR001254(Peptidase S1 and S6, chymotrypsin/Hap):IPR009003(Peptidase, trypsin-like serine and cysteine):IPR018114(Peptidase S1/S6, chymotrypsin/Hap, active site):	NA	NA	NA	NA	NA	NA	NA	NA	NA	NA	NA	NA	NA	NA	NA	NA	NA	NA	NA	NA	NA	NA	NA	NA	NA	NA	NA	NA	NA	NA	NA	NA	NA	NA
GB17224	XP_391881.2:XP_391881.3	-	-	-	-0.19	-0.16	-	-	-	AM09799	408329	LOC408329	uncharacterized LOC408329	N	IPR004245(Protein of unknown function DUF229):IPR017849(Alkaline phosphatase-like, alpha/beta/alpha):IPR017850(Alkaline-phosphatase-like, core domain):	-	-	Smp_143860	-	-	-	-	-	-	-	-	-	-	-	-	-	PHUM001861-PA	XP_001945027.1	XP_001604923.1	XP_391881.2	XP_970935.1	-	AGAP006068-PA	AAEL014316-PA	CPIJ000329	FBpp0148968	FBpp0227389	FBpp0162046	FBpp0246899	FBpp0275582	FBpp0127588	FBpp0289507	XP_001193660.1	-
GB13942	XP_001120649.1:XP_001120649.1	-	-	-	-0.19	-	-	-	-	AM06540	725977	LOC725977	protein SYS1 homolog	-	-	YJL004C	60139	Smp_038410	229542	150746	179970	70208	-	XP_001898683.1	JA05294	CE33164	-	RP12804	CBP28218	ISCW016468-PA	220814	PHUM005224-PA	XP_001947118.1	XP_001603417.1	XP_001120649.1	XP_973996.1	BGIBMGA014196-PA	AGAP001975-PA	AAEL012818-PA	CPIJ006974	FBpp0151505	FBpp0224551	FBpp0171748	FBpp0242357	FBpp0281824	FBpp0121857	FBpp0081368	XP_796556.1	ENSCSAVP00000009281
GB15770	XP_395623.2:XP_395623.2	-	-	-	-0.19	-	-	-	-	AM08352	412160	LOC412160	programmed cell death protein 10-like	N	IPR009652(Protein of unknown function DUF1241):	-	52034	Smp_031950.2	246324	168922	180835	87639	PP18601	XP_001902906.1	JA06595	CE30598	-	RP12849	CBP06411	ISCW016513-PA	308962	PHUM005554-PA	XP_001949296.1	XP_001602326.1	XP_395623.2	-	BGIBMGA006228-PA	AGAP008287-PA	AAEL006420-PA	CPIJ007083	FBpp0152979	FBpp0237294	FBpp0172434	FBpp0240804	FBpp0275711;FBpp0282311	FBpp0121487	FBpp0082550	XP_001186662.1	ENSCSAVP00000014175
GB18108	XP_001120521.1:XP_001120521.1:XP_003251367.1:XP_003251368.1:XP_003251369.1	-	-	-	-0.19	-	-	-	-	AM10678	725943	RpL40	ribosomal protein L40	N	IPR000626(Ubiquitin):IPR001975(Ribosomal protein L40e):	YIL148W;YKR094C	33280	Smp_089430	162231	126004;233138	-	-	PP14494	XP_001902301.1	JA10960	CE15495	CN18707	RP22523	CBP03773	ISCW020697-PA	-	PHUM004352-PA	NP_001119684.1	XP_001600310.1	XP_001120521.1	XP_968519.1	BGIBMGA010604-PA	AGAP007927-PA	AAEL006511-PA	CPIJ002413	FBpp0143969	FBpp0230637	FBpp0165699	FBpp0253752	FBpp0285214	FBpp0118244	FBpp0077159	XP_789778.1	ENSCSAVP00000003728
GB12227	XP_003250951.1	-	-	-	-0.19	-	-	-	-	AM04846	413224	inaE	inactivation no afterpotential E	N	IPR002921(Lipase, class 3):	NA	NA	NA	NA	NA	NA	NA	NA	NA	NA	NA	NA	NA	NA	NA	NA	NA	NA	NA	NA	NA	NA	NA	NA	NA	NA	NA	NA	NA	NA	NA	NA	NA	NA
GB13921	XP_001120768.1:XP_001120768.2	-	-	-0.34	-0.18	-0.3	-0.27	-	-0.33	AM06519	724865	LOC724865	ABC transporter G family member 20-like	N	IPR000412(ABC-2):IPR003439(ABC transporter-like):IPR013525(ABC-2 type transporter):IPR017871(ABC transporter, conserved site):	-	-	-	-	-	-	-	-	-	-	-	-	-	-	ISCW007246-PA	-	-	XP_001945213.1	-	XP_001120768.1	XP_967359.1	BGIBMGA010726-PA	-	-	CPIJ012284	FBpp0153320	-	-	-	-	-	-	-	-
GB12300	XP_394832.1:XP_394832.1	-	-	-0.3	-0.18	-	-0.2	-	-	AM04919	411358	SP5	serine protease 5	N	IPR001254(Peptidase S1 and S6, chymotrypsin/Hap):IPR009003(Peptidase, trypsin-like serine and cysteine):IPR018114(Peptidase S1/S6, chymotrypsin/Hap, active site):	-	64384	-	-	125418	213986	185962	-	-	-	CE36075	CN09531	RP09247	CBP14392	-	60765	PHUM001549-PA	XP_001943273.1	XP_001601468.1	XP_394832.1	XP_974141.1	BGIBMGA006272-PA	AGAP004566-PA	AAEL014570-PA	CPIJ004093	FBpp0154683	FBpp0235013	FBpp0170078	FBpp0244795	FBpp0276050	FBpp0114808	FBpp0071657	XP_001201324.1	ENSCSAVP00000006544
GB15018	XP_001120243.1:XP_001120243.2	-	-	-0.23	-0.18	-	-	-	-0.2	AM07609	725380	Amci	chymotrypsin inhibitor	N	IPR002919(Protease inhibitor I8, cysteine-rich trypsin inhibitor-like):IPR013032(EGF-like region, conserved site):IPR018453(Protease inhibitor I8, cysteine-rich trypsin inhibitor-like subgroup):	-	-	-	-	-	30869	-	PP02392	-	-	CE08075	CN05555;CN18611	RP01867	CBP32305	ISCW024886-PA	-	-	-	XP_001607369.1	XP_001120243.1	XP_001811753.1	BGIBMGA009095-PA	AGAP006253-PA;AGAP006589-PA	AAEL000317-PA;AAEL000369-PA	CPIJ016642	-	-	-	-	-	FBpp0123242	-	-	-
GB14860	XP_396548.3:XP_396548.4	-	-	-0.15	-0.18	-	-	-	-	AM07455	413097	LOC413097	dynein heavy chain at 62B ortholog	Y	IPR002078(RNA polymerase sigma factor 54, interaction):IPR004273(Dynein heavy chain):IPR011704(ATPase associated with various cellular activities, AAA-5):IPR013602(Dynein heavy chain, N-terminal region 2):	-	-	Smp_159840	-	225521	-	65497	-	-	-	-	CN22680	-	-	-	236573	PHUM003457-PA	XP_001951180.1	-	XP_396548.3	XP_970084.1	BGIBMGA001869-PA	AGAP011441-PA	AAEL014313-PA	CPIJ002912	FBpp0149628	FBpp0230491	FBpp0161993	FBpp0254571	-	FBpp0128157	FBpp0089250	-	-
GB10513	-	-	-	-0.1	-0.18	-	-	-0.14	-0.22	AM03140	-	-	-	-	-	NA	NA	NA	NA	NA	NA	NA	NA	NA	NA	NA	NA	NA	NA	NA	NA	NA	NA	NA	NA	NA	NA	NA	NA	NA	NA	NA	NA	NA	NA	NA	NA	NA	NA
GB14349	-	-	-	-	-0.18	-	-	-	-0.42	AM06947	-	-	-	-	-	NA	NA	NA	NA	NA	NA	NA	NA	NA	NA	NA	NA	NA	NA	NA	NA	NA	NA	NA	NA	NA	NA	NA	NA	NA	NA	NA	NA	NA	NA	NA	NA	NA	NA
GB16182	XP_001120360.1:XP_001120360.1	-	-	-	-0.18	-	-	-	-0.3	AM08759	726056	RpL21	ribosomal protein L21	N	IPR001147(Ribosomal protein L21e):IPR008991(Translation protein SH3-like):IPR018259(Ribosomal protein L21e, conserved site):	YBR191W	37276	Smp_022560.2	237086	226411	159819	103188	PP02507	XP_001900950.1	JA00138	CE00078	CN08724	RP18103	CBP04036	ISCW017347-PA	305566	PHUM006839-PA	XP_001952183.1	XP_001608245.1	XP_001120360.1	XP_974171.1	BGIBMGA001106-PA	AGAP012138-PA	AAEL007715-PA	CPIJ002183	FBpp0147194	FBpp0229430	FBpp0166698	FBpp0248217	FBpp0287268	FBpp0125949	FBpp0085314	XP_783316.1	ENSCSAVP00000016700
GB19989	XP_001120164.1:XP_001120164.2	-	-	-	-0.18	-	-	-0.16	-0.3	AM12536	724343	LOC724343	DNA-directed RNA polymerase III subunit RPC9-like	N	IPR006590(RNA polymerase II, Rpb4, core):IPR010997(HRDC-like):	-	51597	Smp_007890.2	239337	118224	229172	146448	PP12906	XP_001892598.1	-	CE40395	CN23028	RP16551	-	ISCW024099-PA	305449	PHUM008541-PA	-	XP_001607785.1	XP_001120164.1	XP_971357.1	BGIBMGA005469-PA	AGAP007220-PA	-	CPIJ009943	FBpp0145832	FBpp0233868	FBpp0164564	FBpp0247673	FBpp0285505	FBpp0117109	-	XP_001183541.1	-
GB16744	XP_397581.2:XP_397581.3	-	-	-	-0.18	-	-	-	-0.2	AM09323	409636	LOC409636	uncharacterized LOC409636	N	IPR005552(Scramblase):	-	-	-	-	-	152505	-	-	-	-	-	-	-	-	ISCW002966-PA	-	-	-	-	XP_397581.2	-	-	-	-	CPIJ005657	-	-	-	-	-	-	-	XP_001183154.1;XP_001192052.1	-
GB15839	XP_001120666.1:XP_001120666.1	-	-	-	-0.18	-	-	-	-0.16	AM08421	724769	LOC724769	protein C10-like	-	-	-	-	-	233216	200624	153318	63683	-	-	-	-	-	-	-	ISCW017127-PA	220194	PHUM003107-PA	XP_001952217.1	XP_001606434.1	XP_001120666.1	XP_971983.1	BGIBMGA005533-PA	-	AAEL004276-PA	CPIJ016650	FBpp0147702	FBpp0236797	FBpp0167265	FBpp0244138	FBpp0280535	FBpp0118488	FBpp0111928	XP_001182676.1	-
GB13806	XP_001122074.1:XP_001122074.1:XP_003249726.1	-	-	-	-0.18	-	-	-	-0.15	AM06405	726330	LOC726330	golgin subfamily A member 7B-like	-	-	-	32497	-	4557	233845	169983	108199	PP18322	XP_001893955.1	JA00718	CE35693	CN30007	RP05993	CBP32261	-	92217	PHUM001771-PA	XP_001949572.1	XP_001606312.1	XP_001122074.1	XP_967765.1	BGIBMGA000057-PA	AGAP004120-PA	AAEL013746-PA	CPIJ006986	FBpp0148094	FBpp0238629	FBpp0171315	FBpp0240883	FBpp0283969	FBpp0119315	FBpp0084384	XP_001191989.1	ENSCSAVP00000010502
GB13059	XP_393769.3:XP_393769.3	-	-	-	-0.18	-	0.16	-	0.29	AM05668	410288	LOC410288	phytanoyl-CoA dioxygenase domain-containing protein 1 homolog	N	IPR008775(Phytanoyl-CoA dioxygenase):	-	21825	-	164778	186972	183693	185666	PP01570	-	JA17891	CE24085	CN19666	RP02676	CBP05721	ISCW008295-PA	230283	PHUM005350-PA	XP_001952473.1	XP_001604552.1	XP_393769.3	XP_970578.1	BGIBMGA012333-PA	AGAP003514-PA;AGAP012746-PA	AAEL000102-PA	CPIJ014561	FBpp0153011	FBpp0237954	FBpp0172775	FBpp0251721	FBpp0283520	FBpp0120709	FBpp0112127	XP_001179083.1	ENSCSAVP00000013978
GB19472	-	-	-	-	-0.18	-	-	-	-	AM12024	-	-	-	N	IPR009621(Uncharacterised protein family UPF0239):	NA	NA	NA	NA	NA	NA	NA	NA	NA	NA	NA	NA	NA	NA	NA	NA	NA	NA	NA	NA	NA	NA	NA	NA	NA	NA	NA	NA	NA	NA	NA	NA	NA	NA
GB18045	XP_001121770.1:NP_001171499.1	-0.16	-	-	-0.18	-0.18	-	-	-	AM10617	409490	GstD1	glutathione S-transferase D1	N	IPR004045(Glutathione S-transferase, N-terminal):IPR004046(Glutathione S-transferase, C-terminal):IPR010987(Glutathione S-transferase, C-terminal-like):IPR012336(Thioredoxin-like fold):IPR017933(Glutathione S-transferase/chloride channel, C-terminal):	NA	NA	NA	NA	NA	NA	NA	NA	NA	NA	NA	NA	NA	NA	NA	NA	NA	NA	NA	NA	NA	NA	NA	NA	NA	NA	NA	NA	NA	NA	NA	NA	NA	NA
GB30209	-	-	-	-	-0.18	-0.17	-	-	-	AM00156;AM00157;AM00103	-	-	-	N	IPR003598(Immunoglobulin subtype 2):IPR003599(Immunoglobulin subtype):IPR003961(Fibronectin, type III):IPR006034(Asparaginase/glutaminase):IPR007110(Immunoglobulin-like):IPR008957(Fibronectin, type III-like fold):IPR013098(Immunoglobulin I-set):IPR013783(Immunoglobulin-like fold):	NA	NA	NA	NA	NA	NA	NA	NA	NA	NA	NA	NA	NA	NA	NA	NA	NA	NA	NA	NA	NA	NA	NA	NA	NA	NA	NA	NA	NA	NA	NA	NA	NA	NA
GB10054	XP_396004.2:XP_396004.2	-	-	-	-0.18	-	-	-	-	AM02682	412549	mRpL17	mitochondrial ribosomal protein L17	N	IPR000456(Ribosomal protein L17):	-	-	Smp_174980	17185	97879	227588	90898	-	-	-	CE38572	-	RP36543	CBP01102	ISCW012633-PA	301464	PHUM001451-PA	XP_001943711.1	-	XP_396004.2	XP_971209.1	BGIBMGA008477-PA	AGAP001865-PA	AAEL003397-PA	CPIJ008935	FBpp0149643	FBpp0230510	FBpp0162011	FBpp0245685	FBpp0286480	FBpp0128235	FBpp0072404	XP_001177771.1	ENSCSAVP00000018845
GB11843	XP_396451.2:XP_396451.2	-	-	-	-0.18	-0.28	-	-	-	AM04462	413000	path	pathetic	N	IPR013057(Amino acid transporter, transmembrane):	-	-	-	-	-	-	-	-	-	-	-	-	-	-	-	-	PHUM000637-PA	XP_001951501.1	-	XP_396451.2	XP_967658.1	BGIBMGA000714-PA	AGAP007633-PA	-	CPIJ002058	FBpp0149054	FBpp0227773	FBpp0161302	FBpp0239604	FBpp0286374	FBpp0127849	FBpp0076157	-	-
GB30512	-	-	-	-	-0.18	-0.18	-	-	-	AM02907	-	-	-	N	IPR000533(Tropomyosin):	NA	NA	NA	NA	NA	NA	NA	NA	NA	NA	NA	NA	NA	NA	NA	NA	NA	NA	NA	NA	NA	NA	NA	NA	NA	NA	NA	NA	NA	NA	NA	NA	NA	NA
GB15438	XP_001122762.1:XP_001122762.2	-	-	-	-0.18	-	-	-	-	AM08025	727049	LOC727049	NADH dehydrogenase [ubiquinone] 1 alpha subcomplex subunit 2-like	N	IPR007741(Ribosomal protein/NADH dehydrogenase domain):IPR016464(NADH dehydrogenase [ubiquinone] (complex I), alpha subcomplex, subunit 2):	-	-	Smp_079710	236682	-	108701	75835	PP05369	XP_001902761.1	JA11991	CE39300	-	RP11936	CBP19408	ISCW019786-PA	304291	PHUM006514-PA	XP_001950727.1	XP_001601795.1	XP_001122762.1	XP_974988.1	BGIBMGA003301-PA	AGAP003367-PA;AGAP012823-PA	AAEL003011-PA	CPIJ010610	FBpp0144036	FBpp0234446	FBpp0171378	FBpp0252892	FBpp0279633	FBpp0124436	FBpp0077130	-	ENSCSAVP00000010544
GB18749	XP_001123337.1:XP_001123337.2	-	-	-	-0.18	-	-	-	-	AM11309	727631	LOC727631	uncharacterized LOC727631	-	-	-	63979	-	44064	160587	165045	-	-	-	JA15407	CE32648	CN02300;CN28914	RP03654	CBP09402	ISCW019650-PA	306903;93051	-	XP_001946290.1	XP_001599972.1	XP_001123337.1	XP_971518.1	BGIBMGA008749-PA	AGAP000680-PA	AAEL011200-PA	CPIJ009805	FBpp0158066	FBpp0231416	FBpp0164512	FBpp0254381	FBpp0273162	FBpp0124605	FBpp0070999	XP_001180199.1	ENSCSAVP00000001609
GB19394	XP_001122299.1:XP_001122299.2	-	-	-	-0.18	-	-	-	-	AM11947	726571	LOC726571	venom acid phosphatase Acph-1-like	N	IPR000560(Histidine acid phosphatase):	-	-	-	-	-	-	-	PP01556	-	-	-	-	-	-	-	-	-	-	XP_001606919.1	XP_001122299.1	-	-	-	-	-	-	-	-	-	-	-	-	-	-
GB15948	XP_001121604.1:XP_003251085.1:XP_003251086.1:XP_003251087.1	-	-	-	-0.18	-	-	-0.11	-	AM08529	725797	LOC725797	NADH dehydrogenase [ubiquinone] 1 beta subcomplex subunit 3-like	N	IPR012576(NADH:ubiquinone oxidoreductase, B12 subunit):	-	-	Smp_048830	-	-	205075	170101	-	XP_001902595.1	JA16722	CE05296	CN16681	RP46115	CBP00732	ISCW015378-PA	-	-	XP_001951459.1	XP_001606704.1	XP_001121604.1	XP_975213.1	BGIBMGA009182-PA	AGAP012374-PA	AAEL007054-PA	CPIJ014084	FBpp0156645	FBpp0235804	FBpp0167740	FBpp0248710	FBpp0276967	FBpp0116448	FBpp0071580	XP_001183576.1	ENSCSAVP00000000783
GB16370	-	-0.23	-	-	-0.18	-0.19	-	-	-	AM08951	-	-	-	N	IPR002557(Chitin binding protein, peritrophin-A):	NA	NA	NA	NA	NA	NA	NA	NA	NA	NA	NA	NA	NA	NA	NA	NA	NA	NA	NA	NA	NA	NA	NA	NA	NA	NA	NA	NA	NA	NA	NA	NA	NA	NA
GB16787	XP_001122312.1:XP_001122312.2	-	-	-	-0.18	-	-	-	-	AM09364	726585	LOC726585	fatty acid 2-hydroxylase-like	N	IPR001199(Cytochrome b5):IPR006694(Fatty acid hydroxylase):IPR018506(Cytochrome b5, heme-binding site):	YMR272C	37592	-	228340	195020	171473	-	PP00346	XP_001893411.1	-	CE08370	CN21767	RP23133	CBP03019	-	-	-	XP_001948157.1	-	XP_001122312.1	XP_973946.1	-	AGAP011282-PA	AAEL003831-PA	CPIJ001291	FBpp0154639	FBpp0234967	FBpp0170034	FBpp0251153	FBpp0277767	FBpp0115143	-	-	-
GB16488	XP_001121816.1:XP_392051.1	-	-	-	-0.18	-	-	-	-	AM01972	408508	m	miniature	N	IPR001507(Endoglin/CD105 antigen):	-	-	-	-	-	-	-	-	-	JA00418;JA00702;JA01350;JA15948	-	-	-	-	-	-	PHUM001163-PA	XP_001952858.1	XP_001604946.1	XP_392051.1	XP_968958.1	-	AGAP000786-PA	AAEL002513-PA	CPIJ015111	FBpp0158295	FBpp0229184	FBpp0164546	FBpp0245460	FBpp0273026	FBpp0123623	FBpp0073400	-	-
GB19212	-	-	-	-0.22	-0.17	-	-	-	-	AM11766	-	-	-	N	IPR007918(Mitochondrial distribution and morphology family 35/apoptosis):	NA	NA	NA	NA	NA	NA	NA	NA	NA	NA	NA	NA	NA	NA	NA	NA	NA	NA	NA	NA	NA	NA	NA	NA	NA	NA	NA	NA	NA	NA	NA	NA	NA	NA
GB12898	XP_001122896.1:XP_001122896.1	-	-	-0.18	-0.17	-	-	-	-0.23	AM05511	727186	LOC727186	uncharacterized LOC727186	N	IPR013174(Dolichol-phosphate mannosyltransferase subunit 3):	-	-	-	-	233787	180320	-	-	-	JA17736	CE20732	CN29619	RP44088	CBP35719	ISCW002106-PA	128218	-	-	XP_001608296.1	XP_001122896.1	XP_968295.2	-	AGAP004550-PA	AAEL004879-PA	CPIJ008701	FBpp0152450	FBpp0225157	FBpp0172460	FBpp0242488	FBpp0275708	FBpp0120574	FBpp0099388	-	-
GB11943	XP_623621.1:XP_623621.1	-	-	-0.18	-0.17	-0.2	-0.18	-	-0.22	AM04560	551223	CYP305D1	cytochrome P450 305D1	N	IPR001128(Cytochrome P450):IPR017972(Cytochrome P450, conserved site):	-	-	-	-	-	-	-	-	-	-	-	-	-	-	-	-	PHUM003850-PA	XP_001950295.1	XP_001605600.1	XP_623621.1	XP_970235.1	BGIBMGA000640-PA	AGAP005656-PA	AAEL002043-PA	CPIJ014939	FBpp0150818	FBpp0228421	FBpp0162885	FBpp0245844	FBpp0274392	FBpp0114039	FBpp0074694	-	-
GB30388	NP_001165876.1	-	-	-0.17	-0.17	-	-	-	-	AM12736	100359410	Cox6c	cytochrome c oxidase subunit VIc	N	IPR004204(Cytochrome c oxidase subunit VIc):	NA	NA	NA	NA	NA	NA	NA	NA	NA	NA	NA	NA	NA	NA	NA	NA	NA	NA	NA	NA	NA	NA	NA	NA	NA	NA	NA	NA	NA	NA	NA	NA	NA	NA
GB16494	XP_001121882.1:XP_001121882.2	-	-	-0.15	-0.17	-	-	-0.07	-	AM09073	726120	ATPsyn-Cf6	ATP synthase-coupling factor 6, mitochondrial	N	IPR008387(ATPase, F0 complex, subunit F6, mitochondrial):	-	-	-	248032	236637	155251	127438	PP13154	-	-	-	-	-	-	ISCW019667-PA	230573	PHUM009457-PA	XP_001951706.1	XP_001600476.1	XP_001121882.1	XP_969272.1	-	AGAP004616-PA	AAEL002813-PA	CPIJ008665	FBpp0151926	FBpp0238006	FBpp0172833	FBpp0241383	FBpp0283294	FBpp0121202	FBpp0083824	XP_785948.1	ENSCSAVP00000015610
GB18373	-	-	-	-0.15	-0.17	-	-	-0.15	-	AM10937	-	-	-	-	-	NA	NA	NA	NA	NA	NA	NA	NA	NA	NA	NA	NA	NA	NA	NA	NA	NA	NA	NA	NA	NA	NA	NA	NA	NA	NA	NA	NA	NA	NA	NA	NA	NA	NA
GB18694	-	-	-	-0.14	-0.17	-	-	-0.1	-0.16	AM11255	-	-	-	-	-	NA	NA	NA	NA	NA	NA	NA	NA	NA	NA	NA	NA	NA	NA	NA	NA	NA	NA	NA	NA	NA	NA	NA	NA	NA	NA	NA	NA	NA	NA	NA	NA	NA	NA
GB15238	XP_001122739.1:XP_001122739.1	-	-	-0.14	-0.17	-0.11	-	-	-	AM07827	727026	LOC727026	cytochrome c oxidase copper chaperone-like	N	IPR007745(Cytochrome c oxidase copper chaperone):	YLL009C	37718	-	103835	131471	-	84705	PP26884	-	JA10882	CE19849	-	RP21104	CBP18491	-	300275	-	-	XP_001600497.1	XP_001122739.1	XP_967529.1	BGIBMGA007343-PA	AGAP011826-PA	-	CPIJ014050	FBpp0158219	FBpp0230120	FBpp0170775	FBpp0245488	FBpp0273263	FBpp0124250	FBpp0073783	-	-
GB18874	XP_394113.2:XP_394113.3	-	-	-0.12	-0.17	-	-	-0.12	-	AM11431	410636	LOC410636	CDGSH iron-sulfur domain-containing protein 2 homolog	N	IPR006622(Iron sulphur domain-containing, CDGSH-type, subfamily):	-	21706	Smp_082570;Smp_120170	141604	216266	148927	66424	-	-	JA18324	CE41460	CN19965	RP41572	CBP28191	ISCW020925-PA	93444	PHUM004307-PA	XP_001943318.1	XP_001603196.1	XP_394113.2	XP_969459.1	BGIBMGA002423-PA	AGAP004484-PA	AAEL004234-PA	CPIJ011511	FBpp0148211	FBpp0228933	FBpp0159619	FBpp0251816	FBpp0283181	FBpp0119800	FBpp0084774	XP_001176428.1	ENSCSAVP00000001598
GB17721	XP_397317.2:XP_397317.2	-	-	-0.11	-0.17	-	-	-	-0.2	AM10294	413878	gatA	glutamyl-tRNA amidotransferase subunit A	N	IPR000120(Amidase signature enzyme):	YMR293C	25932	Smp_031990	114332	174160	114717	113130	PP23999	-	JA05808	CE27621	CN17979	RP18883	CBP29174	ISCW003184-PA	188353	PHUM005275-PA	XP_001952547.1	XP_001604590.1	XP_397317.2	XP_001811710.1	BGIBMGA010791-PA	AGAP004057-PA	AAEL002766-PA	CPIJ004047	FBpp0147902	FBpp0228634	FBpp0171558	FBpp0242861	FBpp0283213	FBpp0119612	FBpp0083132	XP_001176588.1	-
GB15358	-	-	-	-	-0.17	-	-	-	-1.02	AM07946	-	-	-	-	-	NA	NA	NA	NA	NA	NA	NA	NA	NA	NA	NA	NA	NA	NA	NA	NA	NA	NA	NA	NA	NA	NA	NA	NA	NA	NA	NA	NA	NA	NA	NA	NA	NA	NA
GB18072	-	-	-	-	-0.17	-	-	-	-0.38	AM10643	-	-	-	-	-	NA	NA	NA	NA	NA	NA	NA	NA	NA	NA	NA	NA	NA	NA	NA	NA	NA	NA	NA	NA	NA	NA	NA	NA	NA	NA	NA	NA	NA	NA	NA	NA	NA	NA
GB15322	XP_001120231.1:XP_001120231.2	-	-	-	-0.17	-	-	-	-0.26	AM07910	724397	LOC724397	tetratricopeptide repeat protein 39C-like	N	IPR012919(Sad1/UNC-like, C-terminal):	-	-	-	-	106980	-	100939	-	-	-	-	-	-	-	-	62314	PHUM002351-PA	-	XP_001604381.1	XP_001120231.1	-	BGIBMGA000904-PA	-	-	-	FBpp0144658	-	-	-	-	FBpp0118579	-	-	ENSCSAVP00000003222
GB12284	XP_394854.2:XP_394854.2	-	-	-	-0.17	-	-	-	-0.22	AM04903	411380	RpL30	ribosomal protein L30	N	IPR000231(Ribosomal protein L30e):IPR004038(Ribosomal protein L7Ae/L30e/S12e/Gadd45):	YGL030W	64110	Smp_044580	180772	236815	220577	182159	PP18632	-	JA07876	CE20413	-	RP08656	CBP14368	-	304893	PHUM000865-PA	NP_001119630.1;XP_001945678.1	XP_001599538.1	XP_394854.2	XP_970626.1	BGIBMGA007795-PA	AGAP003816-PA	AAEL005085-PA;AAEL005220-PB	-	FBpp0145762	FBpp0232977	FBpp0160131	FBpp0254840	FBpp0278961	FBpp0125747	FBpp0080723	XP_001177043.1	ENSCSAVP00000005186
GB11984	XP_001120811.1:XP_001120811.1	-	-	-	-0.17	-	-	-	-0.18	AM04601	724910	LOC724910	prefoldin subunit 4-like protein	N	IPR002777(Prefoldin beta-like):IPR009053(Prefoldin):IPR016661(Prefoldin, subunit 4):	YNL153C	-	-	174565	219822	226422	84240	PP19284	-	-	CE05162	CN11679	RP08503;RP13819	CBP07222	-	196440	PHUM009804-PA	XP_001951921.1	XP_001599576.1	XP_001120811.1	XP_972645.1	BGIBMGA011779-PA	AGAP006946-PA	AAEL002337-PA	CPIJ002330	FBpp0149173	FBpp0226618	FBpp0161193	FBpp0246461	FBpp0275284	FBpp0113657	FBpp0076858	XP_788846.2	-
GB17670	XP_001122212.1:XP_001122212.1	-	-	-	-0.17	-	-	-	0.14	AM10244	726480	mRpL54	mitochondrial ribosomal protein L54	N	IPR013870(Ribosomal protein L37, mitochondrial):	-	60330	Smp_174620	240338	102989	153561	84746	-	XP_001893047.1	JA06318	CE29591	CN25945	RP06371	CBP18833	ISCW010638-PA	49671	-	XP_001949501.1	-	XP_001122212.1	-	-	AGAP006916-PA	AAEL013771-PA	CPIJ011273	FBpp0154434	FBpp0236853	FBpp0168191	FBpp0252410	FBpp0278683	FBpp0115120	FBpp0071462	XP_001181568.1	ENSCSAVP00000016320
GB19107	XP_624193.2:XP_624193.2	-	-	-	-0.17	-0.25	-	-	-	AM11661	551805	LOC551805	phospholipase B1, membrane-associated-like	N	IPR001087(Lipase, GDSL):IPR013830(Esterase, SGNH hydrolase-type):	-	-	-	-	-	-	-	-	-	-	-	-	-	-	-	-	-	-	-	XP_624193.2	-	-	-	-	CPIJ012577	FBpp0150257	FBpp0225980	FBpp0160761	-	-	-	-	-	-
GB13589	XP_001119891.1:XP_001119891.2	-	-	-	-0.17	-	-	-	-	AM06189	724794	LOC724794	tRNA methyltransferase 112 homolog	N	IPR005651(Protein of unknown function DUF343):	YNR046W	52665	Smp_029100.2	80846	205589	18807	166404	PP17560	XP_001899800.1	JA14402	CE15587	CN16247	RP18866	CBP28024	ISCW002471-PA	230231	PHUM004787-PA	XP_001946400.1	XP_001607595.1	XP_001119891.1	XP_967890.1	BGIBMGA011771-PA	AGAP006575-PA	AAEL000330-PA	-	FBpp0146019;FBpp0150430	FBpp0225854	FBpp0161421	FBpp0246513	FBpp0274011	FBpp0113372	FBpp0077965	XP_784899.2	ENSCSAVP00000009217
GB13493	NP_001011606.1	-	-	-	-0.17	-0.13	-	-	-	AM06095	406128	Blop	blue-sensitive opsin	N	IPR000276(7TM GPCR, rhodopsin-like):IPR000856(Opsin RH3/RH4):IPR001760(Opsin):IPR017452(GPCR, rhodopsin-like superfamily):	-	-	-	-	-	-	-	-	-	-	-	-	-	-	-	-	-	-	XP_001604622.1	NP_001011606.1	-	BGIBMGA012104-PA	AGAP010089-PA	AAEL003035-PA	CPIJ005000	FBpp0147004	FBpp0231922	FBpp0163398	FBpp0252891	FBpp0285148	FBpp0117603	FBpp0079875	-	-
GB14749	XP_392524.3:XP_392524.4	-	-	-	-0.17	-	-	-	-	AM07346	408992	LOC408992	niemann-Pick C1 protein-like	N	IPR000731(Sterol-sensing 5TM box):IPR003392(Patched):IPR004765(Niemann-Pick C type protein):	-	-	-	-	-	-	-	PP00834	XP_001895656.1	-	-	-	-	-	-	-	PHUM005363-PA	-	XP_001600038.1	XP_392524.3	-	-	AGAP000579-PA	AAEL009531-PA	-	FBpp0151651	-	-	FBpp0248965	FBpp0273948	-	-	-	-
GB17630	XP_001121522.1:XP_001121522.1	-	-	-	-0.17	-0.15	-	-	-	AM10204	725705	LOC725705	mitochondrial import inner membrane translocase subunit Tim13-like	N	IPR004217(Mitochondrial inner membrane translocase complex, Tim8/9/10/13-zinc finger-like):	YGR181W	25370	Smp_061560	230807	100075	184287	64842	PP12598	-	JA02289	CE15745	CN00616	RP02978	CBP02992	-	40755	PHUM011032-PA	-	XP_001605905.1	XP_001121522.1	XP_972097.2	BGIBMGA003070-PA	AGAP002277-PA	AAEL008128-PA	CPIJ018211	FBpp0144116	FBpp0231650	FBpp0164191	FBpp0240703	FBpp0286906	FBpp0125055	FBpp0075820;FBpp0110179	XP_001187400.1;XP_001198204.1	-
GB18360	XP_001121254.1:XP_001121254.2	-	-	-	-0.17	-	-	-	-	AM10924	725400	LOC725400	4-hydroxyphenylpyruvate dioxygenase-like	N	IPR004360(Glyoxalase/bleomycin resistance protein/dioxygenase):IPR005956(4-hydroxyphenylpyruvate dioxygenase):	-	64341	Smp_007960	32966	214078	191669	186092	PP11887	-	JA07524	CE02347	CN15028	RP03206	CBP04281	ISCW018238-PA	327131	PHUM005097-PA	-	XP_001600932.1	XP_001121254.1	XP_973835.1	BGIBMGA005262-PA	AGAP004802-PA	AAEL010442-PA	CPIJ004417	FBpp0150924	FBpp0228202	FBpp0161128	FBpp0241485	FBpp0286060	FBpp0127324	FBpp0077883	XP_001179165.1	ENSCSAVP00000004831
GB19959	-	-	-	-	-0.17	-	0.3	-	-	AM12506	-	-	-	N	IPR007918(Mitochondrial distribution and morphology family 35/apoptosis):	NA	NA	NA	NA	NA	NA	NA	NA	NA	NA	NA	NA	NA	NA	NA	NA	NA	NA	NA	NA	NA	NA	NA	NA	NA	NA	NA	NA	NA	NA	NA	NA	NA	NA
GB18124	XP_624979.1:XP_624979.2	-	-	-	-0.17	-	-	-	-	AM10692	552602	LOC552602	transmembrane emp24 domain-containing protein-like	N	IPR000348(emp24/gp25L/p24):IPR009038(GOLD):	YGL200C	38063	Smp_046250	194562	203874	18698	69964	PP05522	-	-	CE14448	CN09610	RP20772	CBP02754	ISCW001359-PA	304000	PHUM000055-PA	XP_001950539.1	XP_001604135.1	XP_624979.1	XP_971914.1	BGIBMGA012981-PA	AGAP004743-PA	AAEL000208-PA	CPIJ000731	FBpp0157969	FBpp0229215	FBpp0164408	FBpp0243658	FBpp0286946	FBpp0122547	FBpp0070643	XP_791284.1	ENSCSAVP00000007446
GB11139	XP_001121019.1:XP_001121019.2	-	-	-	-0.17	-	-	-0.1	-	AM03763	725135	LOC725135	uncharacterized LOC725135	N	IPR013233(PIG-X/PBN1):	-	-	-	-	-	-	-	-	-	-	-	-	-	-	-	-	-	-	XP_001607308.1	XP_001121019.1	-	-	-	-	-	-	FBpp0232837	FBpp0168948	-	-	-	-	-	-
GB14230	-	-0.21	-	-	-0.17	-0.23	-	-	-	AM06829	411602	LOC411602	dynein heavy chain 6, axonemal-like	N	IPR003593(ATPase, AAA+ type, core):IPR004273(Dynein heavy chain):IPR011704(ATPase associated with various cellular activities, AAA-5):IPR013602(Dynein heavy chain, N-terminal region 2):	NA	NA	NA	NA	NA	NA	NA	NA	NA	NA	NA	NA	NA	NA	NA	NA	NA	NA	NA	NA	NA	NA	NA	NA	NA	NA	NA	NA	NA	NA	NA	NA	NA	NA
GB10204	-	-	-	-	-0.17	-	0.17	-	-	AM02831	-	-	-	-	-	NA	NA	NA	NA	NA	NA	NA	NA	NA	NA	NA	NA	NA	NA	NA	NA	NA	NA	NA	NA	NA	NA	NA	NA	NA	NA	NA	NA	NA	NA	NA	NA	NA	NA
GB15447	XP_624796.1:XP_624796.2	-	-	-	-0.17	-0.18	-	-	-	AM08034	552419	LOC552419	ras-like GTP-binding protein RhoL-like	N	IPR003577(Ras small GTPase, Ras type):IPR003578(Ras small GTPase, Rho type):IPR003579(Ras small GTPase, Rab type):IPR005225(Small GTP-binding protein):IPR013753(Ras):	-	-	-	-	-	-	-	-	-	-	-	-	-	-	-	-	-	-	-	XP_624796.1	-	BGIBMGA007505-PA	-	-	-	-	-	-	-	-	-	-	-	-
GB10917	XP_392939.2:XP_392939.2	-	-	-	-0.17	-	-	-	-	AM03542	409425	LOC409425	hemocyte protein-glutamine gamma-glutamyltransferase-like	N	IPR001102(Transglutaminase, N-terminal):IPR002931(Transglutaminase-like):IPR008957(Fibronectin, type III-like fold):IPR008958(Transglutaminase, C-terminal):IPR013783(Immunoglobulin-like fold):IPR013808(Transglutaminase, conserved site):IPR014756(Immunoglobulin E-set):	-	-	-	97278	231723	122859	-	-	-	-	-	-	-	-	ISCW019478-PA	300148	PHUM003385-PA	XP_001947232.1	XP_001601988.1	XP_392939.2	XP_974414.1	BGIBMGA001976-PA	AGAP009100-PA	AAEL006978-PA	CPIJ003524	FBpp0145515	FBpp0232101	FBpp0167130	FBpp0253834	FBpp0280740	FBpp0117764	FBpp0079155	XP_783644.2	ENSCSAVP00000003141
GB19662	XP_001122741.1:XP_001122741.1	-	-	-	-0.17	-	-	-	-	AM12211	727028	LOC727028	protein takeout-like	N	IPR004272(Odorant binding protein):IPR013053(Hormone binding):	-	-	-	-	-	-	-	-	-	-	-	-	-	-	-	-	PHUM001844-PA	XP_001942579.1	-	XP_001122741.1	XP_970441.1	BGIBMGA003342-PA	AGAP001981-PA	AAEL014366-PA	CPIJ006965	-	-	-	-	-	-	-	-	-
GB14588	XP_001122940.1:XP_001122940.2	-	-	-	-0.17	-	-	-	-	AM07185	727230	LOC727230	uncharacterized LOC727230	N	IPR018862(Eukayotic translation initiation factor 4E transporter):	-	-	Smp_103810.1	248360	-	221672	194641	-	XP_001896890.1	JA15186	CE17911	CN06312	RP33978	CBP23675	ISCW009231-PA	306491	PHUM011499-PA	XP_001952741.1	-	XP_001122940.1	XP_969555.2	-	AGAP008738-PA	AAEL002652-PA	CPIJ016410	FBpp0157882	FBpp0235530	FBpp0163322	FBpp0242763	FBpp0272389	FBpp0118632	FBpp0288761	XP_001176646.1	-
GB14396	XP_001119980.1:XP_001119980.1	-	-	-	-0.17	-	-	-	-	AM06994	724210	LOC724210	uncharacterized LOC724210	Y	IPR001611(Leucine-rich repeat):IPR003591(Leucine-rich repeat, typical subtype):	-	-	-	-	-	-	-	-	-	-	-	-	-	-	-	-	-	-	-	XP_001119980.1	-	-	-	-	-	-	-	-	-	-	-	-	-	-
GB10231	XP_001120995.1:XP_003249674.1	-	-	-	-0.17	-	-	-	-	AM02858	725110	Lys-1	lysozyme 1	N	IPR001916(Glycoside hydrolase, family 22):	-	-	-	-	-	-	-	-	-	-	-	-	-	-	ISCW001645-PA	-	-	-	XP_001607428.1	XP_001120995.1	XP_001814016.1	BGIBMGA010439-PA	-	AAEL015404-PA	CPIJ010730	FBpp0153798	FBpp0233215	FBpp0169064	FBpp0250731	FBpp0277941	FBpp0115942	FBpp0085560	-	-
GB19079	XP_001120067.1:XP_001120067.1	-	-	-	-0.17	-	-	-	-	AM11634	724829	LOC724829	immediate early response 3-interacting protein 1-like	N	IPR013880(Yos1-like):	YER074W-A	54645	-	181446	224474	-	70454	PP18688	XP_001892033.1	JA08555	CE35191	-	RP30768	-	ISCW021098-PA	-	PHUM009229-PA	-	XP_001607417.1	XP_001120067.1	-	-	-	AAEL001944-PA;AAEL011938-PA	CPIJ011978	FBpp0150480	FBpp0226143	FBpp0163082	FBpp0240604	FBpp0275188	FBpp0127001	FBpp0075970	XP_001178162.1	-
GB12122	XP_393900.2:XP_393900.2	-	-	-	-0.17	-	-	-	-	AM04743	410420	LOC410420	isochorismatase domain-containing protein 1-like	N	IPR000868(Isochorismatase-like):	-	20253	Smp_000630	165649	121884	225831	105234	PP18146	-	JA10254	CE05809	CN04511	RP40816	CBP01539	ISCW021274-PA	52222	PHUM002619-PA	-	XP_001603989.1	XP_393900.2	-	BGIBMGA009671-PA	AGAP002320-PA	AAEL008454-PB	CPIJ005059	FBpp0154233	FBpp0238745	FBpp0171424	FBpp0250567	FBpp0277281	FBpp0120978	FBpp0085150	XP_780645.1	ENSCSAVP00000020132
GB11759	XP_001120636.1:XP_001120636.1	-	-	-0.14	-0.16	-	-	-0.1	-	AM04378	724744	mRpS14	mitochondrial ribosomal protein S14	N	IPR001209(Ribosomal protein S14):	-	26263;34345	Smp_090920.3	178208	226955	219367;94834	63562	-	-	-	-	-	-	CBP33307	ISCW020298-PA	230537	PHUM002638-PA	XP_001947735.1	XP_001603586.1	XP_001120636.1	-	BGIBMGA003338-PA	AGAP009077-PA	AAEL004069-PA	CPIJ009684	FBpp0151556	FBpp0230153	FBpp0165305	FBpp0244256	FBpp0272856	FBpp0123383	FBpp0074554	XP_793624.2	-
GB11696	XP_001121048.1:XP_001121048.2:XP_003250018.1:XP_003250019.1	-	-	-0.13	-0.16	-	-	-	-	AM04316	725170	LOC725170	uncharacterized protein C2orf64 homolog	N	IPR018793(Cytochrome c oxidase assembly protein PET191, N-terminal):	YJR034W	31742	-	191169	229366	218889	-	-	-	JA06744	CE21412	-	RP06398	CBP02001	-	230465	-	XP_001951331.1	XP_001607289.1	XP_001121048.1	-	-	AGAP011820-PA	AAEL012327-PA	CPIJ010392;CPIJ010394	FBpp0157029	FBpp0235736	FBpp0167679	FBpp0251271	FBpp0277001	FBpp0116096	FBpp0086707	-	-
GB13069	XP_001120888.1:XP_001120888.2	-	-	-0.12	-0.16	-	-	-	-	AM05678	724988	LOC724988	uncharacterized LOC724988	-	-	-	-	-	-	-	-	-	-	-	-	-	-	-	-	-	-	-	-	-	XP_001120888.1	-	-	-	-	-	-	-	-	-	-	-	-	-	-
GB10583	XP_001121778.1:NP_001073029.1	-	-	0.14	-0.16	-	-	-	-	AM03210	725996	nAChRa3	nicotinic acetylcholine receptor alpha3 subunit	N	IPR006029(Neurotransmitter-gated ion-channel transmembrane region):IPR006201(Neurotransmitter-gated ion-channel):IPR006202(Neurotransmitter-gated ion-channel ligand-binding):IPR018000(Neurotransmitter-gated ion-channel, conserved site):	-	-	-	110265	212843	143008	69301;78292	PP17636	-	-	-	-	-	-	ISCW003334-PA	58854	PHUM005322-PA	XP_001943436.1	XP_001607084.1	XP_001121778.1	NP_001107770.1	BGIBMGA002556-PA	AGAP000329-PA	AAEL004061-PA	CPIJ011539	FBpp0146316	FBpp0233440	FBpp0165082	FBpp0245455	FBpp0286405	FBpp0125635	FBpp0288426	-	ENSCSAVP00000003484
GB17330	XP_395237.1:XP_395237.2:NP_001229926.1	-	-	-	-0.16	-	-	-	-0.33	AM09905	411770	CTL5	C-type lectin 5	N	IPR001304(C-type lectin):IPR016186(C-type lectin-like):IPR016187(C-type lectin fold):IPR018378(C-type lectin, conserved site):	-	-	-	-	234989	201061	-	-	-	-	-	-	-	-	-	230812	-	XP_001951410.1	XP_001607833.1	XP_395237.1	-	BGIBMGA005948-PA	AGAP010196-PA	AAEL011078-PA	CPIJ005987	FBpp0145076	FBpp0235420	FBpp0173005	FBpp0253451	FBpp0279458	FBpp0119054	FBpp0079077	XP_001181900.1;XP_001199948.1;XP_001203561.1;XP_796672.1	-
GB16623	-	-	-	-	-0.16	-	-	-	-0.24	AM09201	-	-	-	-	-	NA	NA	NA	NA	NA	NA	NA	NA	NA	NA	NA	NA	NA	NA	NA	NA	NA	NA	NA	NA	NA	NA	NA	NA	NA	NA	NA	NA	NA	NA	NA	NA	NA	NA
GB14723	XP_393417.2:XP_393417.3	-	-	-	-0.16	-	-	-	-0.16	AM07320	409926	mRpL12	mitochondrial ribosomal protein L12	N	IPR008932(Ribosomal protein L7/L12, oligomerisation):IPR013823(Ribosomal protein L7/L12, C-terminal):IPR014719(Ribosomal protein L7/L12, C-terminal/adaptor protein ClpS-like):IPR015607(Ribosomal protein L12, mitochondrial):	YGL068W	20666	Smp_066740	123898	156500	152560	63014	PP17768	XP_001895588.1	JA08563	CE16564	CN23018	RP37021	-	-	303638	PHUM000634-PA	XP_001942794.1	XP_001603833.1	XP_393417.2	XP_969352.1	BGIBMGA006975-PA	AGAP011581-PA	AAEL006117-PA	CPIJ017840	FBpp0149243	FBpp0227500	FBpp0162158	FBpp0245891	FBpp0286246	FBpp0127557	FBpp0076238	XP_790377.1	-
GB11228	XP_624499.1:XP_003250201.1:XP_624499.1	-	-	-	-0.16	-	-	-0.04	-0.08	AM03851	552116	LOC552116	histone H3.3-like	Y	IPR000164(Histone H3):IPR007125(Histone core):IPR009072(Histone-fold):	YBR010W;YNL031C	36142	Smp_082240	194445	150994	152257	185455	PP01725	XP_001897416.1	JA15814	CE01943	-	RP05930	CBP04026	ISCW002300-PA	231307	PHUM001647-PA	XP_001949472.1;XP_001949594.1	XP_001608164.1;XP_001608174.1	XP_624499.1	XP_975889.1	BGIBMGA005550-PA	AGAP001813-PA	AAEL006158-PA	CPIJ017187	FBpp0145395;FBpp0158629	FBpp0229725;FBpp0231648	FBpp0164096;FBpp0166201	FBpp0253024;FBpp0254305	FBpp0272861;FBpp0287752	FBpp0118912;FBpp0122363	FBpp0071280;FBpp0078649	XP_791252.1;XP_791401.1;XP_798909.1	ENSCSAVP00000007468;ENSCSAVP00000015809
GB16350	XP_001122273.1:XP_001122273.1	-	-	-	-0.16	-	0.21	-	-	AM08930	726546	LOC726546	gem-associated protein 7-like	-	-	-	-	-	164856	143921	-	-	-	XP_001892437.1	-	CE41360	-	-	-	-	300861	-	-	-	XP_001122273.1	-	-	-	-	-	-	-	-	-	-	-	-	XP_001194210.1;XP_782402.1	ENSCSAVP00000007497
GB12738	XP_397367.1:XP_397367.1	-	-	-	-0.16	-	-	-	-	AM05353	413928	mRpL13	mitochondrial ribosomal protein L13	N	IPR005822(Ribosomal protein L13):IPR005823(Ribosomal protein L13, bacterial-type):	YOR150W	58258	Smp_121790.1	194229	186083	159961	65856	PP17642	XP_001893782.1	JA13324	CE28913	CN30830	RP22916	CBP05218	ISCW002233-PA	202590	PHUM000647-PA	XP_001949050.1	XP_001607973.1	XP_397367.1	XP_973003.1	-	AGAP009908-PA	AAEL003704-PA	CPIJ011449	FBpp0145429	FBpp0238869	FBpp0166235	FBpp0253039	FBpp0280136	FBpp0123868	FBpp0088360	XP_001177894.1	-
GB20035	XP_623875.1:XP_623875.1	-	-	-	-0.16	-	-	-	-	AM12582	551477	LOC551477	transmembrane protein 93-like	N	IPR008504(Protein of unknown function DUF786):	-	-	Smp_068580.1	-	231007	87841	156500	-	-	JA09019	CE29309	CN13309	RP45366	CBP01610	-	230646	PHUM003911-PA	XP_001944976.1	XP_001601128.1	XP_623875.1	-	BGIBMGA002335-PA	AGAP004330-PA	AAEL005414-PA	CPIJ006367;CPIJ008001	FBpp0156143	FBpp0237326	FBpp0159769	FBpp0242213	FBpp0283742	FBpp0121866	FBpp0084172	-	-
GB16895	XP_624086.1:XP_624086.1	-	-	-	-0.16	-	-	-	-	AM09472	551695	pen-2	gamma-secretase subunit pen-2	-	-	-	38513	-	90486	192921	164221	89658	PP06341	XP_001892823.1	JA01117	CE24023	-	RP07126	CBP17762	ISCW017009-PA	306694	PHUM001388-PA	XP_001946405.1	XP_001600921.1	XP_624086.1	-	-	AGAP008094-PA	AAEL005965-PA	CPIJ016581	FBpp0155562	FBpp0234296	FBpp0169327	FBpp0252115	FBpp0278179	FBpp0115342	FBpp0088783	XP_791533.1	-
GB20014	XP_624340.1:XP_624340.1	-	-	-	-0.16	-	-	-	-	AM12561	551955	LOC551955	similar to Glycerol-3-phosphate dehydrogenase [NAD+], cytoplasmic (GPD-C) (GPDH-C)	N	IPR006109(NAD-dependent glycerol-3-phosphate dehydrogenase, C-terminal):IPR006168(NAD-dependent glycerol-3-phosphate dehydrogenase):IPR008927(6-phosphogluconate dehydrogenase, C-terminal-like):IPR011128(NAD-dependent glycerol-3-phosphate dehydrogenase, N-terminal):IPR013328(Dehydrogenase, multihelical):IPR016040(NAD(P)-binding domain):IPR017751(NAD-dependent glycerol-3-phosphate dehydrogenase, eu…	YOL059W	38307	Smp_030500.1	211642	231803	220756	103993	-	-	JA00376	CE31851	CN02977	RP43941	CBP02434	ISCW005254-PA	51324	PHUM001919-PA	XP_001945715.1	XP_001607373.1	XP_624340.1	XP_975007.1	BGIBMGA012560-PA	AGAP007593-PA	AAEL001593-PB	CPIJ000232	FBpp0144918	FBpp0229830;FBpp0229835	FBpp0166749	FBpp0243849	FBpp0277477	FBpp0118781	FBpp0078777	-	ENSCSAVP00000007138
GB10343	XP_623556.1:XP_623556.1	-	-	-	-0.16	-	0.15	-	-	AM02973	551158	mRpS17	mitochondrial ribosomal protein S17	N	IPR001993(Mitochondrial substrate carrier):IPR012340(Nucleic acid-binding, OB-fold):IPR016027(Nucleic acid-binding, OB-fold-like):	-	-	Smp_158640	-	-	-	181687	PP27464	XP_001894169.1	JA17319	CE01129	CN11324	RP47499	CBP19683	ISCW024032-PA	201511	PHUM005729-PA	XP_001944690.1;XP_001951830.1	XP_001604248.1	XP_623556.1	XP_972027.1	BGIBMGA004013-PA	AGAP005118-PA	-	CPIJ004582	FBpp0155815	FBpp0236552	FBpp0168477	FBpp0252336	FBpp0276576	FBpp0116663	FBpp0072184	XP_001177224.1;XP_001177948.1	ENSCSAVP00000015939
GB14159	XP_001121920.1:XP_001121920.1	-	-	-	-0.16	-	-	-	-	AM06759	726160	LOC726160	uncharacterized LOC726160	-	-	-	54923	-	-	-	224896	-	-	-	-	-	-	-	-	-	309156	-	-	-	XP_001121920.1	-	-	-	AAEL001597-PA	CPIJ003176	-	FBpp0237577	-	FBpp0240284	-	-	-	-	-
GB16862	XP_001121049.1:XP_001121049.2	-	-	-	-0.16	-	-	-	-	AM09439	725171	LOC725171	uncharacterized LOC725171	-	-	-	-	-	214870	234407	207678	-	PP17648	-	-	-	-	-	-	-	-	PHUM009765-PA	-	XP_001606851.1	XP_001121049.1	XP_971002.1	BGIBMGA004827-PA	AGAP004543-PA	AAEL002856-PA	CPIJ003731	FBpp0155398	FBpp0229540	FBpp0168680	FBpp0248546	FBpp0277309	FBpp0116345	FBpp0088701	-	-
GB13222	XP_396134.2:XP_396134.2	-	-	-	-0.16	-0.19	-	-	-	AM05830	412678	LOC412678	tricarboxylate transport protein, mitochondrial-like	N	IPR001993(Mitochondrial substrate carrier):IPR018108(Mitochondrial substrate/solute carrier):	YBR291C	54013	Smp_149320	237474	161613	195723	67929	PP03911	XP_001896250.1	JA11842	CE00474	CN12306	RP13238	CBP08345	ISCW005064-PA	300448	PHUM005685-PA	XP_001951190.1	XP_001605317.1	XP_396134.2	XP_972074.1	BGIBMGA013168-PA	AGAP002939-PA	AAEL005991-PA	CPIJ013697	FBpp0149230	FBpp0224469	FBpp0171671	FBpp0240931	FBpp0281282	FBpp0119831	FBpp0099888	XP_001181598.1	ENSCSAVP00000007061
GB16199	XP_001119821.1:XP_001119821.1	-	-	-	-0.16	-0.19	-	-	-	AM08776	724185	LOC724185	uncharacterized LOC724185	-	-	-	-	-	-	-	-	-	-	-	-	-	-	-	-	-	-	PHUM010529-PA	-	-	XP_001119821.1	-	-	-	-	-	-	-	-	-	-	-	-	-	-
GB10926	XP_395145.1:XP_395145.1	-	-	-	-0.16	-	-	-0.17	-	AM03551	411677	LOC411677	brain protein 44-like protein-like	N	IPR005336(Uncharacterised protein family UPF0041):	YGL080W	25971	Smp_022430	229868	117918	130225	186214	-	-	-	CE00659	CN07402	RP03651	CBP34138	ISCW015574-PA	307796	PHUM002506-PA	XP_001950012.1	XP_001602318.1	XP_395145.1	XP_973753.1	BGIBMGA002225-PA	AGAP001417-PA	AAEL002860-PA	CPIJ003735	FBpp0152642	FBpp0228601	FBpp0172105	FBpp0251578	FBpp0281960	FBpp0126203	FBpp0083137	XP_001179235.1	-
GB15653	XP_003251169.1	-	-0.25	-0.21	-0.15	-0.18	-0.11	-	0.33	AM08236	409715	LOC409715	bumetanide-sensitive sodium-(potassium)-chloride cotransporter-like	N	IPR004841(Amino acid permease-associated region):IPR004842(Na/K/Cl co-transporter superfamily):	NA	NA	NA	NA	NA	NA	NA	NA	NA	NA	NA	NA	NA	NA	NA	NA	NA	NA	NA	NA	NA	NA	NA	NA	NA	NA	NA	NA	NA	NA	NA	NA	NA	NA
GB13526	XP_001120056.1:XP_001120056.1	-	-	-0.16	-0.15	-	-	-	-0.1	AM06128	724264	LOC724264	NADH dehydrogenase [ubiquinone] 1 alpha subcomplex subunit 7-like	N	IPR009947(NADH:ubiquinone oxidoreductase subunit B14.5a):	-	64063	Smp_019730.2	244078	235069	226766	161235	PP13426	XP_001898541.1	JA13843	CE10546	CN28319	RP20598	CBP19931	-	300905	PHUM004058-PA	-	-	XP_001120056.1	XP_975169.1	BGIBMGA014202-PA	AGAP003900-PA;AGAP012705-PA	AAEL011157-PA	CPIJ013804	FBpp0151490	FBpp0231480	FBpp0164400	FBpp0245177	FBpp0273164	FBpp0125387	FBpp0078167	-	ENSCSAVP00000002083
GB16975	XP_001122185.1:XP_001122185.1	-	-	-0.15	-0.15	-	-	-	-0.15	AM09552	726453	LOC726453	ATP synthase subunit s, mitochondrial-like	-	-	-	59792	-	-	97538	200511	185685	PP26795	-	JA01725	CE29480	CN03998;CN18075	RP33287	CBP34908	ISCW019494-PA	244919	PHUM009965-PA	-	XP_001604038.1	XP_001122185.1	XP_001814720.1	-	AGAP004478-PA	AAEL008790-PA	CPIJ007768	FBpp0156907	FBpp0235328	FBpp0168184	FBpp0248240	FBpp0277587	FBpp0116240	FBpp0099933	XP_001193294.1	-
GB15231	XP_001121226.1:XP_001121226.2	-	-	-0.14	-0.15	-0.12	-	-	-	AM07820	725365	LOC725365	probable phosphatase phospho2-like	N	IPR006383(HAD-superfamily hydrolase, subfamily IB, PSPase-like):IPR006384(Pyridoxal phosphate phosphatase-related):	-	-	-	178085	136443	111093	-	-	-	-	-	-	-	-	ISCW015965-PA	230482	-	XP_001949787.1	-	XP_001121226.1	XP_001810795.1	BGIBMGA009579-PA	AGAP002841-PA	AAEL011597-PA	CPIJ009762	FBpp0158711	FBpp0230422	FBpp0170749	FBpp0245367	FBpp0273480	FBpp0123607	FBpp0074530	XP_001186874.1	-
GB12521	XP_623081.1:XP_623081.1	-	-0.15	-0.13	-0.15	-	-	-	-0.3	AM05138	550684	LOC550684	protein unc-50 homolog	N	IPR007881(UNC-50):	YKR030W	24802	Smp_029040	232331	153387	148077	100226	-	XP_001895364.1	JA13905	CE36501	CN00870	RP38120	CBP33090	ISCW018515-PA	221851	PHUM005556-PA	XP_001948093.1	XP_001607727.1	XP_623081.1	XP_969730.1	BGIBMGA008674-PA	AGAP002901-PA	AAEL013898-PA	CPIJ002561	FBpp0152927	FBpp0239006	FBpp0172051	FBpp0240423	FBpp0281167	FBpp0120036	FBpp0081434	XP_785090.2	ENSCSAVP00000016541
GB17346	XP_392263.1:XP_392263.1	-	-	-0.11	-0.15	-0.17	-	0.1	-	AM09921	408728	MED18	mediator of RNA polymerase II transcription subunit 18	-	-	-	-	Smp_133860	104154	204899	129251	76268	PP26599	XP_001902453.1	JA05117	CE09020	-	RP24110	CBP17639	ISCW017119-PA	217150	PHUM004242-PA	XP_001944679.1	XP_001603969.1	XP_392263.1	XP_969359.1	BGIBMGA007877-PA	AGAP010936-PA	AAEL002284-PA	CPIJ006001	FBpp0158559	FBpp0230809	FBpp0160298	FBpp0239212	FBpp0287647	FBpp0124393	FBpp0070295	XP_781912.1	-
GB19003	XP_624958.2:XP_624958.3	-	-	-0.1	-0.15	-0.14	-	-0.12	-	AM11559	552579	LOC552579	proteasome subunit beta type-3-like	N	IPR001353(Proteasome, subunit alpha/beta):IPR016050(Proteasome, beta-type subunit, conserved site):	YER094C	50102	Smp_121430.2	99390	226791	228896	185850	PP13341	XP_001896421.1	JA07014	CE07571	CN03658	RP06842	CBP00707	ISCW006948-PA	231791	PHUM004378-PA	XP_001946442.1	XP_001599218.1	XP_624958.2	XP_973600.1	BGIBMGA001395-PA	AGAP001697-PA	AAEL006174-PA	CPIJ001361	FBpp0152130	FBpp0225297	FBpp0159395	FBpp0240567	FBpp0284793	FBpp0121628	FBpp0081488	XP_001193884.1	-
GB11432	XP_392466.2:XP_623079.1	-	-	-	-0.15	-	-	-	-0.41	AM04053	408937	BM-40-SPARC	BM-40-SPARC protein	N	IPR001999(Osteonectin-like, conserved site):IPR011992(EF-Hand type):IPR018247(EF-HAND 1):	-	-	Smp_171780	245074	109908	160588	-	PP25411	XP_001897784.1	JA15336	CE08703	CN17385	RP04084	CBP05384	ISCW022231-PA	48903	PHUM004303-PA	XP_001946176.1	XP_001600190.1	XP_392466.2	XP_975465.1	BGIBMGA013448-PA	-	AAEL013656-PA	CPIJ005566	FBpp0157575	-	FBpp0173742	FBpp0242886	FBpp0283357	FBpp0121756	FBpp0084464	XP_796175.1	ENSCSAVP00000015617
GB14417	XP_001122499.1:NP_001177743.1	-	-	-	-0.15	-	-	-	-0.18	AM07015	726777	Uqcr11	ubiquinol-cytochrome c reductase, complex III subunit XI	N	IPR015089(Ubiquinol-cytochrome C reductase complex, 6.4kD protein):	-	-	-	-	-	-	-	-	-	-	-	-	-	-	-	-	-	-	XP_001608237.1	XP_001122499.1	XP_966963.1	BGIBMGA008084-PA	-	AAEL000766-PA	-	FBpp0154865	FBpp0235315	FBpp0170513	FBpp0250543	FBpp0281236	FBpp0116439	FBpp0086062	-	-
GB18533	XP_001120497.1:XP_001120497.1	-	-	-	-0.15	-0.17	0.18	-	-0.17	AM11093	724600	LOC724600	mitochondrial fission process protein 1-like	N	IPR001765(Carbonic anhydrase):	-	57245	-	242931	79182	168727	155821	PP08281	XP_001894444.1	-	CE42549	CN19838	RP21811	CBP37556	ISCW015259-PA	-	PHUM003665-PA	-	XP_001601181.1	XP_001120497.1	XP_972381.1	BGIBMGA013071-PA	AGAP001603-PA	AAEL000593-PA	CPIJ007314	FBpp0151837	FBpp0230063	FBpp0165527	FBpp0245655	FBpp0272598	FBpp0122720	FBpp0074314	XP_001176779.1	ENSCSAVP00000010003
GB19319	-	-	-	-	-0.15	-	-	-	-0.17	AM11872	-	-	-	Y	IPR001222(Zinc finger, TFIIS-type):IPR001529(DNA-directed RNA polymerase, M/15 kDa subunit):	NA	NA	NA	NA	NA	NA	NA	NA	NA	NA	NA	NA	NA	NA	NA	NA	NA	NA	NA	NA	NA	NA	NA	NA	NA	NA	NA	NA	NA	NA	NA	NA	NA	NA
GB13976	XP_001121269.1:XP_001121269.2	-	-	-	-0.15	-	-	-	-	AM06574	725418	RPA2	replication protein A2	N	IPR004365(Nucleic acid binding, OB-fold, tRNA/helicase-type):IPR011991(Winged helix repressor DNA-binding):IPR012340(Nucleic acid-binding, OB-fold):IPR014892(Replication protein A, C-terminal):IPR016027(Nucleic acid-binding, OB-fold-like):	YNL312W	-	Smp_080530	-	237715	218725	170399	-	XP_001894175.1	-	-	-	-	-	-	226387	-	XP_001947814.1	XP_001603125.1	XP_001121269.1	XP_970140.1	BGIBMGA005434-PA	AGAP008332-PA	AAEL014250-PA	CPIJ006691	FBpp0146964	FBpp0229127	FBpp0167419	FBpp0253456	FBpp0280713	FBpp0127433	FBpp0080967	-	ENSCSAVP00000017849
GB11205	XP_001120959.1:XP_001120959.1	-	-	-	-0.15	-	-	-	-	AM03828	725063	LOC725063	similar to CG14145-PA	-	-	-	55758	Smp_135720	241820	231346	152254	67423	-	-	-	CE29005	CN19267	RP23204	CBP01408	-	230754	PHUM006208-PA	XP_001949999.1	XP_001602354.1	XP_001120959.1	XP_001812669.1	BGIBMGA002101-PA	AGAP005353-PA	AAEL011939-PA	CPIJ011979	FBpp0148833	FBpp0228058	FBpp0160661	FBpp0240395	FBpp0274387	FBpp0113819	FBpp0075932	XP_001187065.1;XP_001201724.1	-
GB16725	XP_001121747.1:XP_001121747.1	-	-	-	-0.15	-	-	-0.12	-	AM09304	725961	LOC725961	coiled-coil domain-containing protein 58-like	-	-	-	56277	Smp_169340	244177	108041	220827	183359	-	XP_001898675.1	-	-	-	-	-	ISCW015585-PA	303950	PHUM005308-PA	-	XP_001602291.1	XP_001121747.1	XP_968190.1	-	AGAP005402-PA	AAEL010906-PA	-	FBpp0148562	FBpp0225740	FBpp0160859	FBpp0246641	FBpp0275180	FBpp0126785	FBpp0074649	XP_001194703.1	ENSCSAVP00000005936
GB10588	XP_001123064.1:XP_001123064.1	-	-	-	-0.15	-	-	-	-	AM03215	727355	LOC727355	similar to CG5048-PA	-	-	-	-	-	-	-	-	67100	-	-	-	-	-	-	-	-	-	-	-	-	XP_001123064.1	-	-	-	-	-	-	-	-	-	-	-	-	-	-
GB15418	-	-	-	-	-0.15	-0.16	-	-0.13	-	AM08005	-	-	-	N	IPR003732(D-tyrosyl-tRNA(Tyr) deacylase):	NA	NA	NA	NA	NA	NA	NA	NA	NA	NA	NA	NA	NA	NA	NA	NA	NA	NA	NA	NA	NA	NA	NA	NA	NA	NA	NA	NA	NA	NA	NA	NA	NA	NA
GB12870	XP_392870.1:XP_392870.1	-	-	-	-0.15	-	-	-	-	AM05483	409355	Trx/Gtx	thioredoxin/glutaredoxin protein	N	IPR002109(Glutaredoxin):IPR004480(Glutaredoxin-related protein):IPR012335(Thioredoxin fold):IPR012336(Thioredoxin-like fold):IPR013766(Thioredoxin domain):	YER174C	60803	Smp_006550.1	89807	238952	149217	180750	-	-	JA12149	CE29745	CN27040	RP09603	CBP05175	-	229030	PHUM002574-PA	XP_001951388.1	XP_001606689.1	XP_392870.1	XP_972466.1	BGIBMGA006401-PA	AGAP003415-PA	AAEL003206-PA	CPIJ016175	FBpp0147365	FBpp0232386	FBpp0166430	FBpp0243982	FBpp0279030	FBpp0126313	FBpp0080044	XP_001192695.1	ENSCSAVP00000015584
GB10576	XP_392361.3:XP_392361.4	-	-	-	-0.15	-	-	-	-	AM03203	408830	Unc-89	Unc-89 protein	N	IPR000219(Dbl homology (DH) domain):IPR000719(Protein kinase, core):IPR001245(Tyrosine protein kinase):IPR001849(Pleckstrin homology):IPR002290(Serine/threonine protein kinase):IPR003598(Immunoglobulin subtype 2):IPR003599(Immunoglobulin subtype):IPR003961(Fibronectin, type III):IPR007110(Immunoglobulin-like):IPR008957(Fibronectin, type III-like fold):IPR011009(Protein kinase-like):IPR011993(Plec…	-	-	Smp_126240	-	121777	229048	-	PP19766	XP_001895480.1	JA08083	CE33018	CN08532	RP45264	CBP30696	ISCW023694-PA	315830	PHUM000716-PA	-	XP_001602095.1	XP_392361.3	XP_966368.2	BGIBMGA013531-PA	AGAP005471-PA	AAEL013559-PA	CPIJ006896	FBpp0155610	FBpp0227861	FBpp0169910	FBpp0251078	FBpp0276595	FBpp0115235	FBpp0112375	XP_787033.2	ENSCSAVP00000004783
GB18321	XP_001119942.1:XP_001119942.1	-	-	-	-0.15	-	-	-	-	AM10886	724989	LOC724989	similar to Down syndrome critical region protein c	N	IPR013717(PIG-P):	-	57346	Smp_163640	93570	193093	-	69512	-	-	-	-	-	-	-	ISCW001556-PA	306437	PHUM008794-PA	XP_001944748.1	XP_001605118.1	XP_001119942.1	-	-	AGAP011310-PB	-	-	FBpp0152047	FBpp0237732	FBpp0172120	-	FBpp0284266	FBpp0123127	FBpp0084347	XP_001182729.1	-
GB11041	XP_001120244.1:XP_001120244.1	-	-	-	-0.15	-	-	-	-	AM03665	725742	LOC725742	vacuolar ATPase assembly integral membrane protein VMA21	-	-	-	-	-	-	209403	116613	81245	-	-	-	-	CN06753	RP40955	-	-	-	-	-	XP_001607695.1	XP_001120244.1	-	-	-	AAEL011546-PA;AAEL013448-PA	CPIJ002927	FBpp0148458	FBpp0225941	FBpp0162616	FBpp0241437	FBpp0287083	FBpp0113539	FBpp0077856	-	-
GB20087	XP_001120771.1:XP_001120771.1:XP_003250814.1:XP_003250815.1:XP_003250816.1	-	-	-	-0.15	-	-	0.17	-	AM12635	726268	LOC726268	uncharacterized LOC726268	-	-	-	-	-	-	-	-	192918	-	-	-	-	-	-	-	-	-	PHUM010075-PA	-	-	XP_001120771.1	-	BGIBMGA008848-PA	-	-	-	FBpp0144495	FBpp0238092	FBpp0172393	-	-	-	-	-	-
GB10758	XP_393283.2:XP_393283.2	-	-	-	-0.15	-	-	-	-	AM03383	409789	LOC409789	uncharacterized peptidase C1-like protein F26E4.3-like	N	IPR000169(Peptidase, cysteine peptidase active site):IPR000668(Peptidase C1A, papain C-terminal):IPR001212(Somatomedin B):IPR006162(Phosphopantetheine attachment site):IPR013128(Peptidase C1A, papain):	-	63119	Smp_141610	233056	118077	166233	186015	PP21928	XP_001902227.1	JA12321	CE42101	CN01318	RP43494	CBP33399	ISCW000078-PA	303204	PHUM001462-PA	XP_001942906.1	XP_001605531.1	XP_393283.2	XP_967834.2	BGIBMGA004421-PA	AGAP007684-PA	AAEL001232-PA	CPIJ008716	FBpp0154582	FBpp0234423	FBpp0168256	FBpp0249981	FBpp0278474	FBpp0115519	FBpp0071697	XP_001201994.1	ENSCSAVP00000015291
GB13090	XP_001121369.1:XP_001121369.1	-	-	-	-0.15	-	-	-0.18	-	AM05698	725536	LOC725536	Sjoegren syndrome nuclear autoantigen 1 homolog	-	-	-	24325	Smp_002950	90789	214610	-	71642	-	-	-	-	-	-	-	-	-	PHUM000374-PA	-	XP_001603832.1	XP_001121369.1	-	-	AGAP002098-PA	AAEL000401-PA	CPIJ018701	-	-	-	-	-	-	-	XP_001178037.1	-
GB17541	XP_393165.2:XP_393165.3	-	-	-	-0.15	-	-	-	-	AM01273	409667	LOC409667	BCL2/adenovirus E1B 19 kDa protein-interacting protein 3-like	N	IPR010548(BNIP3):	-	-	-	-	205439	228231	-	-	-	JA10975	CE01780	CN13628	RP47270	CBP32323	ISCW016259-PA	96855	PHUM004094-PA	XP_001951493.1	XP_001605739.1	XP_393165.2	XP_973837.1	BGIBMGA001732-PA	AGAP001411-PA	AAEL006711-PA	CPIJ003907	FBpp0150918	FBpp0228197	FBpp0161123	FBpp0241480	FBpp0286055	FBpp0127318	FBpp0077874	XP_001182272.1	-
GB11494	XP_393326.2:XP_393326.3	-	-	-	-0.15	-0.12	-	-0.14	-	AM04114	409835	LOC409835	e3 ubiquitin-protein ligase MARCH2-like	N	IPR011016(Zinc finger, RING-CH-type):IPR013083(NoName):	-	-	-	-	-	-	-	-	-	-	CE42529	-	-	-	ISCW024864-PA	-	PHUM006691-PA	-	-	XP_393326.2	-	BGIBMGA009971-PA	-	-	CPIJ007874	-	-	-	-	-	-	-	-	-
GB11850	XP_393443.1:XP_393443.1	-	-	-	-0.15	-	-	-	-	AM04469	409951	mRpL20	mitochondrial ribosomal protein L20	N	IPR005812(Ribosomal protein L20, bacterial-type):IPR005813(Ribosomal protein L20):	-	57742	Smp_004980	169079	232255	200615;228812	126544	PP20626	-	-	CE22143	-	-	-	ISCW012003-PA	304054	PHUM003072-PA	XP_001951164.1	XP_001599029.1	XP_393443.1	XP_975195.1	BGIBMGA000399-PA	AGAP001311-PA	AAEL013964-PA	CPIJ010000	FBpp0148386	FBpp0228390	FBpp0162852	FBpp0245977	FBpp0274491	FBpp0128367	FBpp0075631	XP_001179060.1	-
GB19432	XP_624845.2:XP_624845.3	-	-	-	-0.15	-	-	-	-	AM11984	552469	LOC552469	cyclin-dependent kinase 20-like	N	IPR000719(Protein kinase, core):IPR001245(Tyrosine protein kinase):IPR002290(Serine/threonine protein kinase):IPR008271(Serine/threonine protein kinase, active site):IPR011009(Protein kinase-like):IPR017442(Serine/threonine protein kinase-related):	-	20272	Smp_090980	236269	169140	160136	74648	-	-	-	-	-	-	-	-	324412	PHUM000109-PA	XP_001943042.1	XP_001606120.1	XP_624845.2	XP_966910.1	-	AGAP004594-PA	AAEL010413-PA	CPIJ008640	FBpp0151011	FBpp0237350	FBpp0159793	FBpp0243369	FBpp0283490	FBpp0121237	FBpp0083530	XP_001185563.1;XP_001204469.1;XP_001204474.1	ENSCSAVP00000008425
GB17401	-	-	-	-	-0.15	-0.15	0.13	-	-	AM09974	-	-	-	N	IPR007917(Uncharacterised protein family UPF0224):	NA	NA	NA	NA	NA	NA	NA	NA	NA	NA	NA	NA	NA	NA	NA	NA	NA	NA	NA	NA	NA	NA	NA	NA	NA	NA	NA	NA	NA	NA	NA	NA	NA	NA
GB10859	XP_392437.2:XP_392437.2	-	-	-	-0.15	-	-	-	-	AM03484	408909	Ndufs7	NADH dehydrogenase [ubiquinone] iron-sulfur protein 7, mitochondrial	N	IPR006137(NADH:ubiquinone oxidoreductase-like, 20 kDa subunit):IPR006138(NADH:ubiquinone oxidoreductase, 20 kDa subunit):IPR014406([NiFe]-hydrogenase-3-type complex, small subunit/NADH:quinone oxidoreductase, subunit NuoB):	-	22918	Smp_092490.1	207057	126242	154203	85573	PP19077	-	-	CE14780	-	RP11739	CBP03002	-	54753	PHUM005409-PA	XP_001949063.1	XP_001599438.1	XP_392437.2	XP_967271.1	BGIBMGA005439-PA	AGAP000170-PA	AAEL008072-PA	CPIJ018869	FBpp0154941	FBpp0236067	FBpp0167854	FBpp0246966	FBpp0285451	FBpp0123175	FBpp0073950	XP_780430.1	-
GB18703	XP_624525.2:XP_624525.3	-	-	-	-0.15	-	-	-	-	AM11264	552143	LOC552143	peroxisomal 3,2-trans-enoyl-CoA isomerase-like	N	IPR001753(Crotonase, core):	-	-	-	233680	-	-	110189	PP27746	-	JA17244	-	-	-	CBP18640	-	94237	PHUM000346-PA	XP_001943557.1	XP_001601941.1	XP_624525.2	XP_973256.1	-	AGAP006651-PA	AAEL003709-PA	CPIJ005435	FBpp0150773	FBpp0228038	FBpp0160643	FBpp0246504	FBpp0275213	FBpp0127606	FBpp0072484	XP_001182108.1	ENSCSAVP00000002416
GB18183	XP_001119990.1:XP_001119990.1:XP_003251582.1	-	-	-0.19	-0.14	-	-	-0.11	-0.13	AM10750	724221	LOC724221	uncharacterized LOC724221	-	-	-	-	-	-	-	-	-	-	-	-	-	-	-	-	-	-	-	-	-	XP_001119990.1	-	-	AGAP004400-PB	AAEL007490-PA	-	-	-	-	-	-	-	-	-	-
GB18059	-	-	-	-	-0.14	-	-	-	-0.34	AM10631	551810	LOC551810	similar to CG6746-PA	N	IPR007482(Protein-tyrosine phosphatase-like, PTPLA):	NA	NA	NA	NA	NA	NA	NA	NA	NA	NA	NA	NA	NA	NA	NA	NA	NA	NA	NA	NA	NA	NA	NA	NA	NA	NA	NA	NA	NA	NA	NA	NA	NA	NA
GB11643	XP_393034.1:XP_393034.1	-	-	-	-0.14	-	-	-	-0.21	AM04263	409528	RpL7A	ribosomal protein L7A	N	IPR001921(Ribosomal protein L7A):IPR004037(Ribosomal protein L7Ae conserved site):IPR004038(Ribosomal protein L7Ae/L30e/S12e/Gadd45):	YHL033C;YLL045C	37190	Smp_177210	236492	202003	174152	68824	PP22598	XP_001894690.1	JA04897	CE27398	-	RP48533	-	-	231352	-	XP_001945168.1	-	XP_393034.1	XP_967235.1	BGIBMGA007661-PA	AGAP005960-PA	AAEL005722-PA	CPIJ003797	FBpp0145942	FBpp0231096	FBpp0165407	FBpp0248865	FBpp0273368	FBpp0125093	FBpp0070877	XP_001189705.1	ENSCSAVP00000014287
GB15165	XP_392589.1:XP_392589.1	-	-	-	-0.14	-	-	-	-0.12	AM07755	409064	LOC409064	sugar transporter SWEET1-like	N	IPR004316(RAG1-activating protein-1-related):IPR018169(MtN3 and saliva related transmembrane protein, conserved region):IPR018179(RAG1-activating protein 1 homologue):	-	63794	-	244871	157427	101387	194225	PP25581	XP_001893563.1	JA04737	CE17998	CN26751	RP03686	CBP03306	ISCW009552-PA	306364	PHUM005411-PA	-	-	XP_392589.1	XP_974678.1	-	AGAP005236-PA	AAEL006270-PA	-	FBpp0153897	FBpp0234647	FBpp0169383	FBpp0252306	FBpp0276749	FBpp0114407	FBpp0087900	XP_001191601.1	ENSCSAVP00000015038
GB18054	XP_393404.2:XP_393404.2	-	-	-	-0.14	-	-	-	-0.12	AM10626	409913	LOC409913	COMM domain-containing protein 4-like	N	IPR009886(HCaRG):	-	30907	-	158694	138080	127889	80522	-	-	JA16971	CE31075	-	RP41329	-	ISCW011120-PA	44231	PHUM009813-PA	XP_001945275.1	XP_001607464.1	XP_393404.2	-	BGIBMGA010017-PA	AGAP001207-PA	AAEL010177-PA	CPIJ010342	FBpp0148656	FBpp0228102	FBpp0160708	FBpp0239667	FBpp0275240	FBpp0127799	FBpp0099450	XP_001200580.1;XP_001204250.1	-
GB14761	-	-	-	-	-0.14	-0.23	-	-	0.38	AM07356	-	-	-	N	IPR004119(Protein of unknown function DUF227):IPR011009(Protein kinase-like):IPR015897(CHK kinase-like):	NA	NA	NA	NA	NA	NA	NA	NA	NA	NA	NA	NA	NA	NA	NA	NA	NA	NA	NA	NA	NA	NA	NA	NA	NA	NA	NA	NA	NA	NA	NA	NA	NA	NA
GB30266	-	-	-	-	-0.14	-	-	-	-	AM12742	-	-	-	-	-	NA	NA	NA	NA	NA	NA	NA	NA	NA	NA	NA	NA	NA	NA	NA	NA	NA	NA	NA	NA	NA	NA	NA	NA	NA	NA	NA	NA	NA	NA	NA	NA	NA	NA
GB11426	XP_396503.3:XP_396503.4	-	-	-	-0.14	-	-	-	-	AM04047	413052	Ack	activated Cdc42-associated kinase 1	N	IPR000449(Ubiquitin-associated/translation elongation factor EF1B, N-terminal):IPR000719(Protein kinase, core):IPR001245(Tyrosine protein kinase):IPR001452(Src homology-3 domain):IPR002290(Serine/threonine protein kinase):IPR008266(Tyrosine protein kinase, active site):IPR011009(Protein kinase-like):IPR015116(GTPase binding):IPR015779(ACK tyrosine protein kinase, N-terminal):IPR015940(Ubiquitin-a…	-	-	-	-	-	-	-	PP08713	XP_001891896.1	JA05834	-	-	RP43332	CBP25908	-	304375	PHUM002479-PA	XP_001945801.1	XP_001604712.1	XP_396503.3	XP_968303.1	BGIBMGA006581-PA	AGAP011776-PA	AAEL009785-PA	CPIJ000816	FBpp0150167	FBpp0226388	FBpp0162413	FBpp0242534	FBpp0287114	FBpp0113745	FBpp0073067	-	-
GB12668	XP_001121840.1:XP_001121840.1	-	-	-	-0.14	-	-	-	-	AM05283	726070	LOC726070	similar to lethal (3) 87Df CG7620-PA	-	-	-	57278	-	-	-	-	-	-	-	-	-	-	-	-	-	62011	-	-	XP_001605374.1	XP_001121840.1	XP_967923.1	-	AGAP007893-PA	AAEL014492-PA	CPIJ004362	FBpp0152275	FBpp0224769	FBpp0172575	FBpp0241367	FBpp0282223	FBpp0120121	FBpp0082171	XP_001177726.1;XP_001182290.1	-
GB14490	XP_623926.1:XP_003251541.1:XP_003251542.1:XP_623926.1	-	-	-	-0.14	-	-	-	-	AM07088	551528	cib	ciboulot	N	IPR001152(Thymosin beta-4):	-	25752	Smp_025860	-	203463	20184	64710	PP11795	-	JA13217	CE27929	CN10037	RP17168	CBP05424	-	230815	PHUM002412-PA	XP_001951088.1	XP_001603735.1	XP_623926.1	XP_976221.1	BGIBMGA011334-PA	AGAP000235-PA	AAEL013661-PA	CPIJ012935	FBpp0158051	FBpp0231436	FBpp0165615	FBpp0244713	FBpp0285047	FBpp0123968	FBpp0070607	-	-
GB18832	XP_001120551.1:XP_001120551.1	-	-	-	-0.14	-	-	-	-	AM11390	724659	LOC724659	ribonuclease P protein subunit p21-like	N	IPR007175(RNAse P, Rpr2/Rpp21 subunit):	-	34045	-	195753	204481	-	143376	-	-	-	-	-	-	-	-	324908	-	-	XP_001606672.1	XP_001120551.1	-	-	-	-	CPIJ016891	FBpp0145896	-	-	-	FBpp0272867	FBpp0125316	-	XP_001177084.1;XP_001178870.1	ENSCSAVP00000018132
GB15729	XP_001119937.1:XP_001119937.1	-	-	-	-0.14	-	-	-	-	AM08312	724625	Rpb10	DNA-directed RNA polymerases I, II, and III subunit RPABC5	Y	IPR000268(RNA polymerases, N/8 kDa subunit):IPR012287(Homeodomain-related):	YOR210W	18503	Smp_008440	171933	166689	148983	74285	PP15227	XP_001891560.1	JA18699	CE26662	CN15717	RP42399	CBP05278	ISCW021810-PA	230475	-	XP_001942802.1	XP_001602943.1	XP_001119937.1	-	BGIBMGA005739-PA	AGAP011761-PA	AAEL014831-PA	CPIJ005859	FBpp0152350	FBpp0238067	FBpp0173238	FBpp0243175	FBpp0282874	FBpp0120415	FBpp0084067	XP_790633.2	ENSCSAVP00000010311
GB17806	-	-	-	-	-0.14	-	-	-	-	AM10378	-	-	-	-	-	NA	NA	NA	NA	NA	NA	NA	NA	NA	NA	NA	NA	NA	NA	NA	NA	NA	NA	NA	NA	NA	NA	NA	NA	NA	NA	NA	NA	NA	NA	NA	NA	NA	NA
GB11625	XP_394067.2:XP_394067.3	-	-	-	-0.14	-0.16	-	0.1	-	AM04245	410589	Sema-5c	semaphorin 5c	N	IPR000884(Thrombospondin, type 1 repeat):IPR001627(Semaphorin/CD100 antigen):IPR002165(Plexin):IPR003659(Plexin/semaphorin/integrin):IPR015943(WD40/YVTN repeat-like):IPR016201(Plexin-like fold):	-	53875	Smp_158550	197331	107562	-	177005	-	-	-	-	-	-	-	ISCW015900-PA	54505	PHUM000213-PA	XP_001945557.1	XP_001603820.1	XP_394067.2	XP_966934.1	BGIBMGA010124-PA	AGAP002424-PA	AAEL007804-PA	CPIJ012360	FBpp0150826	FBpp0228428	FBpp0162891	FBpp0246363	FBpp0274396	FBpp0113588	FBpp0075784	XP_785925.2	-
GB18029	XP_396002.1:XP_396002.1	-	-	-	-0.14	-	0.15	-	-	AM10602	412547	RpII15	RNA polymerase II 15kD subunit	Y	IPR001222(Zinc finger, TFIIS-type):IPR001529(DNA-directed RNA polymerase, M/15 kDa subunit):	YGL070C	19600	Smp_067090	247948	132099	195976	157577	-	XP_001902171.1	JA15347	CE26319	CN02445	RP03108	CBP17116	ISCW007621-PA	231046	PHUM005492-PA	XP_001947437.1	XP_001605923.1	XP_396002.1	XP_967086.1	BGIBMGA007940-PA	AGAP008393-PA	AAEL001831-PA	CPIJ001855	FBpp0152591	FBpp0228830	FBpp0160031	FBpp0240487	FBpp0283879	FBpp0119355	FBpp0082384	XP_788078.2	ENSCSAVP00000018059
GB15063	-	-	-	-	-0.14	-0.15	-	-	-	AM07654	-	-	-	N	IPR005304(Ribosomal biogenesis, methyltransferase, EMG1/NEP1):	NA	NA	NA	NA	NA	NA	NA	NA	NA	NA	NA	NA	NA	NA	NA	NA	NA	NA	NA	NA	NA	NA	NA	NA	NA	NA	NA	NA	NA	NA	NA	NA	NA	NA
GB14191	XP_395163.2:XP_395163.2	-	-	-	-0.14	-	-	-	-	AM06790	411695	Pros26	proteasome 26kD subunit	N	IPR001353(Proteasome, subunit alpha/beta):	YBL041W	20878	Smp_025800	191787	132853	172055	156230	PP12136	XP_001894290.1	JA04693	CE26745	CN06581	RP10292	CBP13591	ISCW022656-PA	230628	PHUM002809-PA	XP_001951064.1	XP_001605493.1	XP_395163.2	XP_968855.1	BGIBMGA000201-PA	AGAP004991-PA	AAEL008770-PA	CPIJ003987	FBpp0150364	FBpp0226874	FBpp0165930	FBpp0249461	FBpp0286388	FBpp0113707	FBpp0075119	XP_001190137.1	-
GB17503	XP_393603.1:XP_393603.1	-	-	-	-0.14	-	-	-	-	AM10074	410120	Trx-1	thioredoxin 1	N	IPR005746(Thioredoxin):IPR012335(Thioredoxin fold):IPR012336(Thioredoxin-like fold):IPR013766(Thioredoxin domain):IPR015467(Thioredoxin, core):IPR017936(Thioredoxin-like):	-	19282	-	79012	177588	152106	70377	PP01113	XP_001897037.1	JA06939	CE42941	CN27648	RP09732	CBP08253	ISCW020805-PA	251918	PHUM002048-PA	XP_001949463.1	XP_001601189.1	XP_393603.1	XP_970884.1	BGIBMGA012029-PA	AGAP007201-PA	AAEL009351-PA	CPIJ003709	FBpp0150384	FBpp0227846	FBpp0170301	FBpp0241782	FBpp0275538	FBpp0128106	FBpp0072767	XP_001191144.1;XP_790171.2	-
GB16121	XP_001121389.1:XP_001121389.2	-	-	-	-0.14	-	-	-	-	AM00350	725557	CPR9	cuticular protein 9	N	IPR000618(Insect cuticle protein):	-	-	-	-	-	-	-	-	-	-	-	-	-	-	-	101184;315546	-	XP_001943286.1;XP_001950028.1	XP_001599487.1	XP_001121389.1	XP_971678.1	BGIBMGA000262-PA	AGAP006321-PA	AAEL007099-PA;AAEL008994-PA	-	FBpp0148960	FBpp0227380	FBpp0162037	FBpp0241064	FBpp0275574	FBpp0113480	FBpp0076328	-	-
GB17245	NP_001012981.1	-	-	-	-0.14	-	-	-	-	AM09820	503862	Crz	corazonin	-	-	-	-	-	-	-	-	-	-	-	-	-	-	-	-	-	-	-	-	XP_001600665.1	NP_001012981.1	-	BGIBMGA002280-PA	-	-	-	-	-	-	-	-	-	-	-	-
GB12035	-	-	-	-	-0.14	-	-	-	-	AM04652	-	-	-	N	IPR000426(Proteasome, alpha-subunit, conserved site):	NA	NA	NA	NA	NA	NA	NA	NA	NA	NA	NA	NA	NA	NA	NA	NA	NA	NA	NA	NA	NA	NA	NA	NA	NA	NA	NA	NA	NA	NA	NA	NA	NA	NA
GB16303	XP_623794.1:XP_623794.1	-	-	-	-0.14	-	-	-	-	AM08883	551397	mRpS18A	mitochondrial ribosomal protein S18A	N	IPR001648(Ribosomal protein S18):	-	-	Smp_003700	-	-	-	176424	PP11732	-	JA17923	CE29618	-	RP07804	CBP17151	ISCW019417-PA	308808	PHUM008886-PA	XP_001950776.1	XP_001600138.1	XP_623794.1	XP_975515.2	BGIBMGA009934-PA	AGAP002407-PA	AAEL007355-PA	CPIJ015929	FBpp0148586	FBpp0237653	FBpp0172892	FBpp0240654	FBpp0281434	FBpp0123894	FBpp0081380	-	ENSCSAVP00000016217
GB15129	XP_001121845.1:XP_001121845.2	-	-	-0.25	-0.13	-	-	-	-	AM07719	726074	LOC726074	ADP-ribosylation factor-like protein 16-like	N	IPR006689(ARF/SAR superfamily):	-	28623	-	87925	227376	155130	-	-	-	-	-	-	-	-	ISCW016688-PA	-	PHUM007839-PA	-	XP_001606840.1	XP_001121845.1	XP_974358.1	-	AGAP002471-PA	AAEL002425-PA	CPIJ008481	FBpp0145130	FBpp0232193	FBpp0170885	FBpp0244597	FBpp0280189	FBpp0123847	FBpp0077717	-	-
GB18367	XP_001121375.1:XP_001121375.2	-	-	-0.15	-0.13	-	-0.1	-	-	AM10931	725542	ArrL4	arrestin-like 4	N	IPR011021(Arrestin-like, N-terminal):IPR011022(Arrestin-like, C-terminal):IPR014756(Immunoglobulin E-set):	-	-	-	-	-	-	-	-	-	-	-	-	-	-	-	-	-	-	XP_001605392.1	XP_001121375.1	-	-	-	-	-	-	-	-	-	-	-	-	-	-
GB19431	XP_397155.3:XP_397155.3	-	-	-0.1	-0.13	-	-	-	-0.16	AM11983	413714	LOC413714	ATP synthase mitochondrial F1 complex assembly factor 2-like	Y	IPR011419(ATP12, ATPase F1F0-assembly protein):	-	21486	Smp_162270	114659	110395	114697	85733	PP22053	XP_001895177.1	JA07906	CE37421	-	RP34095	CBP05752	ISCW019217-PA	39815	PHUM002274-PA	XP_001951568.1	-	XP_397155.3	XP_967508.2	BGIBMGA003158-PA	AGAP008876-PA	AAEL010141-PA	CPIJ004671	FBpp0144720	FBpp0230336	FBpp0166540	FBpp0247876	FBpp0287455	FBpp0117513	FBpp0081011	XP_001192300.1	ENSCSAVP00000019911
GB19459	XP_395538.2:XP_395538.2	-	-	-	-0.13	-	-	-0.13	-0.21	AM12010	412072	LOC412072	DNA replication complex GINS protein PSF1-like	N	IPR005339(GINS complex, Psf1 component):	YDR013W	59829	Smp_007000	235999	233274	163156;196861	88492	PP02973	XP_001893314.1	JA18964	CE35902	CN01283	RP24232	CBP05883	-	303846	PHUM005648-PA	XP_001950911.1	-	XP_395538.2	XP_967779.1	BGIBMGA005869-PA	AGAP010835-PA	AAEL000692-PA	CPIJ004773	FBpp0149642	FBpp0230509	FBpp0162010	FBpp0245684	FBpp0286479	FBpp0128234	FBpp0072615	XP_001196997.1	ENSCSAVP00000016119
GB11238	XP_397345.2:XP_397345.2	-	-	-	-0.13	-0.15	-	-	-0.16	AM03861	413906	LOC413906	monocarboxylate transporter 10-like	N	IPR011701(Major facilitator superfamily MFS-1):IPR016196(Major facilitator superfamily, general substrate transporter):	-	19777	-	123237	107137	176101	-	-	-	-	-	-	-	-	-	328916	PHUM002404-PA	XP_001949551.1	-	XP_397345.2	XP_969391.2	BGIBMGA011011-PA	AGAP007743-PA	AAEL003524-PA	CPIJ010921	FBpp0153487	FBpp0238473	FBpp0171482	FBpp0242703	FBpp0283733	FBpp0121067	FBpp0082135	XP_782197.2	-
GB18658	XP_001122808.1:XP_001122808.1	-	-	-	-0.13	-	-	-	-	AM11219	727094	LOC727094	similar to Glutamate receptor IB CG4481-PA	N	IPR001828(Extracellular ligand-binding receptor):IPR015683(Glutamate receptor-related):	-	-	-	-	122992	-	-	-	-	-	-	-	-	-	ISCW016543-PA	-	-	-	-	XP_001122808.1	-	-	-	AAEL007965-PA	CPIJ008412	-	-	-	-	-	-	-	-	-
GB18574	XP_396701.2:XP_396701.3	-	-	-	-0.13	-	-	-	-	AM11134	413255	LOC413255	ubiquinone biosynthesis methyltransferase COQ5, mitochondrial-like	N	IPR004033(UbiE/COQ5 methyltransferase):	YML110C	20328	Smp_021910	240977	178337	183291	89456	PP00309	XP_001896724.1	JA04240	CE29014	CN27003	RP20892	CBP29664	ISCW016046-PA	326731	PHUM005329-PA	XP_001948114.1	XP_001608106.1	XP_396701.2	XP_972630.1	BGIBMGA012761-PA	AGAP010488-PA	AAEL000178-PA	CPIJ000693	FBpp0158020	FBpp0231163	FBpp0165589	FBpp0245646	FBpp0274519	FBpp0124151	FBpp0073568	XP_790868.2	-
GB17741	XP_623484.1:XP_623484.1	-	-	-	-0.13	-	-	-	-	AM10314	551083	LOC551083	probable tRNA pseudouridine synthase 2-like	-	-	-	-	Smp_162990	-	222302	227440	114688	-	-	JA08382	CE39829	CN16174;CN30965	RP25031	CBP01495	ISCW022660-PA	302506	PHUM002432-PA	XP_001944222.1	XP_001601725.1	XP_623484.1	XP_973881.1	BGIBMGA007612-PA	AGAP002077-PA	AAEL004376-PA	CPIJ008916	FBpp0154838	FBpp0235859	FBpp0167586	-	FBpp0275768	FBpp0114237	FBpp0085330	XP_001186132.1	ENSCSAVP00000006563
GB12328	-	-	-	-	-0.13	-	-	-	-	AM04947	-	-	-	N	IPR002110(Ankyrin):	NA	NA	NA	NA	NA	NA	NA	NA	NA	NA	NA	NA	NA	NA	NA	NA	NA	NA	NA	NA	NA	NA	NA	NA	NA	NA	NA	NA	NA	NA	NA	NA	NA	NA
GB15313	XP_001121893.1:XP_001121893.1	-	-	-	-0.13	-	-	-	-	AM07902	726131	LOC726131	mitochondrial import inner membrane translocase subunit Tim9-like	N	IPR004217(Mitochondrial inner membrane translocase complex, Tim8/9/10/13-zinc finger-like):	-	-	-	-	196897	173021	72628	-	-	-	-	-	-	-	-	52086	PHUM007268-PA	XP_001944954.1	XP_001599870.1	XP_001121893.1	-	-	AGAP007167-PA	AAEL002486-PA	CPIJ010840	FBpp0157940	FBpp0230024	FBpp0160225	FBpp0254207	FBpp0272844	FBpp0123471	FBpp0074535	-	-
GB11932	XP_392768.2:XP_003251165.1	-	-	-	-0.13	-	-	-	-	AM04549	409245	LOC409245	n-acetyllactosaminide beta-1,3-N-acetylglucosaminyltransferase-like	-	-	-	29667	-	123568	169833	147975	71957	PP06791	XP_001894262.1	JA14414	CE34793	CN27957	RP38316	CBP24982	ISCW004574-PA	306884	PHUM003721-PA	XP_001942661.1	XP_001603075.1	XP_392768.2	XP_972366.1	BGIBMGA014515-PA	AGAP009403-PA	AAEL011900-PA	CPIJ004149	FBpp0144594	FBpp0232744	FBpp0160421	FBpp0244562	FBpp0279251	FBpp0117494	FBpp0078792	-	ENSCSAVP00000015438
GB30316	-	-	-	-	-0.13	-	-	-0.12	-	AM07768	-	-	-	N	IPR003172(MD-2-related lipid-recognition):IPR014756(Immunoglobulin E-set):	NA	NA	NA	NA	NA	NA	NA	NA	NA	NA	NA	NA	NA	NA	NA	NA	NA	NA	NA	NA	NA	NA	NA	NA	NA	NA	NA	NA	NA	NA	NA	NA	NA	NA
GB16751	XP_001120420.1:XP_001120420.2	-	-	-	-0.13	-	-	-	-	AM09329	726222	LOC726222	ATP synthase subunit g, mitochondrial-like	N	IPR006808(ATPase, F0 complex, subunit G, mitochondrial):IPR016702(Mitochondrial ATP synthase subunit g, animal):	-	51313	Smp_129080	186925	230848	181476	189182	PP29382	-	JA13642	CE11868	-	RP07349	CBP09049	ISCW007401-PA	230756	PHUM009270-PA	NP_001119667.1	XP_001605494.1	XP_001120420.1	XP_968358.1	BGIBMGA013511-PA	AGAP009491-PA	AAEL006509-PA	CPIJ002431	FBpp0144875	FBpp0228985	FBpp0167370	FBpp0244389	FBpp0285328	FBpp0117240	FBpp0079756	XP_001176865.1;XP_784625.1	-
GB13082	XP_395656.2	-	-	-	-0.13	-	0.14	-	-	AM05690	412193	LOC412193	coiled-coil domain-containing protein 39-like	N	IPR000801(Putative esterase):IPR014186(S-formylglutathione hydrolase):	YJL068C	20067	-	243067	120210	21698	156780	-	XP_001894981.1	JA12184	CE25312	CN26316	RP22887	CBP07814	ISCW023289-PA	51985	PHUM004912-PA	XP_001947906.1	-	XP_395656.2	XP_972373.1	BGIBMGA007723-PA	AGAP002627-PA	AAEL001030-PA	CPIJ015373	FBpp0157832	FBpp0238204	FBpp0159269	FBpp0251936	FBpp0284810	FBpp0120528	FBpp0083245	XP_001192405.1;XP_001198332.1;XP_792386.2	ENSCSAVP00000008940
GB12841	XP_001122467.1:XP_001122467.1	-	-	-	-0.13	-	-	-	-	AM05455	726747	LOC726747	cytochrome b-c1 complex subunit 8-like	N	IPR004205(UcrQ):	-	64359	Smp_053700	236959	-	151328	86839	-	XP_001896169.1	JA08840;JA18996	CE10544	CN06168;CN13801	RP01500	CBP27970	ISCW019560-PA	303165	-	-	XP_001606917.1	XP_001122467.1	XP_970371.1	BGIBMGA000923-PA	AGAP010337-PA	AAEL005143-PB	CPIJ012878	FBpp0150094	FBpp0227582	FBpp0162556	FBpp0246887	FBpp0274263	FBpp0113726	FBpp0074984	XP_001200624.1;XP_001204433.1;XP_799013.1	-
GB17600	-	-	-	-	-0.13	-0.15	-	-	-	AM10171	-	-	-	-	-	NA	NA	NA	NA	NA	NA	NA	NA	NA	NA	NA	NA	NA	NA	NA	NA	NA	NA	NA	NA	NA	NA	NA	NA	NA	NA	NA	NA	NA	NA	NA	NA	NA	NA
GB11273	XP_392686.1:XP_392686.1	-	-	-	-0.13	-	-	-	-	AM03896	409162	LOC409162	retinoid-inducible serine carboxypeptidase-like	N	IPR001563(Peptidase S10, serine carboxypeptidase):IPR018202(Peptidase S10, serine carboxypeptidase, active site):	-	28056	-	136284	183527	227023	68894	PP17300	-	JA00656	CE32010	-	RP35666	-	-	-	PHUM000158-PA	-	XP_001605442.1	XP_392686.1	XP_975315.1	BGIBMGA010348-PA	AGAP011442-PA	AAEL007926-PA	CPIJ002911	FBpp0149945	FBpp0227656	FBpp0161520	FBpp0245826	FBpp0286920	FBpp0127267	FBpp0072505	XP_001194783.1	ENSCSAVP00000012941
GB11372	XP_395877.1:XP_395877.1	-	-	-	-0.13	-	-	-0.1	-	AM03995	412420	cl	clot	N	IPR010357(Protein of unknown function DUF953, thioredoxin-like):IPR012335(Thioredoxin fold):IPR012336(Thioredoxin-like fold):	-	61314	Smp_092500	165587	214285	-	186220	PP17383	XP_001895247.1	-	CE27323	CN26965	RP01058	CBP13824	-	302246	PHUM006684-PA	XP_001943376.1	XP_001607213.1	XP_395877.1	XP_967120.2	BGIBMGA006709-PA	AGAP003178-PA	AAEL012238-PA	CPIJ005830	FBpp0144199	FBpp0233992	FBpp0167206	FBpp0244232	FBpp0279486	FBpp0118336	FBpp0078728	XP_787642.1	-
GB17986	XP_393100.1:XP_393100.1	-	-	-	-0.13	-	-	-	-	AM10559	409597	LOC409597	similar to Prenylated Rab acceptor protein 1 (PRA1 family protein 1)	N	IPR004895(Prenylated rab acceptor PRA1):	YNL044W	55970	-	110754	153327	19146	169884	-	-	-	-	-	-	-	ISCW006473-PA	47113	PHUM004777-PA	-	XP_001608099.1	XP_393100.1	XP_968976.1	-	AGAP003662-PA	AAEL010794-PA	CPIJ009442	FBpp0154350	FBpp0236565	FBpp0168488	FBpp0244972	FBpp0278130	FBpp0114490	FBpp0087526	XP_001179602.1	ENSCSAVP00000017092
GB13619	XP_623931.1:XP_623931.2	-	-	-	-0.13	-	-	-	-	AM06218	551533	LOC551533	pyridoxine/pyridoxamine 5'-phosphate oxidase-like	N	IPR000659(Pyridoxamine 5'-phosphate oxidase):IPR009002(FMN-binding split barrel, related):IPR011576(Pyridoxamine 5'-phosphate oxidase-like, FMN-binding domain):IPR012349(FMN-binding split barrel):	-	-	-	-	-	-	-	-	-	-	-	-	-	-	-	-	-	XP_001947706.1	-	XP_623931.1	XP_972091.1	-	-	-	-	-	FBpp0233441	FBpp0165083	FBpp0245456	FBpp0286416	FBpp0125636	FBpp0071126	-	-
GB30108	-	-	-	-0.15	-0.12	-	-	-	-	AM12751	-	-	-	N	IPR003213(Cytochrome c oxidase, subunit VIb):	NA	NA	NA	NA	NA	NA	NA	NA	NA	NA	NA	NA	NA	NA	NA	NA	NA	NA	NA	NA	NA	NA	NA	NA	NA	NA	NA	NA	NA	NA	NA	NA	NA	NA
GB19075	XP_001120140.1:XP_001120140.1	-	-	-0.13	-0.12	-	-	-	-0.22	AM11630	725038	LOC725038	protein NPC2 homolog	N	IPR003172(MD-2-related lipid-recognition):IPR014756(Immunoglobulin E-set):	-	-	-	-	-	-	-	-	-	-	-	-	-	-	-	308147	PHUM006502-PA	XP_001948888.1	XP_001601418.1	XP_001120140.1	XP_968405.1	-	AGAP002857-PA	AAEL012064-PA	CPIJ005968	FBpp0156359;FBpp0158967	FBpp0239044	FBpp0172255	FBpp0241332	FBpp0282084	FBpp0119427	FBpp0082349	-	-
GB17854	XP_001120000.1:XP_001120000.1	-	-	-0.13	-0.12	-	-	-	-0.09	AM10425	724791	Vkor	vitamin-K epoxide reductase	N	IPR012932(Vitamin K epoxide reductase):	-	6927	-	230451	115113	131213;161296	88258	PP21125	-	-	-	-	-	-	ISCW024282-PA	304442	PHUM006686-PA	XP_001943972.1	XP_001604736.1	XP_001120000.1	-	-	AGAP000543-PA	AAEL011293-PA	CPIJ003816	FBpp0156993	FBpp0235417	FBpp0170369	FBpp0248245	FBpp0275763	FBpp0114599	FBpp0099770	XP_001181369.1;XP_001184734.1;XP_001199756.1;XP_001202176.1	-
GB14399	XP_623747.1:XP_623747.1	-	-	0.08	-0.12	-	-	-	-0.29	AM06997	551347	LOC551347	UPF0605 protein CG18335-like	N	IPR018902(Uncharacterised protein family UPF0573/UPF0605):	-	53148	Smp_122820	219959	237357	182825	-	-	-	-	-	-	-	-	-	-	PHUM007546-PA	-	XP_001603052.1	XP_623747.1	XP_967236.1	BGIBMGA007664-PA	AGAP005420-PA	AAEL006753-PA	CPIJ011914	FBpp0155840	FBpp0229424	FBpp0168858	FBpp0250764	FBpp0276313	FBpp0115610	FBpp0087273	XP_001190244.1	ENSCSAVP00000003021
GB15933	XP_624235.1:XP_624235.2	-	-	0.12	-0.12	-	-	-	-	AM08514	551847	LOC551847	n-acetyl-D-glucosamine kinase-like	N	IPR002731(ATPase, BadF/BadG/BcrA/BcrD type):	-	58741	Smp_092390	204972	206236	166456	186296	-	XP_001898509.1	JA10532	CE02891	-	RP30222	CBP37144	ISCW007523-PA	307522	-	XP_001950774.1	XP_001606449.1	XP_624235.1	XP_972191.1	-	AGAP000241-PA	AAEL006364-PA	CPIJ005159	FBpp0155708	FBpp0228704	FBpp0171144	FBpp0241100	FBpp0282144	FBpp0126430	FBpp0082573	XP_001191199.1	ENSCSAVP00000002198
GB15141	NP_001014991.1	-	0.34	0.3	-0.12	-0.21	0.33	-	0.44	AM00155;AM00172;AM00167;AM00166;AM07731	408786	Dscam	Down syndrome cell adhesion molecule	N	IPR003598(Immunoglobulin subtype 2):IPR003599(Immunoglobulin subtype):IPR003961(Fibronectin, type III):IPR006034(Asparaginase/glutaminase):IPR007110(Immunoglobulin-like):IPR007858(Dpy-30, conserved site):IPR008957(Fibronectin, type III-like fold):IPR013098(Immunoglobulin I-set):IPR013151(Immunoglobulin):IPR013783(Immunoglobulin-like fold):	-	-	Smp_164270	-	163888	-	-	-	-	-	-	-	RP32591	-	ISCW001673-PA	-	PHUM011408-PA	-	XP_001599258.1	NP_001014991.1	NP_001107841.1	BGIBMGA010363-PA	AGAP010884-PA	AAEL010606-PA	CPIJ006173	FBpp0154649	FBpp0234977	FBpp0170043	FBpp0251162	FBpp0277105	FBpp0115427	FBpp0110354	-	-
GB20148	XP_392773.2:XP_392773.3	-	-	-	-0.12	-	-	-	-0.28	AM12694	409250	LOC409250	beta-ureidopropionase-like	N	IPR003010(Nitrilase/cyanide hydratase and apolipoprotein N-acyltransferase):	-	26813	-	211696	205519	221683	110857	PP07105	-	JA08139	CE02641	CN16185	RP23618	CBP29947	ISCW011368-PA	306977	PHUM004984-PA	XP_001948310.1	XP_001599672.1	XP_392773.2	XP_972280.1	BGIBMGA001536-PA	AGAP010229-PA	AAEL010284-PA	CPIJ003840	FBpp0155862	FBpp0229444	FBpp0168879	FBpp0239348	-	FBpp0120480	FBpp0081276	XP_782960.2	ENSCSAVP00000017091
GB18700	XP_625213.1:XP_625213.1	-	-	-	-0.12	-	-	-	-0.19	AM11261	552835	Grx2	glutaredoxin 2	N	IPR002109(Glutaredoxin):IPR004480(Glutaredoxin-related protein):IPR012335(Thioredoxin fold):IPR012336(Thioredoxin-like fold):IPR014434(Monothiol glutaredoxin):	YPL059W	17368	-	131043;131054;131070	201172	163758	88795	PP12642	XP_001897119.1	JA04270	CE22220	CN27533;CN29595	RP03106	CBP02887	ISCW013876-PA	302234	PHUM001735-PA	XP_001944316.1	XP_001605234.1	XP_625213.1	XP_975383.2	BGIBMGA008525-PA	AGAP002500-PA	AAEL001109-PA	-	FBpp0158193	FBpp0231450	FBpp0165629	FBpp0247697	FBpp0272833	FBpp0122630	FBpp0073806	XP_001175685.1;XP_001175826.1	ENSCSAVP00000003551
GB19908	-	-	-	-	-0.12	-	-	-	-0.14	AM12455	-	-	-	N	IPR007523(Protein of unknown function DUF498):	NA	NA	NA	NA	NA	NA	NA	NA	NA	NA	NA	NA	NA	NA	NA	NA	NA	NA	NA	NA	NA	NA	NA	NA	NA	NA	NA	NA	NA	NA	NA	NA	NA	NA
GB19620	-	-	-	-	-0.12	-	-	-	-0.14	AM12171	-	-	-	N	IPR004172(L27):IPR014775(L27, C-terminal):	NA	NA	NA	NA	NA	NA	NA	NA	NA	NA	NA	NA	NA	NA	NA	NA	NA	NA	NA	NA	NA	NA	NA	NA	NA	NA	NA	NA	NA	NA	NA	NA	NA	NA
GB18007	XP_001122331.1:XP_001122331.1	-	-	-	-0.12	-0.15	-	-	0.15	AM10580	726604	LOC726604	similar to Lipid storage droplet-2 CG9057-PA	N	IPR004279(Perilipin):	-	-	-	-	-	-	-	-	-	-	-	-	-	-	-	-	PHUM008389-PA	-	XP_001606163.1	XP_001122331.1	-	BGIBMGA013612-PA	-	-	CPIJ018160	FBpp0158220	FBpp0230121	-	FBpp0245489	FBpp0273265	FBpp0124251	-	-	-
GB17097	XP_392224.3:XP_392224.4	-	-	-	-0.12	-	-	-	-	AM09672	408688	LOC408688	Down syndrome cell adhesion molecule-like protein CG42256-like	N	IPR003596(Immunoglobulin V-set, subgroup):IPR003598(Immunoglobulin subtype 2):IPR003599(Immunoglobulin subtype):IPR003961(Fibronectin, type III):IPR007110(Immunoglobulin-like):IPR008957(Fibronectin, type III-like fold):IPR013098(Immunoglobulin I-set):IPR013783(Immunoglobulin-like fold):	-	-	-	216592	-	163823	-	-	XP_001892714.1;XP_001902169.1	-	CE41362	-	-	CBP28080	-	-	-	-	XP_001602265.1	XP_392224.3	-	BGIBMGA001924-PA	-	-	-	-	-	-	-	-	-	-	-	-
GB13187	-	-	-	-	-0.12	-	-	-	-	AM05796	-	-	-	N	IPR009886(HCaRG):IPR017920(COMM domain):	NA	NA	NA	NA	NA	NA	NA	NA	NA	NA	NA	NA	NA	NA	NA	NA	NA	NA	NA	NA	NA	NA	NA	NA	NA	NA	NA	NA	NA	NA	NA	NA	NA	NA
GB18336	XP_001120124.1	-	-	-	-0.12	-	-	-	-	AM10900	724320	LOC724320	PHD finger-like domain-containing protein 5A-like	N	IPR005345(PHF5-like):	YPR094W	31103	Smp_011720	218593	210048	226225	186106	PP10282	XP_001896464.1	JA11074	CE33882	-	RP06082	CBP10072	ISCW018236-PA	219863	PHUM003676-PA	XP_001950118.1	XP_001599584.1	XP_001120124.1	XP_967031.1	BGIBMGA009855-PA	AGAP009905-PA	AAEL003695-PA	CPIJ011447	FBpp0147153	FBpp0232312	FBpp0166503	FBpp0247833	FBpp0279087	FBpp0118896	FBpp0078894	XP_001180319.1	ENSCSAVP00000012844
GB12283	XP_001120819.1:XP_001120819.2	-	-	-	-0.12	-0.18	-	-	-	AM04902	724919	LOC724919	MOSC domain-containing protein 2, mitochondrial-like	N	IPR005302(Molybdenum cofactor sulfurase, C-terminal):IPR005303(MOSC, N-terminal beta barrel):IPR011037(Pyruvate kinase, beta-barrel-like):	-	24819	-	122014	95254	226823	105910	PP20925	-	JA12127	CE37509	CN30693	RP09845;RP37695	CBP01698	ISCW013595-PA	208272	PHUM006597-PA	XP_001951452.1	XP_001605008.1	XP_001120819.1	XP_973258.1	BGIBMGA005042-PA	AGAP000699-PA	AAEL014272-PA	CPIJ010712	FBpp0154464	FBpp0236272	FBpp0168045	FBpp0249782	FBpp0278262	FBpp0116976	FBpp0087562	XP_781060.1;XP_786287.1	ENSCSAVP00000010244
GB20083	-	-	-	-	-0.12	-	-	-	-	AM12631	-	-	-	N	IPR018796(Protein of unknown function DUF2315):	NA	NA	NA	NA	NA	NA	NA	NA	NA	NA	NA	NA	NA	NA	NA	NA	NA	NA	NA	NA	NA	NA	NA	NA	NA	NA	NA	NA	NA	NA	NA	NA	NA	NA
GB14259	XP_001122576.1:XP_001122576.2	-	-	-	-0.12	-	-	-	-	AM06858	726861	MS	myosuppressin	N	IPR000209(Peptidase S8 and S53, subtilisin, kexin, sedolisin):	-	-	-	-	-	-	-	-	-	-	-	-	-	-	-	-	-	XP_001945407.1	XP_001601243.1	XP_001122576.1	-	BGIBMGA010073-PA	AGAP001474-PA	AAEL007294-PA	CPIJ012769	FBpp0152719	FBpp0238224	FBpp0159288	FBpp0251476	FBpp0281736	FBpp0123934	FBpp0083991	-	-
GB12919	-	-	-	-	-0.12	-	-	-	-	AM05531	-	-	-	-	-	NA	NA	NA	NA	NA	NA	NA	NA	NA	NA	NA	NA	NA	NA	NA	NA	NA	NA	NA	NA	NA	NA	NA	NA	NA	NA	NA	NA	NA	NA	NA	NA	NA	NA
GB18392	XP_001120951.1:XP_001120951.2	-	-	-	-0.12	-	0.17	-	-	AM10955	725055	LOC725055	gamma-glutamylcyclotransferase-like	N	IPR017939(Gamma-glutamylcyclotransferase):	-	20381	Smp_098340	-	123575	224905	186293	PP00089	-	-	CE02545	-	RP22524	CBP28869	-	303711	PHUM002384-PA	XP_001943452.1	XP_001605759.1	XP_001120951.1	XP_968935.1	BGIBMGA003537-PA	AGAP010447-PA	AAEL000186-PA	CPIJ008797	FBpp0151018;FBpp0157107	FBpp0225807	FBpp0160932	FBpp0240681	FBpp0274087	FBpp0114010	FBpp0271909	XP_001189661.1;XP_001200079.1	-
GB30391	-	-0.18	-	-	-0.12	-	-	-	-	AM12750	-	-	-	-	-	NA	NA	NA	NA	NA	NA	NA	NA	NA	NA	NA	NA	NA	NA	NA	NA	NA	NA	NA	NA	NA	NA	NA	NA	NA	NA	NA	NA	NA	NA	NA	NA	NA	NA
GB13136	XP_396159.1:XP_396159.2	-	-	-	-0.12	-	-	-	-	AM05745	412705	Gas41	YEATS domain-containing protein 4	Y	IPR005033(YEATS):	YNL107W	57479	Smp_070760	242763	203873	115398	92407	-	-	JA12698	CE12388	-	RP19851	CBP15531	ISCW009798-PA	187412	PHUM003298-PA	XP_001945938.1	XP_001605429.1	XP_396159.1	XP_973381.1	BGIBMGA006697-PA	AGAP009650-PA	AAEL012525-PA	CPIJ000360	FBpp0145267	FBpp0231979	FBpp0166955	FBpp0253388	FBpp0285699	FBpp0117658	FBpp0078992	XP_792019.1	ENSCSAVP00000012961
GB14136	XP_394979.3:XP_394979.4	-	-	-0.13	-0.11	-	-	-	-0.23	AM06736	411506	LOC411506	dyslexia susceptibility 1 candidate gene 1 protein-like	N	IPR001440(Tetratricopeptide TPR-1):IPR011990(Tetratricopeptide-like helical):IPR013026(Tetratricopeptide region):IPR017447(CS):	-	-	Smp_151350	501	112670	222450	94727	-	-	-	-	-	-	-	-	-	PHUM010059-PA	XP_001951279.1	-	XP_394979.3	XP_971936.1	BGIBMGA011605-PA	AGAP001727-PA	AAEL000247-PA	CPIJ011554	-	-	-	-	-	-	-	XP_787717.1	ENSCSAVP00000004163
GB12593	XP_001120572.1:XP_001120572.2	-	-	-0.13	-0.11	-	-	-0.07	-	AM05209	724681	Apf	diadenosine tetraphosphate hydrolase	N	IPR000086(NUDIX hydrolase domain):IPR015797(NUDIX hydrolase domain-like):	-	-	-	248108	-	170524	164652	PP06739	XP_001896561.1	JA17926	CE20230	-	RP05395	CBP09412	-	-	PHUM005042-PA	XP_001945756.1	XP_001607019.1	XP_001120572.1	XP_970062.1	BGIBMGA003991-PA	AGAP008495-PA	AAEL002207-PA	CPIJ003519	FBpp0144574	FBpp0232724	FBpp0160235	FBpp0243682	FBpp0280309	FBpp0117340	FBpp0079490	XP_001181902.1;XP_001197111.1	-
GB17347	-	-	-	-	-0.11	-	-	-	-0.41	AM09922	-	-	-	-	-	NA	NA	NA	NA	NA	NA	NA	NA	NA	NA	NA	NA	NA	NA	NA	NA	NA	NA	NA	NA	NA	NA	NA	NA	NA	NA	NA	NA	NA	NA	NA	NA	NA	NA
GB19376	-	-	-	-	-0.11	-0.13	-	-	-0.16	AM11929	-	-	-	-	-	NA	NA	NA	NA	NA	NA	NA	NA	NA	NA	NA	NA	NA	NA	NA	NA	NA	NA	NA	NA	NA	NA	NA	NA	NA	NA	NA	NA	NA	NA	NA	NA	NA	NA
GB18698	XP_394650.1:XP_394650.2	-	-	-	-0.11	-0.18	-	-	-0.12	AM11259	411176	LOC411176	lachesin-like	N	IPR003598(Immunoglobulin subtype 2):IPR003599(Immunoglobulin subtype):IPR007110(Immunoglobulin-like):IPR013106(Immunoglobulin V-set):IPR013151(Immunoglobulin):IPR013783(Immunoglobulin-like fold):	-	-	Smp_135820	-	120469;126369;162465;166440	-	123056;179714	-	-	-	-	-	-	-	-	4207	PHUM004539-PA	XP_001948707.1	XP_001605093.1	XP_394650.1	XP_966642.2	BGIBMGA007216-PA	AGAP011128-PA	-	-	FBpp0151215	FBpp0225492	FBpp0159486	FBpp0240671	FBpp0281468	FBpp0119843	FBpp0081202	-	-
GB12491	XP_001120233.1:XP_001120233.1	-	-	-	-0.11	-	-	-	0.13	AM05108	724399	LOC724399	lethal (2) neighbor of tid ortholog	N	IPR007873(Glycosyltransferase, ALG3):	YBL082C	-	Smp_150200	32894	231054	155940	185299	-	-	JA09548	CE32691	-	RP39797	CBP34753	ISCW012893-PA	299865	PHUM004024-PA	XP_001946151.1	XP_001600385.1	XP_001120233.1	XP_967088.1	-	AGAP007168-PA	AAEL002483-PA	CPIJ010838	FBpp0154484	FBpp0232720	FBpp0168989	FBpp0252312	FBpp0278007	FBpp0115018	FBpp0072004	XP_001187461.1	ENSCSAVP00000003051
GB19681	XP_623615.1:XP_623615.1	-	-	-	-0.11	-	-	-	-	AM12229	551217	LOC551217	high affinity copper uptake protein 1-like	N	IPR007274(Ctr copper transporter):	YHR175W	53435	Smp_048230	172865	136112	165086	107657	PP03927	XP_001898332.1	JA14865	CE36932	CN29087	RP32529	CBP34480	ISCW000386-PA	93662	PHUM002906-PA	XP_001950831.1	XP_001606476.1	XP_623615.1	XP_976116.2	BGIBMGA000788-PA	AGAP002109-PA	AAEL013309-PB	CPIJ018594	FBpp0158620	FBpp0231402	FBpp0171029	FBpp0254732	FBpp0273187	FBpp0125464	FBpp0070912	XP_001183965.1	ENSCSAVP00000001712
GB10314	XP_001120752.1:XP_001120752.1	-	-	-	-0.11	-	-	-	-	AM02944	724848	Sld5	Sld5 protein	N	IPR008591(GINS complex, Sld5 component):	YDR489W	23024	Smp_042430.2	237188	164323	134795	-	-	XP_001895565.1	JA11471	CE41172	CN03366	RP39956	CBP09198	-	304303	PHUM003345-PA	XP_001946592.1	XP_001606084.1	XP_001120752.1	XP_973529.1	-	AGAP001166-PA	AAEL006501-PA	CPIJ011570	FBpp0152048	FBpp0237733	FBpp0172121	FBpp0241944	FBpp0284268	FBpp0121411	FBpp0084348	XP_001189789.1	ENSCSAVP00000000988
GB15142	XP_624721.1:XP_624721.2	-	-	-	-0.11	-	-	-	-	AM07732	552342	LOC552342	membrane-bound O-acyltransferase domain-containing protein 2-like	N	IPR004299(Membrane bound O-acyl transferase, MBOAT):	YOR175C	-	Smp_079860.2	106212	129765	24585	120427	PP28880	XP_001898417.1	JA14817	CE04270	CN19430	RP00670	CBP03414	ISCW004027-PA	307279	PHUM004671-PA	XP_001945360.1	XP_001604606.1	XP_624721.1	XP_973957.1	BGIBMGA007242-PA	AGAP007567-PA	AAEL011051-PA	CPIJ006885	FBpp0155191	FBpp0232037	FBpp0162766	FBpp0250506	FBpp0276718	FBpp0116108	FBpp0087520	XP_792401.2	ENSCSAVP00000018906
GB10628	XP_001121062.1:XP_001121062.1	-0.24	-	-	-0.11	-0.25	-	-0.12	-	AM03254;AM00322	726691	CPF2	cuticular protein CPF2	-	-	-	-	-	-	-	-	-	-	-	-	-	-	-	-	-	-	-	-	-	XP_001121062.1	XP_970301.1	-	-	-	-	FBpp0148794;FBpp0150518	FBpp0226776	-	FBpp0245947	FBpp0274897	FBpp0126979	FBpp0076573	-	-
GB15622	XP_395548.2:XP_395548.2	-	-	-	-0.11	-	-	-	-	AM08206	412082	LOC412082	hexaprenyldihydroxybenzoate methyltransferase, mitochondrial-like	N	IPR010233(Ubiquinone biosynthesis O-methyltransferase):IPR013217(Methyltransferase type 12):	YOL096C	61065	Smp_029060	205894	210097	147618	186006	PP05953	XP_001893231.1	JA00425	CE14946	CN10857	RP31674	CBP35466	ISCW013142-PA	304225	PHUM004116-PA	XP_001952304.1	XP_001603088.1	XP_395548.2	XP_001810766.1	BGIBMGA011466-PA	AGAP010537-PA	AAEL004804-PA	CPIJ011660	FBpp0147125	FBpp0230702	FBpp0163734	FBpp0250195	FBpp0279499	FBpp0122891	FBpp0081028	XP_790531.2	ENSCSAVP00000009939
GB13284	XP_624378.1:XP_624378.1	-	-	-	-0.11	-	-	-	-	AM05891	551992	Fib	rRNA 2'-O-methyltransferase fibrillarin	N	IPR000692(Fibrillarin):	YDL014W	64190	Smp_044280.1	186929	184767	155245	109564	PP05567	XP_001902496.1	JA10577	CE12920	CN23447	RP44424	CBP17205	-	333298	PHUM001058-PA	XP_001952002.1	XP_001605723.1	XP_624378.1	XP_968351.1	BGIBMGA000074-PA	AGAP011244-PA	AAEL010248-PA	CPIJ005010	FBpp0154982	FBpp0236107	FBpp0167892	FBpp0248744	FBpp0276943	FBpp0114496	FBpp0071892	XP_001175797.1;XP_001179001.1	ENSCSAVP00000003998
GB14633	-	-	-	-	-0.11	-	-	-	-	AM07230	-	-	-	-	-	NA	NA	NA	NA	NA	NA	NA	NA	NA	NA	NA	NA	NA	NA	NA	NA	NA	NA	NA	NA	NA	NA	NA	NA	NA	NA	NA	NA	NA	NA	NA	NA	NA	NA
GB14598	XP_001123210.1:XP_003250091.1	-	-	-	-0.11	-	0.13	-	-	AM07195	727501	gdl	gonadal protein gdl	N	IPR010849(DiGeorge syndrome critical 6):	-	-	Smp_051070	88747	210470	171486	64765	-	-	-	-	-	-	-	ISCW012599-PA	306322	PHUM009832-PA	XP_001948327.1	XP_001603006.1	XP_001123210.1	XP_970086.1	BGIBMGA000286-PA	AGAP012393-PA	AAEL000645-PA	CPIJ005202	FBpp0148449	FBpp0228279	FBpp0162331	FBpp0244531	FBpp0274782	FBpp0126895	FBpp0075305	-	-
GB19341	XP_624976.1:XP_624976.2	-	-	-	-0.11	-	-	-	-	AM11894	552599	LOC552599	DNA-directed RNA polymerase II subunit RPB7-like	Y	IPR003029(Ribosomal protein S1, RNA binding domain):IPR005576(RNA polymerase Rpb7, N-terminal):IPR012340(Nucleic acid-binding, OB-fold):	YDR404C	50378	Smp_128840	244053	212320	177843	104718	PP05469	-	JA06263	CE22465	CN09361	RP32985	CBP26953	ISCW004820-PA	308561	-	XP_001943622.1	XP_001602888.1	XP_624976.1	XP_970313.1	-	AGAP002121-PA	AAEL003401-PA	CPIJ001219	FBpp0152661	FBpp0237790	FBpp0171862	FBpp0240355	FBpp0281235;FBpp0285072	FBpp0115016	FBpp0082591	XP_001175504.1;XP_001175728.1;XP_780458.1	ENSCSAVP00000004497
GB16714	-	-	-	-	-0.11	-0.19	0.12	-	-	AM09293	-	-	-	N	IPR002698(5-formyltetrahydrofolate cyclo-ligase):	NA	NA	NA	NA	NA	NA	NA	NA	NA	NA	NA	NA	NA	NA	NA	NA	NA	NA	NA	NA	NA	NA	NA	NA	NA	NA	NA	NA	NA	NA	NA	NA	NA	NA
GB11774	NP_001011641.1	-0.15	-	-0.15	-0.1	-	-	-	-	AM04393	494506	Ho	heme oxygenase	N	IPR002051(Haem oxygenase):IPR016053(Haem oxygenase-like):IPR016084(Haem oxygenase-like, multi-helical):	-	-	-	25425	172621	26888	70990	-	-	-	-	-	-	-	-	222567	PHUM003251-PA	XP_001948317.1	-	NP_001011641.1	-	BGIBMGA013998-PA	AGAP003975-PA	AAEL008136-PA	CPIJ007246	FBpp0152172	FBpp0225310	FBpp0173291	FBpp0240240	FBpp0281270	FBpp0121582	FBpp0081900	-	-
GB19167	XP_001119864.1:XP_001119864.1	-	-	-0.1	-0.1	-	-	-	-0.11	AM11721	724131	LOC724131	nucleoside diphosphate kinase 6-like	N	IPR001564(Nucleoside diphosphate kinase, core):	-	58087	Smp_081790	140474	112601	91319	-	-	-	-	CE36342	CN28241	RP22998	-	-	231859	PHUM004929-PA	XP_001944771.1	XP_001602836.1	XP_001119864.1	XP_972639.2	BGIBMGA007367-PA	AGAP005123-PA	AAEL004107-PA	CPIJ003406	FBpp0145843	FBpp0233503	FBpp0163356	FBpp0243840	FBpp0282293	FBpp0125756	FBpp0073750	XP_001200902.1	-
GB12673	XP_003251161.1	-	-	-	-0.1	-	-	-	-0.27	AM05288	551457	O-fut1	GDP-fucose protein O-fucosyltransferase 1	-	-	NA	NA	NA	NA	NA	NA	NA	NA	NA	NA	NA	NA	NA	NA	NA	NA	NA	NA	NA	NA	NA	NA	NA	NA	NA	NA	NA	NA	NA	NA	NA	NA	NA	NA
GB13067	XP_623545.1:XP_623545.2	-	-	-	-0.1	-	-	-	-0.15	AM05676	551147	LOC551147	tRNA-dihydrouridine synthase 4-like	N	IPR001269(tRNA-dihydrouridine synthase):IPR013785(Aldolase-type TIM barrel):IPR018517(tRNA-dihydrouridine synthase, conserved site):	YLR405W	52208	Smp_026700	199771	134818	112268	107587	PP02558	XP_001891998.1	JA11166	CE29722	CN07539	RP30613	CBP27102	ISCW017364-PA	304174	PHUM003292-PA	XP_001951826.1	XP_001608232.1	XP_623545.1	XP_974445.2	BGIBMGA000375-PA	AGAP002791-PA	AAEL005898-PA	CPIJ014394	FBpp0144989	FBpp0232362	FBpp0166817	FBpp0243801	FBpp0279148	FBpp0117889	FBpp0080694	XP_786210.1	ENSCSAVP00000008969
GB12760	XP_001122519.1:XP_001122519.2	-	-	-	-0.1	-	-	-	-	AM05375	726798	LOC726798	sn1-specific diacylglycerol lipase beta-like	N	IPR002921(Lipase, class 3):	-	53544	Smp_128680	60191	106374	162985	193279	-	XP_001897116.1	JA15859	CE30792	CN03620	RP32532	CBP18323	-	306186	PHUM000488-PA	XP_001946021.1	XP_001602127.1	XP_001122519.1	XP_968775.1	BGIBMGA006559-PA	AGAP012171-PA	AAEL000558-PA	CPIJ010991	FBpp0146728	FBpp0232958	FBpp0170986	FBpp0239222	FBpp0282404	FBpp0122403	FBpp0288741	XP_001185766.1	-
GB17443	XP_397043.2:XP_397043.2	-	-	-	-0.1	-	-	-	-	AM10015	413601	Aprt	adenine phosphoribosyltransferase	N	IPR000836(Phosphoribosyltransferase):IPR005764(Adenine phosphoribosyl transferase):	YML022W	23778	Smp_054410	193324	229807	113319	89746	-	-	JA15053	CE13740	-	RP03759	CBP03418	ISCW010922-PA	311079	PHUM004769-PA	XP_001945850.1	XP_001604748.1	XP_397043.2	XP_968297.1	BGIBMGA013902-PA	AGAP005723-PA	AAEL005976-PA	CPIJ002169	FBpp0149201	FBpp0227693	FBpp0161223	FBpp0248854	FBpp0274438	FBpp0128142	FBpp0088438	XP_001202862.1	ENSCSAVP00000015904
GB17867	XP_396828.2:XP_396828.2	-	-	-	-0.1	-0.18	-0.16	-	-	AM10438	413383	LOC413383	carbonic anhydrase-related protein 10-like	N	IPR001148(Carbonic anhydrase, alpha-class, catalytic domain):IPR018347(Carbonic anhydrase, CAH2-like, metazoa):	-	37760	Smp_159710	-	125950	169831	76315	PP10835	XP_001891711.1	JA04220	CE31777	CN08848	RP46637	CBP37316	-	42376	PHUM000228-PA	XP_001950088.1	XP_001606280.1	XP_396828.2	XP_972474.2	BGIBMGA000934-PA	AGAP000688-PA	AAEL000617-PA	CPIJ020060	FBpp0145710	FBpp0233132	FBpp0165203	FBpp0254502	FBpp0272283	FBpp0122328	FBpp0071321	XP_784796.2	-
GB11675	XP_394202.3:XP_394202.4	-	-	-	-0.1	-	-	-	-	AM04295	410725	nahoda	nahoda protein	N	IPR000082(SEA):IPR000742(EGF-like, type 3):IPR005018(DOMON related):IPR013032(EGF-like region, conserved site):IPR013050(DOMON):IPR013111(EGF, extracellular):IPR018247(EF-HAND 1):	-	64351	-	-	152053	222245	-	PP15762	XP_001898554.1	JA07797	CE17393	CN23049;CN26270	RP29454	CBP01141	ISCW015652-PA	303244	PHUM003659-PA	XP_001946829.1	XP_001602969.1	XP_394202.3	-	BGIBMGA013957-PA	AGAP007611-PA	AAEL001570-PA	CPIJ000250	FBpp0155183	FBpp0236649	FBpp0168318	FBpp0249937	FBpp0278044	FBpp0116747	FBpp0071853	-	-
GB18318	XP_623264.2:XP_623264.3	-	-	-	-0.1	-0.2	-	-	-	AM10883	550870	LOC550870	uncharacterized LOC550870	Y	IPR000980(SH2 motif):	-	-	-	-	-	-	-	-	-	-	-	-	-	-	-	100036	PHUM009412-PA	XP_001947487.1	XP_001604240.1	XP_623264.2	XP_971667.2	BGIBMGA001528-PA	AGAP010886-PA	AAEL004961-PA	CPIJ005405	FBpp0158740	FBpp0231076	FBpp0165383	FBpp0245270	FBpp0272974	FBpp0124096	FBpp0288807	-	-
GB13857	XP_623503.1:XP_623503.1	-	-	-	-0.09	-	-	-	-0.22	AM06456	551104	LOC551104	probable alpha-ketoglutarate-dependent dioxygenase ABH4-like	-	-	-	-	-	34785	142409	150134	-	PP27446	XP_001894850.1	JA09466	CE30655	CN30051	RP16424	CBP12706	ISCW000098-PA	48015	PHUM005080-PA	XP_001951917.1	XP_001605092.1	XP_623503.1	XP_971924.1	BGIBMGA014593-PA	AGAP009588-PA	AAEL010768-PA	CPIJ012007	FBpp0147730	FBpp0227953	FBpp0169368	FBpp0254010	FBpp0280260	FBpp0126006	FBpp0079466	-	ENSCSAVP00000010716
GB15784	XP_003249430.1	-0.11	-	-	-0.09	-0.18	-	-	-0.15	AM08366	724286	LOC724286	uncharacterized LOC724286	-	-	NA	NA	NA	NA	NA	NA	NA	NA	NA	NA	NA	NA	NA	NA	NA	NA	NA	NA	NA	NA	NA	NA	NA	NA	NA	NA	NA	NA	NA	NA	NA	NA	NA	NA
GB13278	-	-	-	-	-0.08	-	-	-	-	AM05885	-	-	-	-	-	NA	NA	NA	NA	NA	NA	NA	NA	NA	NA	NA	NA	NA	NA	NA	NA	NA	NA	NA	NA	NA	NA	NA	NA	NA	NA	NA	NA	NA	NA	NA	NA	NA	NA
GB12573	XP_393545.2:XP_393545.2	-	-	-0.06	0.07	-	-	-	0.12	AM05189	410059	LOC410059	probable citrate synthase 1, mitochondrial-like	N	IPR002020(Citrate synthase-like):IPR010109(Citrate synthase, eukaryotic):IPR016141(Citrate synthase-like, core):IPR016142(Citrate synthase-like, large alpha subdomain):	YNR001C	54073	-	82156	170380	148793	96242	PP21124	XP_001895344.1	JA05194	CE00513	CN28651	RP27085	CBP02471	ISCW009586-PA	299958	PHUM000668-PA	XP_001950182.1	-	XP_393545.2	XP_970124.1	BGIBMGA000672-PA	AGAP012048-PA	AAEL002956-PA;AAEL011789-PA	CPIJ019861	FBpp0157967	FBpp0231487	FBpp0164405	FBpp0245669	FBpp0272729	FBpp0122544	FBpp0070871	-	ENSCSAVP00000000696
GB12395	XP_623539.1:XP_623539.1	-	-	0.06	0.07	-	-	-	-	AM05013	551140	Stam	signal transducing adaptor molecule	N	IPR001452(Src homology-3 domain):IPR002014(VHS):IPR003903(Ubiquitin interacting motif):IPR008942(ENTH/VHS):IPR018205(VHS subgroup):	YHL002W	64319	Smp_126520	239962	129863	153277	176946	PP20752	-	JA13805	CE29700	-	RP38046	CBP28841	ISCW002328-PA	305142	PHUM002744-PA	XP_001944155.1	XP_001603212.1	XP_623539.1	XP_973105.1	BGIBMGA003753-PA	AGAP008494-PA	AAEL002240-PA	CPIJ003516	FBpp0147498	FBpp0235203	FBpp0172808	FBpp0247583	FBpp0279258	FBpp0119022	FBpp0079732	XP_001196804.1	-
GB18536	XP_624245.1:XP_003250598.1	-	-	-	0.07	-	-	-	-	AM11096	551857	LOC551857	sepiapterin reductase-like	N	IPR002198(Short-chain dehydrogenase/reductase SDR):IPR006393(Sepiapterin reductase):IPR016040(NAD(P)-binding domain):	-	58441	-	161481	114065	18220	90077	PP08319	XP_001897434.1	-	-	-	-	-	ISCW002953-PA	309138	PHUM004149-PA	XP_001946432.1	XP_001603356.1	XP_624245.1	XP_974002.1	BGIBMGA009104-PA	AGAP008000-PA	AAEL001845-PA	CPIJ000511	FBpp0146411;FBpp0157821	FBpp0233935	FBpp0164075	FBpp0249033	FBpp0283186	FBpp0125773	FBpp0071184	XP_783056.1	-
GB11771	NP_001229508.1	0.17	-	-0.27	0.08	-	-	-	-	AM04390	551434	LOC551434	selenium-binding protein 1-like	N	IPR008826(Selenium-binding protein):IPR011048(Cytochrome cd1-nitrite reductase-like, C-terminal haem d1):	NA	NA	NA	NA	NA	NA	NA	NA	NA	NA	NA	NA	NA	NA	NA	NA	NA	NA	NA	NA	NA	NA	NA	NA	NA	NA	NA	NA	NA	NA	NA	NA	NA	NA
GB10311	XP_396480.2:XP_396480.3	-	-	0.1	0.09	-	-	-	-	AM02941	413029	LOC413029	serine/threonine-protein kinase OSR1-like	N	IPR000719(Protein kinase, core):IPR001245(Tyrosine protein kinase):IPR002290(Serine/threonine protein kinase):IPR011009(Protein kinase-like):IPR017441(Protein kinase, ATP binding site):IPR017442(Serine/threonine protein kinase-related):	-	49613	Smp_131800	130600	211598	187433	110447	PP14886	XP_001893839.1	JA01747	CE38123	CN18113	RP09231	CBP27142	ISCW022925-PA	197940	PHUM000412-PA	XP_001951148.1	XP_001600252.1	XP_396480.2	XP_974782.1	BGIBMGA003607-PA	AGAP006715-PA	AAEL011578-PA	CPIJ015177	FBpp0152253	FBpp0224748	FBpp0172547	FBpp0242233	FBpp0282196	FBpp0120099	FBpp0083057	XP_791076.2	ENSCSAVP00000018411
GB20011	XP_001122854.1:XP_001122854.1	-	-	0.13	0.09	-	-	-	-	AM12558	727141	LOC727141	IST1 homolog	-	-	YNL265C	52631	Smp_057650	-	177795	162681	93398	PP20457	-	JA10227	CE31969	-	RP37491	CBP02087	ISCW019513-PA	193130	PHUM001404-PA	XP_001951226.1	XP_001607952.1	XP_001122854.1	XP_975783.1	BGIBMGA000469-PA	AGAP005882-PA	AAEL001385-PA	CPIJ002229	FBpp0149268	FBpp0227525	FBpp0162180	FBpp0241718	FBpp0286963	FBpp0114079	FBpp0076658	XP_786445.1	-
GB10379	XP_395373.2:XP_395373.3	-	-	-	0.09	-	-	-	-	AM03008	411904	smo	smoothened	N	IPR000024(Frizzled cysteine-rich domain):IPR000539(Frizzled protein):IPR015526(Frizzled related):IPR017981(GPCR, family 2-like):	-	-	-	-	195892	108217	-	-	-	-	-	-	-	-	-	318256	PHUM003150-PA	XP_001949027.1	XP_001602300.1	XP_395373.2	XP_971927.1	-	AGAP008625-PA	AAEL006669-PA	CPIJ000410	FBpp0145452	FBpp0239083	FBpp0166252	FBpp0244441	FBpp0278905	FBpp0123822	FBpp0077788	-	-
GB19741	XP_001119855.1:XP_001119855.2	-	-	-	0.09	-	-	-	-	AM12288	724123	LOC724123	translation initiation factor eIF-2B subunit delta-like	N	IPR000649(Initiation factor 2B related):	YGR083C	31911	Smp_166550	174250	129894	166887	194277	PP24762	-	JA16466	CE05586	CN26638	RP44809	CBP37023	ISCW011151-PA	100447	PHUM000499-PA	XP_001950685.1	XP_001605978.1	XP_001119855.1	XP_975655.1	BGIBMGA002719-PA	AGAP005937-PA	AAEL012514-PA	CPIJ006915	FBpp0155130	FBpp0236778	FBpp0169726	FBpp0252323	FBpp0276478	FBpp0116245	FBpp0071923	XP_789710.2	ENSCSAVP00000012452
GB20017	XP_392892.2:XP_392892.3	-	-	-	0.09	-	-	-	-	AM12564	409377	TER94	transitional endoplasmic reticulum ATPase TER94	N	IPR003338(ATPase, AAA-type, VAT, N-terminal):IPR003593(ATPase, AAA+ type, core):IPR003959(ATPase, AAA-type, core):IPR003960(ATPase, AAA-type, conserved site):IPR004201(Cell division protein 48, CDC48, domain 2):IPR005938(ATPase, AAA-type, CDC48):IPR009010(Aspartate decarboxylase-like fold):IPR015415(Vps4 oligomerisation, C-terminal):	YDL126C	58897	Smp_018240.3	190325	216777	161400	99560	PP07970	-	JA14992	CE05402	CN21734	RP03069	CBP00148	ISCW008933-PA	308570	PHUM000214-PA	XP_001949588.1	XP_001605497.1	XP_392892.2	XP_966692.1	BGIBMGA003985-PA	AGAP005630-PA	AAEL010585-PA	CPIJ004559	FBpp0154194	FBpp0235626	FBpp0168675	FBpp0251095	FBpp0277712	FBpp0114327	FBpp0111818	XP_801708.2	ENSCSAVP00000018233
GB11756	XP_001121132.1:XP_001121132.2	0.28	-	-	0.09	-	-	-	-	AM04375	725260	LOC725260	uncharacterized LOC725260	-	-	-	-	-	-	-	-	-	-	-	-	CE39081	CN24286	RP17325	-	ISCW013789-PA	234969	PHUM006885-PA	-	-	XP_001121132.1	XP_001809239.1	-	AGAP011666-PA	AAEL004803-PA	CPIJ011663	FBpp0154822	FBpp0235167	FBpp0167568	FBpp0248748	FBpp0278706	FBpp0114501	FBpp0071897	-	-
GB30339	-	-	-	0.08	0.1	-	-	-	-0.14	AM08998	-	-	-	Y	IPR001092(Basic helix-loop-helix dimerisation region bHLH):IPR011598(Helix-loop-helix DNA-binding):	NA	NA	NA	NA	NA	NA	NA	NA	NA	NA	NA	NA	NA	NA	NA	NA	NA	NA	NA	NA	NA	NA	NA	NA	NA	NA	NA	NA	NA	NA	NA	NA	NA	NA
GB15603	XP_623279.1:XP_003250470.1:XP_623279.1	-0.2	-	0.1	0.1	-	-	-	-	AM08187	550885	LOC550885	nicotinate phosphoribosyltransferase	N	IPR006405(Nicotinate phosphoribosyltransferase putative):IPR007229(Nicotinate phosphoribosyltransferase-related):IPR015977(Nicotinate phosphoribosyltransferase-like):	YOR209C	51006	Smp_035460	89511	167477	175488	112333	PP10182	-	JA04484	CE33886	CN10989	RP33359	CBP09363	ISCW021747-PA	322483	PHUM000042-PA	XP_001947591.1	-	XP_623279.1	XP_001814986.1	BGIBMGA003513-PA	AGAP008516-PA	AAEL014217-PA	-	FBpp0144138	FBpp0231672	FBpp0164385	FBpp0252907	FBpp0280409	FBpp0127747	FBpp0077168	XP_001176322.1	-
GB17444	XP_001121713.1:XP_001121713.1:XP_003249661.1	-	0.14	0.13	0.1	-	0.11	-	0.32	AM10016	725926	LOC725926	uncharacterized LOC725926	N	IPR001464(Annexin):	-	-	-	-	-	-	-	-	-	-	-	-	-	-	-	-	-	-	XP_001607983.1	XP_001121713.1	XP_972805.1	BGIBMGA007287-PA	AGAP006967-PA	AAEL014885-PA	CPIJ008731	FBpp0146799	FBpp0233202	FBpp0163664	FBpp0249079	FBpp0273679	FBpp0125042	FBpp0076928	-	-
GB19260	XP_395129.3:XP_395129.4	-	-	-	0.1	-	-	-	-	AM11814	411661	LOC411661	solute carrier family 12 member 9-like	N	IPR004841(Amino acid permease-associated region):	YBR235W	-	Smp_153480	102562	207292	155483	73094	PP23305	XP_001892065.1	JA05251	CE18193	CN19083	RP28946	CBP33128	ISCW011353-PA	210176	PHUM004175-PA	XP_001947022.1	XP_001601569.1	XP_395129.3	XP_001812710.1	BGIBMGA004574-PA	AGAP010249-PA	AAEL013092-PA	CPIJ016577	FBpp0144435	FBpp0234220	FBpp0166414	FBpp0253797	FBpp0280050	FBpp0118030	FBpp0080630	XP_001180399.1	ENSCSAVP00000001633
GB14144	XP_623583.1:XP_623583.1	-	-	-	0.1	-	-	-	-	AM06744	551186	Srp54	splicing factor Srp54	N	IPR000504(RNA recognition motif, RNP-1):IPR012677(Nucleotide-binding, alpha-beta plait):	-	-	Smp_035310	203470	121003	226786	93914	-	-	-	CE03111	CN15298	RP42379	CBP27727	ISCW019111-PA	310457	PHUM010307-PA	XP_001944340.1	XP_001605226.1	XP_623583.1	XP_973507.1	BGIBMGA001870-PA	AGAP002265-PA	AAEL011568-PA	CPIJ018619	FBpp0145206	FBpp0231965	FBpp0166937	FBpp0247422	FBpp0280266	FBpp0118915	FBpp0079471	-	-
GB17399	XP_001120548.1:XP_001120548.2	-	-	-	0.1	-	-	-	-	AM09972	724656	LOC724656	n-acetyltransferase 10-like	N	IPR007807(Protein of unknown function DUF699, ATPase putative):IPR013562(Region of unknown function DUF1726):	YNL132W	20052	Smp_144490	81635	103703	195329	110320	-	-	JA17917	CE11131	-	RP03532	CBP29975	ISCW000912-PA	54191	PHUM005164-PA	XP_001949757.1	XP_001607707.1	XP_001120548.1	XP_973989.2	BGIBMGA009207-PA	AGAP010491-PA	AAEL006469-PA	CPIJ008791	FBpp0148646	FBpp0229598	FBpp0164791	FBpp0246058	FBpp0280481	FBpp0122319	FBpp0071217	XP_782047.2	-
GB17477	XP_001122492.1:XP_001122492.2	-	-	-	0.1	-	-	-0.13	-	AM10048	726771	mio	WD repeat-containing protein mio	N	IPR001680(WD40 repeat):IPR011046(WD40 repeat-like):IPR015943(WD40/YVTN repeat-like):	YBL104C	-	Smp_172540	-	-	157856	-	-	-	-	-	-	-	-	-	301937	PHUM009755-PA	XP_001944693.1	XP_001603665.1	XP_001122492.1	XP_968693.1	BGIBMGA009832-PA	AGAP007984-PA	AAEL014002-PA	CPIJ013225	FBpp0146990	FBpp0231906	FBpp0170777	FBpp0244287	FBpp0280011	FBpp0117800	FBpp0077507	XP_001187427.1	-
GB17184	XP_396394.3:XP_396394.3	0.2	-	-	0.1	-	-	-	-	AM09759	412943	LOC412943	uncharacterized LOC412943	-	-	-	57650	-	198712	236753	219306	-	-	-	-	-	-	-	-	ISCW022052-PA	-	-	XP_001946162.1	-	XP_396394.3	-	-	-	-	-	-	-	-	-	-	-	-	XP_001194346.1;XP_001197591.1	-
GB14849	XP_624372.1:XP_624372.2	-	-	-0.18	0.11	0.11	-0.17	-	-	AM07444	551986	LOC551986	putative deoxyribose-phosphate aldolase-like	N	IPR002915(Deoxyribose-phosphate aldolase/phospho-2-dehydro-3-deoxyheptonate aldolase):IPR011343(Deoxyribose-phosphate aldolase):IPR013785(Aldolase-type TIM barrel):	-	24107	Smp_141970	235129	236608	219406	158082	PP09940	XP_001894777.1	JA07750	CE02610	-	RP05008	CBP06466	-	302490	PHUM004820-PA	XP_001943563.1	XP_001599908.1	XP_624372.1	XP_972358.1	BGIBMGA009955-PA	AGAP009161-PA	AAEL003246-PA	CPIJ009336	FBpp0154610	FBpp0234453	FBpp0168282	FBpp0249941	FBpp0277367	FBpp0116058	FBpp0087038	XP_001181649.1	ENSCSAVP00000019978
GB12419	XP_625020.2:XP_625020.3	-	-	0.1	0.11	-	-	-	-	AM05036	552642	Mcm3	minichromosome maintenance 3	Y	IPR001208(DNA-dependent ATPase MCM):IPR003593(ATPase, AAA+ type, core):IPR012340(Nucleic acid-binding, OB-fold):IPR016027(Nucleic acid-binding, OB-fold-like):	YEL032W	50536	Smp_037590	215383	207383	218765	94361	PP29074	XP_001893694.1	JA17137	CE08392	CN25543	RP13020	CBP08883	ISCW023354-PA	305021	PHUM004968-PA	XP_001943692.1	XP_001600494.1	XP_625020.2	XP_968641.2	BGIBMGA013590-PA	AGAP001135-PA	AAEL011811-PA	CPIJ012309	FBpp0158519	FBpp0229194	FBpp0160292	FBpp0247645	FBpp0274917	FBpp0124529	FBpp0070729	-	-
GB30265	-	-	-	-	0.11	-	-	-	-0.23	AM10426	-	-	-	N	IPR001650(DNA/RNA helicase, C-terminal):IPR011545(DNA/RNA helicase, DEAD/DEAH box type, N-terminal):IPR014001(DEAD-like helicase, N-terminal):IPR014021(Helicase, superfamily 1 and 2, ATP-binding):	NA	NA	NA	NA	NA	NA	NA	NA	NA	NA	NA	NA	NA	NA	NA	NA	NA	NA	NA	NA	NA	NA	NA	NA	NA	NA	NA	NA	NA	NA	NA	NA	NA	NA
GB13004	XP_392381.2:XP_392381.3	-	-	-	0.11	-	-	-	-0.21	AM05615	408851	LOC408851	putative cysteine proteinase CG12163-like	N	IPR000010(Proteinase inhibitor I25, cystatin):IPR000169(Peptidase, cysteine peptidase active site):IPR000668(Peptidase C1A, papain C-terminal):IPR013128(Peptidase C1A, papain):IPR013201(Proteinase inhibitor I29, cathepsin propeptide):IPR018073(Proteinase inhibitor I25, cystatin, conserved site):	-	61245	Smp_034410.1	-	-	-	-	-	-	-	-	-	-	-	-	-	PHUM005649-PA	XP_001944212.1	XP_001607324.1	XP_392381.2	-	-	AGAP002879-PA	-	-	FBpp0156637	FBpp0225434	FBpp0159433	FBpp0243430	FBpp0284455	FBpp0119259	FBpp0078465	-	-
GB10275	XP_392313.1:XP_392313.1	-	-	-	0.11	-	-	-	-0.18	AM02905	408782	LOC408782	tubulin beta-1	Y	IPR000217(Tubulin):IPR002453(Beta tubulin):IPR003008(Tubulin/FtsZ, GTPase domain):IPR008280(Tubulin/FtsZ, C-terminal):IPR013838(Beta tubulin, autoregulation binding site):IPR017975(Tubulin, conserved site):IPR018316(Tubulin/FtsZ, 2-layer sandwich domain):	-	-	Smp_035760	-	-	-	186143	PP10499;PP18698	XP_001896615.1	JA07887	CE00850	CN28271	RP33017	CBP04002	ISCW017133-PA	302845	PHUM001809-PA	XP_001951762.1	-	XP_392313.1	XP_967267.1	BGIBMGA009132-PA	AGAP010929-PA	AAEL002851-PA	CPIJ000407	FBpp0154109	FBpp0234883	FBpp0169946	FBpp0244849	FBpp0285108	FBpp0115797	FBpp0081524	-	ENSCSAVP00000007828
GB14742	XP_393441.2:XP_393441.3	-	-	-	0.11	-	-	-	0.15	AM07339	409949	LOC409949	agrin-like	N	IPR002350(Proteinase inhibitor I1, Kazal):IPR011497(Protease inhibitor, Kazal-type):	-	-	-	107508	210962	71935	86858	-	XP_001902444.1	-	-	CN02180	-	-	-	54646	PHUM003603-PA	XP_001945453.1	XP_001602525.1	XP_393441.2	XP_975339.1	BGIBMGA013655-PA	AGAP005450-PA	AAEL014520-PA	CPIJ012196	FBpp0150313	FBpp0226809	FBpp0161705	FBpp0246896	FBpp0273986	FBpp0113300	FBpp0076385	XP_001181022.1;XP_001185765.1	-
GB30354	-	-	-	-	0.11	-	-	0.12	-	AM09130;AM09840	-	-	-	Y	IPR000980(SH2 motif):IPR001841(Zinc finger, RING-type):IPR003153(Adaptor protein Cbl, N-terminal helical):IPR011992(EF-Hand type):IPR013083(NoName):IPR014741(Adaptor protein Cbl, EF hand-like):IPR014742(Adaptor protein Cbl, SH2-like):IPR017907(Zinc finger, RING-type, conserved site):	NA	NA	NA	NA	NA	NA	NA	NA	NA	NA	NA	NA	NA	NA	NA	NA	NA	NA	NA	NA	NA	NA	NA	NA	NA	NA	NA	NA	NA	NA	NA	NA	NA	NA
GB19023	XP_624189.2:XP_624189.3	-	-	-	0.11	-	-	-	-	AM11578	551801	Hcf	host cell factor	N	IPR003961(Fibronectin, type III):IPR006652(Kelch repeat type 1):IPR008957(Fibronectin, type III-like fold):IPR011043(Galactose oxidase/kelch, beta-propeller):IPR011498(Kelch repeat type 2):IPR015915(Kelch-type beta propeller):	YHR158C	-	-	-	-	-	-	PP14578	-	JA16654	-	-	RP21635	-	-	-	PHUM001713-PA	XP_001952873.1	XP_001606027.1	XP_624189.2	XP_969302.1	BGIBMGA009463-PA	AGAP004774-PA	AAEL008905-PA	CPIJ014398	FBpp0157522	FBpp0230810	FBpp0163306	FBpp0242725	FBpp0272519	FBpp0122762	FBpp0088193	XP_001182595.1	ENSCSAVP00000003136
GB17424	XP_003251527.1	-	-	-	0.11	-	-	-	-	AM09996	412468	fliI	flightless I	Y	IPR001611(Leucine-rich repeat):IPR003591(Leucine-rich repeat, typical subtype):IPR007122(Gelsolin):IPR007123(Gelsolin region):	NA	NA	NA	NA	NA	NA	NA	NA	NA	NA	NA	NA	NA	NA	NA	NA	NA	NA	NA	NA	NA	NA	NA	NA	NA	NA	NA	NA	NA	NA	NA	NA	NA	NA
GB13654	XP_393964.2:XP_393964.2	-	-	-	0.11	-	-	-	-	AM06252	410485	LOC410485	transmembrane and TPR repeat-containing protein CG4050-like	N	IPR001440(Tetratricopeptide TPR-1):IPR011990(Tetratricopeptide-like helical):IPR013026(Tetratricopeptide region):IPR013105(Tetratricopeptide TPR2):IPR013618(Region of unknown function DUF1736):	-	-	Smp_094950	164242	210330	221717	116733	-	-	-	CE30976	-	RP32984	CBP30959	-	215448	PHUM005167-PA	XP_001947340.1	XP_001601753.1	XP_393964.2	XP_974172.1	BGIBMGA001024-PA	AGAP010599-PA	AAEL000971-PA	CPIJ017557	FBpp0155083	FBpp0236213	FBpp0167988	FBpp0249777	FBpp0275851	FBpp0116169	FBpp0071560	XP_001195096.1	ENSCSAVP00000011072
GB11108	XP_001121621.1:XP_003251634.1	-	-	-	0.11	-	-	-	-	AM03732	725819	LOC725819	prolyl 3-hydroxylase 2-like	N	IPR006620(Prolyl 4-hydroxylase, alpha subunit):	-	-	-	182009	-	-	-	-	-	-	-	-	-	-	-	-	-	-	-	XP_001121621.1	-	-	-	-	-	-	-	-	-	-	-	-	-	ENSCSAVP00000014976
GB11040	XP_623603.1:XP_623603.1	-	-	-	0.11	-	-	-	-	AM03664	551205	LOC551205	neutral alpha-glucosidase AB-like	N	IPR000322(Glycoside hydrolase, family 31):IPR017853(Glycoside hydrolase, catalytic core):	YBR229C	37096	Smp_018760	238696	217135	178821	74366	PP16988	-	JA08084	CE38522	CN10849	RP31063	CBP25992	ISCW012920-PA	300811	PHUM003751-PA	XP_001943284.1	-	XP_623603.1	XP_968738.2	BGIBMGA000132-PA	AGAP000862-PA	AAEL010599-PA	CPIJ009308	FBpp0158776	FBpp0231182	FBpp0163918	FBpp0254622	FBpp0273236	FBpp0124538	FBpp0070057	-	ENSCSAVP00000011666
GB16677	XP_001120393.1:XP_001120393.2	-	-	-	0.11	-	-	-	-	AM09256	724519	YL-1	vacuolar protein sorting-associated protein 72 homolog	Y	IPR008895(YL1 nuclear):IPR013272(YL1 nuclear, C-terminal):	YDR485C	-	Smp_018030	-	95101	166924	69169	PP28492	XP_001902463.1	JA09814	CE25780	CN01689	RP44377	-	-	187339	PHUM006710-PA	XP_001944281.1	XP_001607007.1	XP_001120393.1	-	BGIBMGA006301-PA	AGAP001565-PA	AAEL012211-PA	CPIJ013257	FBpp0150922	FBpp0225104	FBpp0159961	FBpp0240466	FBpp0282720	FBpp0119027	FBpp0079735	XP_780191.1	ENSCSAVP00000009564
GB12522	XP_624034.1:XP_624034.1	0.23	-	-	0.11	-	-	-	-	AM03972	551640	LOC551640	dehydrogenase/reductase SDR family member 11-like	N	IPR002198(Short-chain dehydrogenase/reductase SDR):IPR016040(NAD(P)-binding domain):	YMR226C	-	-	53219	205793	172994	76698	-	XP_001899673.1	-	-	-	-	-	-	306348	PHUM003584-PA	XP_001945599.1	XP_001605447.1	XP_624034.1	XP_970128.2	BGIBMGA005248-PA	AGAP005503-PA	AAEL010677-PA	CPIJ004599;CPIJ016921;CPIJ016922	FBpp0158494	FBpp0228857	FBpp0160050	FBpp0243365	FBpp0282607	FBpp0120452	FBpp0073324	XP_001185653.1	ENSCSAVP00000017409
GB18610	-	-	-	-	0.11	-	-	-	-	AM11171	408705	LOC408705	uncharacterized LOC408705	N	IPR000504(RNA recognition motif, RNP-1):IPR002483(Splicing factor PWI):IPR012677(Nucleotide-binding, alpha-beta plait):	NA	NA	NA	NA	NA	NA	NA	NA	NA	NA	NA	NA	NA	NA	NA	NA	NA	NA	NA	NA	NA	NA	NA	NA	NA	NA	NA	NA	NA	NA	NA	NA	NA	NA
GB15940	XP_396862.3:XP_396862.4	-	-	-	0.11	-	-	-	-	AM08521	413418	SMC4	structural maintenance of chromosome protein 4	Y	IPR003395(RecF/RecN/SMC protein, N-terminal):IPR010935(SMCs flexible hinge):	YLR086W	-	Smp_173700	106520	-	224718	-	-	XP_001893036.1	JA09321	CE03287	CN00825	RP38719	CBP36400	ISCW021852-PA	-	PHUM003083-PA	XP_001948250.1	-	XP_396862.3	XP_968011.1	BGIBMGA014008-PA	AGAP007826-PA	AAEL001655-PA	CPIJ000949	FBpp0144113	FBpp0238511	FBpp0164169	FBpp0250259	FBpp0280460	FBpp0127521	FBpp0080489	XP_001183157.1	ENSCSAVP00000013456
GB18907	XP_395961.3:XP_395961.4	-	-	-	0.11	-	-	-	-	AM11464	412505	LOC412505	translocation protein SEC63 homolog	N	IPR000634(Serine/threonine dehydratase, pyridoxal-phosphate-binding site):IPR001623(Heat shock protein DnaJ, N-terminal):IPR004179(Sec63 domain):IPR015609(Molecular chaperone, heat shock protein, Hsp40, DnaJ):IPR018127(Sec63 domain, subgroup):	YOR254C	56581	Smp_145670	88731	212166	160293	-	PP11391	-	JA15964	CE24546	CN20620	RP42490	CBP04432	ISCW007192-PA	307064	PHUM004790-PA	XP_001942990.1	XP_001600845.1	XP_395961.3	XP_971689.1	BGIBMGA009967-PA	AGAP007361-PA	AAEL007987-PA	CPIJ013454	FBpp0148781	FBpp0227410	FBpp0162065	FBpp0242701	FBpp0274883	FBpp0113829	FBpp0076558	XP_001192783.1	ENSCSAVP00000006398
GB19904	XP_623772.2:XP_623772.3	-	-	-	0.11	-	-	-	-	AM12451	551374	LOC551374	g2/M phase-specific E3 ubiquitin-protein ligase-like	Y	IPR001841(Zinc finger, RING-type):IPR001965(Zinc finger, PHD-type):IPR011011(Zinc finger, FYVE/PHD-type):IPR013083(NoName):	-	-	Smp_104980	12321	107623	128759	-	-	-	-	-	-	-	-	-	316486	PHUM001589-PA	XP_001945076.1	XP_001600553.1	XP_623772.2	-	-	AGAP002930-PA	AAEL011124-PA	CPIJ013376	FBpp0158231	FBpp0233889	FBpp0164022	FBpp0245477	FBpp0273045;FBpp0273079	FBpp0123642	FBpp0070026	-	ENSCSAVP00000014608
GB19060	XP_393543.3:XP_393543.4	-	-	-	0.11	-	-	-	-	AM11615	410057	LOC410057	uncharacterized LOC410057	Y	IPR001202(WW/Rsp5/WWP):IPR003892(Ubiquitin system component Cue):	-	51704	-	240729	-	191246	193535	-	-	-	-	-	-	-	ISCW002470-PA	111933	PHUM010964-PA	XP_001948173.1	XP_001605957.1	XP_393543.3	XP_967972.2	BGIBMGA002113-PA	AGAP006574-PA	AAEL000362-PA	CPIJ016645	FBpp0146050	FBpp0228295	FBpp0162347	FBpp0245960	FBpp0275551	FBpp0127493	FBpp0077961	-	-
GB11274	XP_624783.1:XP_624783.1	-	-	-	0.11	-	-	-	-	AM03897	552406	LOC552406	similar to thyroid hormone receptor interactor 4	Y	IPR007374(ASCH domain):IPR009349(Zinc finger, C2HC5-type):	-	58126	Smp_167590	180626	162501	221890	183880	-	-	JA12726	CE28135	-	RP21243	CBP04940	ISCW021368-PA	315992	PHUM002821-PA	XP_001944318.1	XP_001602504.1	XP_624783.1	XP_968618.1	BGIBMGA004138-PA	AGAP000554-PA	AAEL011724-PA	CPIJ009390	FBpp0151634	FBpp0233605	FBpp0164693	FBpp0254636	FBpp0273826	FBpp0125504	FBpp0088585	XP_787043.1	ENSCSAVP00000008951
GB11387	-	-	-	-	0.11	0.16	-	-	-	AM04010	-	-	-	-	-	NA	NA	NA	NA	NA	NA	NA	NA	NA	NA	NA	NA	NA	NA	NA	NA	NA	NA	NA	NA	NA	NA	NA	NA	NA	NA	NA	NA	NA	NA	NA	NA	NA	NA
GB18589	XP_623578.2:XP_623578.3	0.15	-	-	0.11	-	-	-	-	AM11150	551182	LOC551182	phosphatidylinositol 4-kinase alpha-like	N	IPR000403(Phosphatidylinositol 3- and 4-kinase, catalytic):IPR001263(Phosphoinositide 3-kinase accessory region PIK):IPR002129(Pyridoxal phosphate-dependent decarboxylase):IPR007529(Zinc finger, HIT-type):IPR011009(Protein kinase-like):IPR015433(Phosphatidylinositol Kinase):IPR016024(Armadillo-type fold):IPR018936(Phosphatidylinositol 3- and 4-kinase, conserved site):	YLR305C	55997	-	165173	103639	184437	194993	PP06870	-	JA10827	CE23035	CN24700	RP35334	CBP36667	ISCW015061-PA	324239	PHUM005672-PA	XP_001952530.1	XP_001604006.1	XP_623578.2	XP_969785.1	-	AGAP010801-PA	AAEL000194-PA	CPIJ000714	FBpp0158759	-	FBpp0163618	FBpp0254209	FBpp0272772	FBpp0125428	FBpp0070427	XP_001196142.1	ENSCSAVP00000015097
GB19920	XP_395652.1:XP_395652.1	-	-	-	0.11	-	-	-	-	AM12467	412189	LOC412189	phosphopantothenoylcysteine decarboxylase-like	N	IPR003382(Flavoprotein):	-	49959	Smp_027210	162161	111587	-	70216	PP06411	-	JA06799	CE09663	CN30103	RP00373	CBP15641	ISCW020098-PA	193190	PHUM003762-PA	-	XP_001607646.1	XP_395652.1	XP_967462.1	BGIBMGA009859-PA	AGAP011994-PA	AAEL010351-PA;AAEL010356-PA	CPIJ019818	FBpp0156896	FBpp0235982	FBpp0168175	FBpp0245066	FBpp0278478	FBpp0116456	FBpp0071589	XP_788994.2	ENSCSAVP00000012311
GB16627	XP_393432.3:NP_001229483.1	-	-	-	0.11	-	-	-	-	AM09205	409940	Rfwd3	ring finger and WD repeat domain 3	Y	IPR001680(WD40 repeat):IPR001841(Zinc finger, RING-type):IPR011046(WD40 repeat-like):IPR013083(NoName):IPR015943(WD40/YVTN repeat-like):	-	51870	-	85406	117114	228517	-	-	-	-	-	-	-	-	ISCW003413-PA	300353	PHUM009530-PA	XP_001945385.1	XP_001599356.1	XP_393432.3	XP_971391.1	BGIBMGA001710-PA	AGAP005643-PA	AAEL009242-PA	CPIJ008534	FBpp0149128	FBpp0226575	FBpp0161149	FBpp0242710	FBpp0286944	FBpp0113696	FBpp0075105	-	-
GB15508	XP_001121242.1:XP_001121242.2	-	-	-	0.11	-	-	-	-	AM08093	725388	armi	armitage	Y	IPR006935(Restriction endonuclease, type I, R subunit/Type III, Res subunit):	-	-	Smp_126930	-	222500	128198	-	-	-	-	-	-	-	-	-	203262	PHUM004284-PA	XP_001947174.1	XP_001605981.1	XP_001121242.1	XP_969071.1	-	AGAP006939-PA	AAEL010693-PA	CPIJ015648	FBpp0150022	FBpp0226688	FBpp0161599	FBpp0249920	FBpp0279125	FBpp0127403	FBpp0100101	XP_001184534.1	-
GB18362	XP_623571.2:XP_623571.3	-	-	-	0.11	-	-	-0.09	-	AM10926	551174	D-PIAS	protein inhibitor of activated STAT	N	IPR004181(Zinc finger, MIZ-type):	YDR409W	54339	-	134544	193532	82537	180112	PP27355	-	JA14482	-	CN17536	RP43646	CBP17520	ISCW005295-PA	213657	PHUM001590-PA	XP_001945709.1	XP_001607391.1	XP_623571.2	XP_974023.2	BGIBMGA003997-PA	AGAP005031-PA	AAEL015099-PF	CPIJ009163	FBpp0154300	FBpp0229378	FBpp0169280	FBpp0252092	FBpp0278037	FBpp0115149	FBpp0087651	XP_001194062.1	ENSCSAVP00000001841
GB14886	XP_624702.1:XP_624702.2	-	-	-	0.11	-	-	-	-	AM07480	552324	LOC552324	ubiquitin carboxyl-terminal hydrolase 5-like	N	IPR000449(Ubiquitin-associated/translation elongation factor EF1B, N-terminal):IPR001394(Peptidase C19, ubiquitin carboxyl-terminal hydrolase 2):IPR001607(Zinc finger, UBP-type):IPR009060(UBA-like):IPR015940(Ubiquitin-associated/translation elongation factor EF1B, N-terminal, eukaryote):IPR016652(Ubiquitinyl hydrolase):IPR018200(Peptidase C19, ubiquitin carboxyl-terminal hydrolase 2, conserved si…	YBR058C	50430	Smp_069960	78936	238331	182887	105332	-	XP_001902802.1	JA10402	CE30696	-	RP39200	CBP35748	-	215987	PHUM004499-PA	XP_001952484.1	XP_001606298.1	XP_624702.1	XP_967156.1	BGIBMGA009941-PA	AGAP012248-PA	AAEL001112-PA	CPIJ005706	FBpp0149578	FBpp0227122	FBpp0161933	FBpp0247175	FBpp0286270	FBpp0113412	FBpp0072976	XP_796964.2	ENSCSAVP00000018670
GB12654	XP_624444.2:XP_624444.3	-	-	-	0.11	-	-	-	-	AM05269	552062	AGO1	argonaute 1	N	IPR003100(Argonaute and Dicer protein, PAZ):IPR003165(Stem cell self-renewal protein Piwi):IPR012337(Polynucleotidyl transferase, ribonuclease H fold):IPR014811(Region of unknown function DUF1785):	-	62728	Smp_140010	180719	235802	143595	65165	PP22070	XP_001894256.1	JA12781	CE43299	CN03079	RP37764	CBP34697	ISCW013378-PA	305022	PHUM003471-PA	XP_001946916.1	XP_001601049.1	XP_624444.2	XP_971295.2	BGIBMGA003670-PA	AGAP011717-PA	AAEL012410-PA	CPIJ006138	FBpp0156861	FBpp0235947	FBpp0167662	FBpp0246994	FBpp0276545	FBpp0114345	FBpp0086738	XP_001191340.1	ENSCSAVP00000008909
GB17968	XP_624010.2:XP_624010.3	-	-	-	0.11	-	-	-	-	AM10541	551616	LOC551616	SWI/SNF-related matrix-associated actin-dependent regulator of chromatin subfamily A-like protein 1-like	Y	IPR000330(SNF2-related):IPR001650(DNA/RNA helicase, C-terminal):IPR010003(HepA-related):IPR014001(DEAD-like helicase, N-terminal):IPR014021(Helicase, superfamily 1 and 2, ATP-binding):	-	-	Smp_131000	80671	-	109109	194392	-	XP_001900899.1	JA06530	CE30606	-	RP01162	CBP28431	ISCW023702-PA	-	PHUM001242-PA	XP_001945056.1	-	XP_624010.2	XP_967843.1	BGIBMGA009112-PA	AGAP008426-PA	AAEL006963-PA	CPIJ015879	FBpp0145597	FBpp0230595	FBpp0166353	FBpp0253618	FBpp0287733	FBpp0126794	FBpp0078631	-	ENSCSAVP00000010962
GB11211	XP_001120786.1:NP_001106140.1	-	-	-	0.11	-	-	0.11	-	AM03834	724886	LOC724886	uncharacterized protein LOC724886	-	-	-	-	-	-	-	-	-	-	-	-	-	-	-	-	-	95713	PHUM009616-PA	-	-	XP_001120786.1	XP_967397.1	BGIBMGA007922-PA	-	-	-	FBpp0144664	FBpp0227409	FBpp0160867	-	-	-	-	-	-
GB30223	-	-	-	-	0.11	-	-	-	-	AM12913	-	-	-	N	IPR006047(Glycosyl hydrolase, family 13, catalytic region):IPR006589(Glycosyl hydrolase, family 13, subfamily, catalytic region):IPR013781(Glycoside hydrolase, subgroup, catalytic core):IPR017853(Glycoside hydrolase, catalytic core):	NA	NA	NA	NA	NA	NA	NA	NA	NA	NA	NA	NA	NA	NA	NA	NA	NA	NA	NA	NA	NA	NA	NA	NA	NA	NA	NA	NA	NA	NA	NA	NA	NA	NA
GB14467	-	-	-	0.14	0.12	-	-	-	-	AM07065	-	-	-	N	IPR005123(Oxoglutarate and iron-dependent oxygenase):IPR006620(Prolyl 4-hydroxylase, alpha subunit):	NA	NA	NA	NA	NA	NA	NA	NA	NA	NA	NA	NA	NA	NA	NA	NA	NA	NA	NA	NA	NA	NA	NA	NA	NA	NA	NA	NA	NA	NA	NA	NA	NA	NA
GB16905	XP_392704.2:XP_392704.2	-	-	-	0.12	-	-	-	-0.15	AM09482	409179	LOC409179	4-hydroxybutyrate coenzyme A transferase-like	N	IPR003702(Acetyl-CoA hydrolase/transferase):	YBL015W	-	Smp_057060	-	-	-	-	-	-	-	-	-	-	-	-	-	-	-	XP_001601334.1	XP_392704.2	-	-	-	-	-	-	-	-	-	-	-	-	-	-
GB11101	XP_393350.3:XP_393350.4	-	-	-	0.12	0.17	-	-	-0.15	AM03725	409860	LOC409860	GPI ethanolamine phosphate transferase 3-like	N	IPR002591(Type I phosphodiesterase/nucleotide pyrophosphatase/phosphate transferase):IPR017849(Alkaline phosphatase-like, alpha/beta/alpha):IPR017850(Alkaline-phosphatase-like, core domain):	YLL031C	22857	Smp_021980	160250	186398	223087	130545	-	XP_001896006.1	-	CE36272	-	-	CBP25415	-	95346	-	XP_001951052.1	XP_001605011.1	XP_393350.3	XP_967378.1	BGIBMGA001877-PA	AGAP006269-PA	AAEL002465-PA	CPIJ010661	FBpp0155580	FBpp0234314	FBpp0169344	FBpp0252139	FBpp0278201	FBpp0115370	FBpp0085870	XP_789044.2	ENSCSAVP00000011542
GB15097	XP_394381.2:XP_394381.2	-	-	-	0.12	-	-	-	0.17	AM07688	410905	nrv2	sodium/potassium-transporting ATPase subunit beta-2	N	IPR000402(ATPase, P-type cation exchange, beta subunit):	-	-	-	-	-	-	76092	-	-	-	-	-	-	-	-	-	PHUM004331-PA	XP_001942737.1	XP_001604202.1	XP_394381.2	XP_972876.2	-	AGAP007791-PA	AAEL010145-PC	CPIJ007116	FBpp0144692	FBpp0230075	FBpp0166515	FBpp0253353	FBpp0278941	FBpp0117671	FBpp0079009	-	-
GB12549	XP_394932.3:XP_394932.4	-	-	-	0.12	-	-	-	0.17	AM05165	411457	GlcAT-P	galactosylgalactosylxylosylprotein 3-beta-glucuronosyltransferase P	N	IPR005027(Glycosyl transferase, family 43):	-	-	-	-	-	-	-	-	XP_001896430.1	-	-	-	-	-	ISCW019389-PA	49588	PHUM001006-PA	XP_001948710.1	-	XP_394932.3	XP_967712.1	BGIBMGA012266-PA	AGAP001367-PA	AAEL006254-PA	CPIJ007101	FBpp0150566	FBpp0225714	FBpp0160836	FBpp0249692	FBpp0275432	FBpp0127754	FBpp0075919	-	-
GB15859	XP_624169.1:XP_624169.2	-	-	-	0.12	-	-	-	0.22	AM08441	551781	LOC551781	pre-rRNA-processing protein TSR1 homolog	N	IPR007034(Protein of unknown function DUF663):IPR012948(AARP2CN):	YDL060W	527	Smp_038930	170367	105531	173748	108226	-	XP_001893633.1	JA19019	CE02624	CN02206	RP44737	CBP35660	-	299992	PHUM004280-PA	XP_001946141.1	XP_001601694.1	XP_624169.1	XP_972503.1	BGIBMGA012690-PA	AGAP009438-PA	AAEL004493-PA	CPIJ001130	FBpp0148824	FBpp0227701	FBpp0161232	FBpp0241359	FBpp0275562	FBpp0113470	FBpp0077998	-	ENSCSAVP00000003153
GB15223	-	-	-	-	0.12	-	-	-	0.24	AM07812	-	-	-	-	-	NA	NA	NA	NA	NA	NA	NA	NA	NA	NA	NA	NA	NA	NA	NA	NA	NA	NA	NA	NA	NA	NA	NA	NA	NA	NA	NA	NA	NA	NA	NA	NA	NA	NA
GB12215	XP_001119835.1:XP_001119835.1	0.18	-	-	0.12	-	-	0.15	0.27	AM04834	724368	Droj2	DnaJ-like-2	N	IPR001305(Heat shock protein DnaJ, cysteine-rich region):IPR002939(Chaperone DnaJ, C-terminal):IPR008971(HSP40/DnaJ peptide-binding):IPR015609(Molecular chaperone, heat shock protein, Hsp40, DnaJ):	YNL064C	63279	Smp_035200.4	241689	222951	160845	95902	PP10938	XP_001891562.1	JA16591	CE16015	CN23633	RP19150	CBP11293	ISCW013384-PA	305330	PHUM005244-PA	NP_001119620.1	XP_001607255.1	XP_001119835.1	XP_971446.1	BGIBMGA012541-PA	AGAP005981-PA	AAEL005165-PA	CPIJ003204	FBpp0152949	FBpp0224839	FBpp0173554	FBpp0243084	FBpp0282310	FBpp0120791	FBpp0082219	XP_001193907.1	ENSCSAVP00000006427
GB18429	XP_624756.2:XP_624756.3	-	-	-	0.12	-	-	-	-	AM10992	552379	RabGAP8	Rab GTPase activating protein 8	N	IPR000195(RabGAP/TBC):	-	38489	Smp_130480	30840	221303	181938	115787	PP28856	XP_001900877.1	JA10861	CE15754	CN30446	RP46845	CBP27962	ISCW017000-PA	241093	PHUM000142-PA	XP_001943432.1	XP_001599344.1	XP_624756.2	XP_969840.1	BGIBMGA010449-PA	AGAP007911-PA	AAEL007848-PA	-	FBpp0145448	FBpp0239041	FBpp0166248	FBpp0247346	FBpp0278899	FBpp0123925	FBpp0077784	-	ENSCSAVP00000009620
GB11020	XP_395466.2:XP_395466.3	-	-	-	0.12	-	-	-	-	AM03644	412000	LOC412000	uncharacterized protein KIAA1841-like	-	-	-	-	Smp_145000	-	-	-	-	-	-	-	-	-	-	-	-	303256	-	-	-	XP_395466.2	-	BGIBMGA012783-PA	AGAP004888-PA	AAEL004177-PA	CPIJ004531	FBpp0149045	FBpp0227763	FBpp0161293	FBpp0246712	FBpp0287139	FBpp0127840	FBpp0076143	XP_797202.2	-
GB19730	XP_392637.2:XP_392637.2	-	-	-	0.12	-	-	-	-	AM12277	409112	LOC409112	similar to Probable N(2),N(2)-dimethylguanosine tRNA methyltransferase (tRNA(guanine-26,N(2)-N(2)) methyltransferase) (tRNA 2,2-dimethylguanosine-26 methyltransferase) (tRNA(m(2,2)G26)dimethyltransferase)	N	IPR002905(N2,N2-dimethylguanosine tRNA methyltransferase):	YDR120C	53693	Smp_165900.2	238527	127570	143136	157901	PP18392	XP_001894728.1	JA09577	CE15201	CN16621	RP20235	CBP31059	ISCW008910-PA	54762	PHUM001334-PA	XP_001947229.1;XP_001947423.1	XP_001603751.1	XP_392637.2	XP_966393.2	BGIBMGA007171-PA	AGAP009740-PA	AAEL010349-PA	CPIJ007050	FBpp0144013	FBpp0230682	FBpp0163650	FBpp0244640	FBpp0280473	FBpp0117388	FBpp0079949	XP_001178517.1	ENSCSAVP00000018596
GB17423	XP_397510.3:XP_397510.4	-	-	-	0.12	-	-	-	-	AM09995	408568	LOC408568	peptidyl-alpha-hydroxyglycine alpha-amidating lyase 1-like	N	IPR001258(NHL repeat):IPR005829(Sugar transporter, conserved site):IPR011042(Six-bladed beta-propeller, TolB-like):IPR013017(NHL repeat, subgroup):	-	-	Smp_010820	101809	204047	170310	90186	PP06023	-	JA09602	CE32870	CN01503	RP35330	CBP11530	-	327379	PHUM009111-PA	XP_001946502.1	XP_001606565.1	XP_397510.3	XP_969342.2	BGIBMGA001905-PA	AGAP007606-PA	AAEL001565-PA	CPIJ000256	FBpp0155352	FBpp0234621	FBpp0169468	FBpp0244887	FBpp0276336	FBpp0116757	FBpp0271777	XP_792034.2	-
GB18852	XP_393604.3:XP_393604.4	-	-	-	0.12	-	-	-	-	AM11409	410121	LOC410121	thioredoxin domain-containing protein 11-like	N	IPR012335(Thioredoxin fold):IPR012336(Thioredoxin-like fold):IPR013766(Thioredoxin domain):	-	52930	-	210187	-	221464	-	-	-	-	CE35380	-	RP39473	-	ISCW009477-PA	331217	PHUM008423-PA	XP_001945659.1	XP_001602801.1	XP_393604.3	XP_001815332.1	BGIBMGA007226-PA	AGAP008389-PA	AAEL001824-PA	CPIJ001856	FBpp0150002	FBpp0226669	FBpp0161577	FBpp0246335	FBpp0277366	FBpp0114065	FBpp0076429	-	-
GB16609	-	-	-	-	0.12	-	-	-	-	AM09187	-	-	-	N	IPR008428(Chondroitin N-acetylgalactosaminyltransferase):	NA	NA	NA	NA	NA	NA	NA	NA	NA	NA	NA	NA	NA	NA	NA	NA	NA	NA	NA	NA	NA	NA	NA	NA	NA	NA	NA	NA	NA	NA	NA	NA	NA	NA
GB18618	XP_001122101.1:XP_001122101.2	-	-	-	0.12	-	-	-	-	AM11179	726358	LOC726358	huntingtin-like	N	IPR000091(Huntingtin):IPR000357(HEAT):IPR000871(Beta-lactamase, class A/D):IPR011989(Armadillo-like helical):IPR016024(Armadillo-type fold):	-	-	Smp_165420	196942	160793	220329	170769	-	-	-	CE42980	-	-	-	-	106588	PHUM011081-PA	-	XP_001603778.1	XP_001122101.1	XP_968384.2	BGIBMGA002251-PA	-	-	CPIJ004120	FBpp0148065	FBpp0237462	FBpp0171457	FBpp0241246	FBpp0282751	FBpp0121778	FBpp0084679	-	ENSCSAVP00000019081
GB12768	XP_394542.3:XP_003250016.1:XP_394542.4	-	-	-	0.12	-	-	-	-	AM05383	411068	kinesin-4A	kinesin 4A	N	IPR001680(WD40 repeat):IPR001752(Kinesin, motor region):IPR009053(Prefoldin):IPR011046(WD40 repeat-like):IPR015943(WD40/YVTN repeat-like):IPR017986(WD40 repeat, region):	-	59470	Smp_137230	-	-	-	-	PP13255	-	-	CE37926	-	RP27421	CBP01632	-	64459	-	XP_001949752.1	XP_001601145.1	XP_394542.3	XP_973053.2	BGIBMGA003594-PA	AGAP007815-PA	AAEL001648-PA	CPIJ000964	FBpp0147450	FBpp0236268	FBpp0159845	-	-	FBpp0118976	FBpp0079608	XP_783810.2	ENSCSAVP00000019372
GB10989	XP_623495.1:XP_623495.1	-	-	-	0.12	-	-	-	-	AM03612	551093	LOC551093	v-type proton ATPase catalytic subunit A-like	N	IPR000194(ATPase, F1/V1/A1 complex, alpha/beta subunit, nucleotide-binding domain):IPR000793(ATPase, F1/V1/A1 complex, alpha/beta subunit, C-terminal):IPR004100(ATPase, F1/V1/A1 complex, alpha/beta subunit, N-terminal):IPR005725(ATPase, V1 complex, subunit A):IPR018118(ATPase, F1/A1 complex, alpha/beta subunit, N-terminal):	-	50246	Smp_147050	246966	185986	152363	157496	PP27583	-	JA14949	CE22210	CN00087	RP23750	CBP34435	-	300069	PHUM001103-PA	XP_001950890.1	XP_001604685.1	XP_623495.1	XP_976188.1	BGIBMGA008295-PA	AGAP003153-PA	AAEL008787-PA	CPIJ007772	FBpp0145291	FBpp0231221	FBpp0167305	FBpp0244450	FBpp0287695	FBpp0117406	FBpp0079999	-	ENSCSAVP00000009800
GB14450	XP_623891.2:XP_623891.2	-	-	-	0.12	-	-	-	-	AM07048	551493	LOC551493	pre-mRNA-processing factor 6-like	N	IPR001440(Tetratricopeptide TPR-1):IPR003107(RNA-processing protein, HAT helix):IPR010491(PRP1 splicing factor, N-terminal):IPR011990(Tetratricopeptide-like helical):IPR013026(Tetratricopeptide region):	YBR055C	51004	-	130381	141173	223651	77344	PP25571	XP_001891604.1	JA10899	CE28858	CN22931	RP41650	CBP01451	ISCW022841-PA	303888	PHUM003672-PA	XP_001951091.1	XP_001604212.1	XP_623891.2	XP_971592.1	BGIBMGA008911-PA	AGAP005640-PA	AAEL010387-PA	CPIJ016885	FBpp0157709	FBpp0226269	FBpp0162708	FBpp0239527	FBpp0287033	FBpp0126845	FBpp0074835	-	-
GB12860	XP_624638.2:XP_624638.3	-	-	-	0.12	-	-	-	-	AM05474	552259	Tudor-SN	tudor-SN protein	Y	IPR002999(Tudor domain):IPR006021(Staphylococcal nuclease (SNase-like)):IPR008191(Maternal tudor protein):IPR016071(Staphylococcal nuclease (SNase-like), OB-fold):IPR016685(RNA-induced silencing complex, nuclease component Tudor-SN):IPR018351(Tudor subgroup):	-	49990	-	183195	235720	226792	186227	PP14068	XP_001893632.1	JA02628	CE02626	CN09485	RP14297	CBP01117	ISCW014289-PA	305840	PHUM003206-PA	XP_001943357.1	-	XP_624638.2	XP_974879.1	BGIBMGA013328-PA	AGAP005672-PA	AAEL000293-PA	CPIJ006932	FBpp0149654	FBpp0230461	FBpp0161743	FBpp0246797	FBpp0286688	FBpp0127945	FBpp0072419	XP_001183433.1	ENSCSAVP00000015026
GB13337	XP_624445.2:XP_624445.3	-	-	-	0.12	-	-	-	-	AM05941	552063	LOC552063	e3 ubiquitin-protein ligase MARCH5-like	N	IPR011016(Zinc finger, RING-CH-type):IPR013083(NoName):	-	58535	Smp_010110.1	82695	214381	219527	185741	-	-	-	-	-	-	-	-	306676	PHUM004734-PA	XP_001945331.1	XP_001606276.1	XP_624445.2	XP_974888.2	-	AGAP001041-PA	AAEL002516-PA;AAEL012941-PA	CPIJ011856	FBpp0148139	FBpp0238675	FBpp0171357	FBpp0242902	FBpp0284619	FBpp0120004	FBpp0078590	-	ENSCSAVP00000006278
GB16006	XP_396359.2:XP_003250326.1:XP_003250327.1	-	-	-	0.12	-	-	-	-	AM08587	412907	Arr1	arrestin 1	N	IPR000698(Arrestin):IPR011021(Arrestin-like, N-terminal):IPR011022(Arrestin-like, C-terminal):IPR014752(Arrestin, C-terminal):IPR014753(Arrestin, N-terminal):IPR014756(Immunoglobulin E-set):IPR017864(Arrestin, conserved site):	-	-	-	-	-	-	-	-	-	-	-	-	-	-	-	306464	-	XP_001946957.1	XP_001604087.1	XP_396359.2	XP_966595.1	BGIBMGA003755-PA	AGAP010134-PA	AAEL013535-PA	CPIJ003101	FBpp0145542	FBpp0232126	FBpp0167154	FBpp0247314	FBpp0278984	FBpp0118003	FBpp0080583	-	-
GB15131	XP_001121014.1:XP_001121014.2	-	-	-	0.12	-	-	-	-	AM07721	725130	LOC725130	uncharacterized LOC725130	-	-	-	-	-	-	-	-	-	-	-	-	-	-	-	-	-	-	-	-	XP_001605398.1	XP_001121014.1	-	BGIBMGA001479-PA	-	-	-	FBpp0152757	FBpp0237622	FBpp0172138	-	FBpp0284837	FBpp0114591	FBpp0289394	-	-
GB13190	XP_623819.1:XP_623819.2	-	-	-	0.12	-	-	-	-	AM05799	551424	Madm	MLF1-adaptor molecule	N	IPR000719(Protein kinase, core):IPR001245(Tyrosine protein kinase):IPR002290(Serine/threonine protein kinase):IPR011009(Protein kinase-like):IPR017442(Serine/threonine protein kinase-related):	YAR019C	57937	-	237308	202640	222925	185521	-	-	JA01337	CE40614	CN07766;CN28532	RP27877	CBP28646	ISCW014140-PA	308604	PHUM003652-PA	XP_001947329.1	XP_001606681.1	XP_623819.1	-	BGIBMGA006676-PA	AGAP007996-PA	AAEL001848-PA	CPIJ000515	FBpp0152059	FBpp0237744	FBpp0172132	FBpp0242515	FBpp0284176	FBpp0119538	FBpp0078371	XP_798358.2	ENSCSAVP00000008368
GB17810	XP_395585.3:XP_395585.4	-	-	-	0.12	-	-	-	-	AM10382	412119	Grip75	gamma-tubulin complex component 4 homolog	N	IPR007259(Spc97/Spc98):	-	23331	Smp_031070.3	211860	206938	201256	182517	-	-	-	-	-	-	-	-	302112	PHUM009130-PA	-	XP_001600628.1	XP_395585.3	XP_973997.2	-	AGAP008847-PA	AAEL003546-PA	CPIJ010916	FBpp0147525	FBpp0228300	FBpp0169759	FBpp0244028	FBpp0288106	FBpp0118989	FBpp0079623	XP_798348.2	ENSCSAVP00000009645
GB30105	-	-	-	-	0.12	-	-	-	-	AM05649	-	-	-	N	IPR000156(Ran Binding Protein 1):IPR001876(Zinc finger, RanBP2-type):IPR011990(Tetratricopeptide-like helical):IPR011993(Pleckstrin homology-type):IPR013026(Tetratricopeptide region):	NA	NA	NA	NA	NA	NA	NA	NA	NA	NA	NA	NA	NA	NA	NA	NA	NA	NA	NA	NA	NA	NA	NA	NA	NA	NA	NA	NA	NA	NA	NA	NA	NA	NA
GB30241	-	-	-	-	0.12	-	-	-	-	AM08011	-	-	-	N	IPR000719(Protein kinase, core):IPR001245(Tyrosine protein kinase):IPR002290(Serine/threonine protein kinase):IPR008271(Serine/threonine protein kinase, active site):IPR011009(Protein kinase-like):IPR017441(Protein kinase, ATP binding site):IPR017442(Serine/threonine protein kinase-related):	NA	NA	NA	NA	NA	NA	NA	NA	NA	NA	NA	NA	NA	NA	NA	NA	NA	NA	NA	NA	NA	NA	NA	NA	NA	NA	NA	NA	NA	NA	NA	NA	NA	NA
GB14405	XP_623758.2:XP_623758.2	-	-	-	0.12	-	-	-	-	AM07003	551358	LOC551358	dehydrodolichyl diphosphate synthase-like	N	IPR001441(Di-trans-poly-cis-decaprenylcistransferase-like):IPR018520(Di-trans-poly-cis-decaprenylcistransferase-like, conserved site):	YBR002C	56521	Smp_048520.1	187976	225491	181282	62512	-	XP_001897201.1	JA10866	CE37928	CN29358	RP30491	-	ISCW020970-PA	189103	PHUM003917-PA	XP_001951812.1	XP_001606412.1	XP_623758.2	XP_972722.1	-	AGAP002026-PA	AAEL006039-PA	CPIJ002032;CPIJ002033	FBpp0158678	FBpp0233902	FBpp0164037	FBpp0245364	FBpp0273304	FBpp0124186	FBpp0071083	XP_796039.2	ENSCSAVP00000005121
GB14756	-	-	-	-	0.12	0.15	-	-	-	AM07351	-	-	-	N	IPR002713(FF domain):	NA	NA	NA	NA	NA	NA	NA	NA	NA	NA	NA	NA	NA	NA	NA	NA	NA	NA	NA	NA	NA	NA	NA	NA	NA	NA	NA	NA	NA	NA	NA	NA	NA	NA
GB12920	XP_624292.1:XP_624292.1	-	-	-	0.12	-	-	-	-	AM05532	551903	Mcm5	minichromosome maintenance 5	Y	IPR001208(DNA-dependent ATPase MCM):IPR012340(Nucleic acid-binding, OB-fold):IPR016027(Nucleic acid-binding, OB-fold-like):IPR018525(DNA-dependent ATPase MCM, conserved site):	YLR274W	50365	Smp_143490	238608	191134	155362	113800	PP29405	XP_001896354.1	JA04634	CE03558	CN12865	RP14628	CBP29686	ISCW020884-PA	227386	PHUM000931-PA	XP_001950445.1	XP_001600627.1	XP_624292.1	XP_974797.1	BGIBMGA005151-PA	AGAP004408-PA	AAEL002810-PA	CPIJ008678	FBpp0151965	FBpp0225000	FBpp0172954	FBpp0243041	FBpp0281774	FBpp0121095	FBpp0081756	XP_001177251.1	-
GB18020	XP_623097.1:XP_623097.1	-	-	0.13	0.13	-	-	-	0.15	AM10593	550701	LOC550701	peptidyl-prolyl cis-trans isomerase FKBP8-like	N	IPR001179(Peptidyl-prolyl cis-trans isomerase, FKBP-type):IPR001440(Tetratricopeptide TPR-1):IPR011990(Tetratricopeptide-like helical):IPR013026(Tetratricopeptide region):	-	63767	Smp_040500	-	127555	168280	188959	PP26406	-	-	-	-	-	-	-	63074	PHUM007469-PA	XP_001951673.1	-	XP_623097.1	XP_966821.1	BGIBMGA004102-PA	AGAP006615-PA	AAEL012272-PB	CPIJ004905	FBpp0155483	FBpp0235538	FBpp0168766	FBpp0250824	FBpp0277420	FBpp0116131	FBpp0085842	XP_792687.2	ENSCSAVP00000018254
GB11983	XP_393561.2:XP_393561.3	-	-	-	0.13	-	-	-	0.13	AM04600	410074	LOC410074	angiotensin-converting enzyme-like	N	IPR001548(Peptidase M2, peptidyl-dipeptidase A):	-	-	-	210990	215695	166512	111546	PP24000	-	JA04534	CE30627	CN17664	RP25568	CBP03404	ISCW005573-PA	304127	PHUM010635-PA	XP_001944565.1	-	XP_393561.2	-	BGIBMGA002526-PA	AGAP009754-PA	AAEL009310-PA	CPIJ009107	FBpp0145031	FBpp0232573	FBpp0161853	FBpp0244162	FBpp0287332	FBpp0117460	FBpp0080129	XP_798092.2	ENSCSAVP00000013154
GB19864	XP_394167.3:XP_394167.4	-	-	-	0.13	-	-	-	-	AM12411	410690	LOC410690	cat eye syndrome critical region protein 5-like	N	IPR006353(HAD-superfamily hydrolase, subfamily IIA, CECR5):IPR006357(HAD-superfamily hydrolase, subfamily IIA):	YKR070W	-	-	-	201919	20061	186712	-	-	JA03487	CE34906	CN26043	RP31326	CBP34199	ISCW000179-PA	309385	-	-	-	XP_394167.3	-	-	-	-	-	-	-	-	-	-	-	-	XP_001181853.1	ENSCSAVP00000012335
GB10350	XP_392676.2:XP_392676.2	-	-	-	0.13	-	-	-	-	AM02980	409152	LOC409152	NCK-interacting protein with SH3 domain-like	N	IPR001452(Src homology-3 domain):IPR018556(Protein of unknown function DUF2013):	-	63549	Smp_128280.2	142481	137389	130967	68930	-	-	-	-	-	-	-	ISCW018181-PA	306850	PHUM008966-PA	-	XP_001604497.1	XP_392676.2	XP_974006.1	BGIBMGA006567-PA	AGAP000223-PA	AAEL003036-PA	CPIJ019280	FBpp0146675	FBpp0231043	FBpp0164431	FBpp0254785	FBpp0273571	FBpp0122689	FBpp0071065	XP_001188921.1	ENSCSAVP00000004225
GB13990	XP_392904.3:NP_001128140.1	-	-	-	0.13	-	-	-	-	AM06588	409389	LOC409389	ubiquitin specific protease-like	N	IPR001394(Peptidase C19, ubiquitin carboxyl-terminal hydrolase 2):IPR018200(Peptidase C19, ubiquitin carboxyl-terminal hydrolase 2, conserved site):	-	-	-	-	155173	-	194058	-	-	-	-	CN25278	RP26838	-	-	333124	PHUM009366-PA	XP_001943016.1	-	XP_392904.3	XP_968799.1	BGIBMGA002507-PA	AGAP000884-PA	AAEL011287-PA	-	-	FBpp0228934	FBpp0159620	FBpp0251817	FBpp0283182	FBpp0119801	FBpp0084764	-	-
GB17889	XP_623216.2:XP_623216.3	0.19	-	-	0.13	-	-	-	-	AM10460	550685	Cka	connector of kinase to AP-1	N	IPR001680(WD40 repeat):IPR011046(WD40 repeat-like):IPR013258(Striatin, N-terminal):IPR015943(WD40/YVTN repeat-like):IPR017986(WD40 repeat, region):	-	19874	Smp_141040	83462	231798	-	156657	PP19803	-	JA08448	CE35585	CN28419	RP14168	CBP16539	ISCW012130-PA	208467	PHUM000318-PA	XP_001947669.1	XP_001601585.1	XP_623216.2	XP_001814737.1	BGIBMGA010562-PA	AGAP008755-PA	AAEL015320-PA	CPIJ003087	FBpp0145517	FBpp0232104	FBpp0167132	FBpp0253513	FBpp0280046	FBpp0117766	FBpp0079158	XP_001193064.1	-
GB10660	XP_392874.3:XP_392874.4	-	-	-	0.13	0.12	-	-	-	AM03287	409359	msps	mini spindles	N	IPR000357(HEAT):IPR011989(Armadillo-like helical):IPR016024(Armadillo-type fold):	YLR045C	51833	Smp_054790.2	183698	228176	154948	78594	PP19264	XP_001892702.1	-	-	-	-	-	ISCW000916-PA	299544	-	XP_001944582.1	XP_001606762.1	XP_392874.3	XP_970495.2	BGIBMGA009534-PA	AGAP011162-PA	AAEL005712-PA	CPIJ008204	FBpp0152669	FBpp0237798	FBpp0171870	FBpp0242401	FBpp0281243	FBpp0115116	FBpp0082678	XP_790495.2	ENSCSAVP00000012055
GB12613	XP_624747.2:XP_624747.3	-	-	-	0.13	-	-	-	-	AM05229	552370	Nf1	neurofibromin 1	N	IPR001251(Cellular retinaldehyde-binding/triple function, C-terminal):IPR001936(Ras GTPase-activating protein):IPR008936(Rho GTPase activation protein):IPR016024(Armadillo-type fold):	-	59057	Smp_148460	20131	104331	172215	117118	PP11921	-	-	-	-	-	-	-	307021	PHUM002920-PA	-	XP_001602698.1	XP_624747.2	-	BGIBMGA011404-PA	AGAP003140-PA	AAEL008371-PA	CPIJ011774	FBpp0153355	FBpp0238318	FBpp0173901	FBpp0242022	FBpp0281694	FBpp0119986	FBpp0084326	XP_001196417.1;XP_001196949.1	ENSCSAVP00000014529
GB12538	XP_001120871.1:XP_001120871.2	-	-	-	0.13	-	-	-	-	AM05154	724971	SP23	serine protease 23	N	IPR000001(Kringle):IPR001190(Speract/scavenger receptor):IPR001254(Peptidase S1 and S6, chymotrypsin/Hap):IPR001304(C-type lectin):IPR002172(Low density lipoprotein-receptor, class A, cysteine-rich):IPR002557(Chitin binding protein, peritrophin-A):IPR003014(PAN-1 domain):IPR003609(Apple-like):IPR009003(Peptidase, trypsin-like serine and cysteine):IPR013806(Kringle-like fold):IPR016186(C-type lect…	-	-	-	-	-	-	-	-	-	-	-	-	-	-	-	316225	PHUM007906-PA	XP_001951968.1	XP_001604250.1	XP_001120871.1	-	-	AGAP005625-PA	AAEL009192-PA	CPIJ007535	FBpp0149481	-	FBpp0166067	FBpp0245362	FBpp0288328	FBpp0114046	FBpp0076253	-	-
GB12982	XP_393558.1:XP_393558.1	-	-	-	0.13	-	-	-	-	AM05593	410071	LOC410071	phosphoglycolate phosphatase-like	N	IPR005834(Haloacid dehalogenase-like hydrolase):IPR006349(2-phosphoglycolate phosphatase, eukaryotic):IPR006357(HAD-superfamily hydrolase, subfamily IIA):	YDL236W	51940	Smp_030220	-	181589	98799	115984	PP27226	XP_001895356.1	JA15983	CE16942	CN19820	RP25068	CBP02280	ISCW005015-PA	188403	PHUM003896-PA	XP_001950769.1	XP_001603048.1	XP_393558.1	XP_974660.1	BGIBMGA011791-PA	AGAP011350-PA	AAEL009503-PA	CPIJ006772	FBpp0148369	FBpp0228361	FBpp0162825	FBpp0250324	FBpp0274122	FBpp0128424	FBpp0074927	XP_001187502.1;XP_001193132.1	ENSCSAVP00000009541
GB12148	XP_001120701.1:XP_001120701.2	-	-	-	0.13	-	-	-	-	AM04769	724799	LOC724799	uncharacterized LOC724799	N	IPR000608(Ubiquitin-conjugating enzyme, E2):IPR016135(Ubiquitin-conjugating enzyme/RWD-like):	-	-	Smp_007770	198482	156353	224111	-	PP04823	-	-	-	-	-	-	-	-	PHUM003160-PA	XP_001943710.1	XP_001602772.1	XP_001120701.1	XP_971283.1	BGIBMGA005587-PA	AGAP003090-PA	AAEL006073-PA	CPIJ003425	FBpp0147832	FBpp0238895	FBpp0174051	FBpp0243241	FBpp0282789	FBpp0121942	FBpp0083867	-	-
GB18113	XP_624600.1:XP_624600.1	-	-	-	0.13	-	-	-	-	AM10683	552220	LOC552220	similar to methylcrotonoyl-Coenzyme A carboxylase 1 (alpha)	N	IPR005481(Carbamoyl phosphate synthase, large subunit, N-terminal):IPR011764(Biotin carboxylation region):IPR013817(Pre-ATP-grasp fold):IPR016185(PreATP-grasp-like fold):	-	-	-	152765	-	91639	-	-	-	-	-	-	RP44310	-	-	-	-	-	-	XP_624600.1	-	-	-	-	CPIJ012791	-	-	-	-	-	-	-	XP_780258.1	-
GB17162	-	-	-	-	0.13	-	-	-	-	AM09737	-	-	-	-	-	NA	NA	NA	NA	NA	NA	NA	NA	NA	NA	NA	NA	NA	NA	NA	NA	NA	NA	NA	NA	NA	NA	NA	NA	NA	NA	NA	NA	NA	NA	NA	NA	NA	NA
GB17937	XP_396062.2:XP_396062.3	-	-	-	0.13	-	-	-0.08	-	AM10510	412607	LOC412607	uncharacterized LOC412607	Y	IPR001739(Methyl-CpG DNA binding):IPR001810(Cyclin-like F-box):IPR016177(DNA-binding, integrase-type):	-	-	-	-	167437	219279	108140	-	-	-	-	-	-	-	ISCW000867-PA	300697	PHUM011453-PA	XP_001952463.1	-	XP_396062.2	XP_975618.1	BGIBMGA014159-PA	-	-	CPIJ008798	FBpp0158761	FBpp0233168	FBpp0163622	FBpp0246434	FBpp0272777	FBpp0124174	FBpp0073381	-	-
GB15157	XP_623928.2:XP_623928.3	-	-	-	0.13	-	-	-	-	AM07747	551530	LOC551530	putative U5 small nuclear ribonucleoprotein 200 kDa helicase-like	N	IPR001650(DNA/RNA helicase, C-terminal):IPR004179(Sec63 domain):IPR011545(DNA/RNA helicase, DEAD/DEAH box type, N-terminal):IPR014001(DEAD-like helicase, N-terminal):IPR014021(Helicase, superfamily 1 and 2, ATP-binding):IPR018127(Sec63 domain, subgroup):	YER172C	51100	Smp_105700	158557	-	222545	102998	-	-	-	CE21971	CN11988	RP29163	CBP22000	ISCW018611-PA	306253	PHUM001087-PA	XP_001943598.1	XP_001599298.1	XP_623928.2	XP_970554.1	-	AGAP001519-PA	AAEL011187-PA	CPIJ013139	FBpp0150666	FBpp0226198	FBpp0162638	FBpp0252781	FBpp0274544	FBpp0113559	FBpp0075282	-	-
GB17737	XP_393548.3:XP_003251249.1:XP_393548.4	-	-	-	0.13	-	-	-	-	AM10310	410061	LOC410061	type I inositol-3,4-bisphosphate 4-phosphatase-like	N	IPR001849(Pleckstrin homology):IPR008973(C2 calcium/lipid-binding region, CaLB):IPR011993(Pleckstrin homology-type):	-	-	Smp_081260	-	230548	-	-	PP03833	-	JA02505	CE20024	CN19236	RP37453	CBP13230	ISCW022665-PA	307906	PHUM003186-PA	XP_001942820.1	XP_001600689.1	XP_393548.3	XP_966718.2	BGIBMGA002123-PA	AGAP000124-PA	AAEL014358-PA	CPIJ018996	FBpp0146311	FBpp0233435	FBpp0165073	FBpp0254317	FBpp0280104	FBpp0119182	FBpp0288890	XP_001190470.1	-
GB18256	XP_001123079.1:XP_001123079.2	-	-	-	0.13	-	-	-	-	AM10821	727370	LOC727370	uncharacterized LOC727370	N	IPR000198(RhoGAP):IPR001849(Pleckstrin homology):IPR008936(Rho GTPase activation protein):IPR011993(Pleckstrin homology-type):	-	-	-	-	-	226965	193401	-	-	JA05885	CE09612	CN26284	RP38583	CBP35022	ISCW022193-PA	-	PHUM005090-PA	XP_001949678.1	-	XP_001123079.1	XP_970036.2	BGIBMGA002141-PA	AGAP000126-PA	AAEL003883-PA	-	FBpp0158653	FBpp0233251	FBpp0164573	FBpp0254702	FBpp0285474	FBpp0124949	FBpp0288535	XP_796076.2	-
GB13697	XP_396028.3:XP_396028.4	-	-	-	0.13	0.11	-	-	-	AM06295	412573	LOC412573	cGMP-dependent 3',5'-cyclic phosphodiesterase-like	N	IPR002073(3'5'-cyclic nucleotide phosphodiesterase):IPR003018(GAF):IPR003607(Metal-dependent phosphohydrolase, HD region):	-	-	Smp_135500	113222	191781	109907	83989	-	-	JA18076	CE40672	CN17348	RP39761	-	ISCW011071-PA	303149	-	-	-	XP_396028.3	XP_970794.2	BGIBMGA010521-PA	AGAP008304-PA	AAEL001492-PA	CPIJ017046	-	-	-	-	-	-	-	-	-
GB15777	XP_395493.3:XP_395493.4	-	-	-	0.13	-	-	-	-	AM08359	412027	pr-set7	histone-lysine N-methyltransferase pr-set7	N	IPR001214(SET):IPR016858(Histone H4-K20 methyltransferase):	-	59058	-	-	117025	172225	-	PP17394	XP_001891577.1	-	-	CN25086	RP18553	-	-	311914	PHUM001490-PA	XP_001942662.1	XP_001606615.1	XP_395493.3	XP_969412.1	-	AGAP012481-PA	-	-	FBpp0151384	-	-	-	-	FBpp0120699	FBpp0082387	XP_797080.1	-
GB16179	XP_395916.3:XP_395916.4	-	-	-	0.13	-	-	-	-	AM08756	412459	LOC412459	ankyrin repeat domain-containing protein 13B-like	N	IPR002110(Ankyrin):IPR003903(Ubiquitin interacting motif):	-	59062	Smp_093220	11085	178767	220273	193502	PP10054	-	JA16045	CE00784	-	RP13928	CBP29005	ISCW009963-PA	194533	PHUM001859-PA	XP_001952874.1	XP_001604671.1	XP_395916.3	XP_967604.2	-	AGAP010677-PA	AAEL010460-PA	CPIJ019317	FBpp0157054	FBpp0234085	FBpp0169842	FBpp0246983	FBpp0275722	FBpp0116573	FBpp0085773	XP_001201859.1;XP_001204464.1;XP_001204489.1	-
GB18818	XP_623993.1:XP_623993.2	-	-	-	0.13	-	-	-	-	AM11376	551599	LOC551599	ADAM 17-like protease-like	N	IPR001590(Peptidase M12B, ADAM/reprolysin):IPR001762(Blood coagulation inhibitor, Disintegrin):	-	58971	Smp_175340.1	40207	218462	157290	-	PP24112	-	JA01569	CE15265	CN05681	RP40029	CBP33983	ISCW001461-PA	314368	PHUM002537-PA	XP_001945082.1	XP_001602957.1	XP_623993.1	XP_974673.1	BGIBMGA001428-PA	AGAP002381-PA	AAEL003910-PA	CPIJ005931	FBpp0152469	FBpp0228816	FBpp0160018	FBpp0243063	FBpp0283101	FBpp0122007	FBpp0084917	XP_790625.2	ENSCSAVP00000007648
GB14420	XP_001122450.1:XP_001122450.1	-	-	0.1	0.14	-	-	-	-	AM07018	726729	crp	cropped	Y	IPR001092(Basic helix-loop-helix dimerisation region bHLH):IPR011598(Helix-loop-helix DNA-binding):	-	56276	-	-	-	-	176727	-	-	-	CE32194	CN04480	RP08085	CBP35866	-	303137	PHUM011415-PA	-	-	XP_001122450.1	XP_967737.2	-	AGAP010201-PA	AAEL005452-PA	CPIJ005607	FBpp0144002	FBpp0230671	FBpp0163594	FBpp0253432	FBpp0285230	FBpp0124913	FBpp0080411	XP_783888.2	ENSCSAVP00000000597
GB30514	-	0.18	-	0.12	0.14	-	-	-	-	AM07695	-	-	-	N	IPR000286(Histone deacetylase superfamily):IPR001607(Zinc finger, UBP-type):	NA	NA	NA	NA	NA	NA	NA	NA	NA	NA	NA	NA	NA	NA	NA	NA	NA	NA	NA	NA	NA	NA	NA	NA	NA	NA	NA	NA	NA	NA	NA	NA	NA	NA
GB14637	XP_392905.2:XP_392905.2	-	-	0.12	0.14	-	-	-	-	AM07234	409390	Pka-R2	cAMP-dependent protein kinase type II regulatory subunit	N	IPR000595(Cyclic nucleotide-binding):IPR002373(cAMP/cGMP-dependent protein kinase):IPR003117(cAMP-dependent protein kinase, regulatory subunit, type I/II alpha/beta):IPR012198(cAMP-dependent protein kinase regulatory subunit):IPR014710(RmlC-like jelly roll fold):IPR018488(Cyclic nucleotide-binding, conserved site):IPR018490(Cyclic nucleotide-binding-like):	YIL033C	55323	Smp_079010	169332	61540	106605	108467	-	-	-	-	-	-	-	ISCW013063-PA	108952	-	XP_001944873.1	XP_001601087.1	XP_392905.2	XP_972435.1	BGIBMGA004096-PA	AGAP004940-PA	AAEL009216-PA	-	FBpp0155519	FBpp0235577	FBpp0169283	FBpp0250509	FBpp0276721	FBpp0116921	FBpp0087523	NP_999688.1	ENSCSAVP00000018316
GB11971	XP_393467.2:XP_393467.3	-	-	-	0.14	-	-	-	-0.19	AM04588	409977	LOC409977	protein CIP2A-like	-	-	-	-	-	186240	-	-	163449	-	-	-	-	CN11838	-	-	-	225665	PHUM011512-PA	-	XP_001606107.1	XP_393467.2	XP_973168.1	BGIBMGA004382-PA	AGAP008469-PA	AAEL002195-PA	CPIJ003496	FBpp0158398	FBpp0229236	FBpp0164464	FBpp0254912	FBpp0273178	FBpp0123656	FBpp0074578	XP_796563.2	-
GB11059	XP_392490.3:XP_392490.4	-	-	-	0.14	-	-	-	-0.18	AM03683	408961	Rfabg	retinoid- and fatty acid-binding glycoprotein	N	IPR001747(Lipid transport protein, N-terminal):IPR001846(von Willebrand factor, type D):IPR005479(Carbamoyl phosphate synthetase, large subunit, ATP-binding):IPR009454(Lipid transport, open beta-sheet):IPR011030(Vitellinogen, superhelical):IPR015255(Vitellinogen, open beta-sheet):IPR015816(Vitellinogen, beta-sheet N-terminal):IPR015819(Lipid transport protein, beta-sheet shell):IPR016024(Armadill…	-	-	-	205229	-	-	-	-	-	-	-	-	-	-	-	304661	PHUM003180-PA	-	XP_001604024.1	XP_392490.3	XP_001813808.1	BGIBMGA013342-PA	AGAP001826-PA	AAEL009955-PA	CPIJ007204	-	FBpp0234670	FBpp0163315	FBpp0242850	FBpp0285464	FBpp0126019	FBpp0088252	-	-
GB18458	XP_001121445.1:XP_001121445.2	-	-	-	0.14	-	-	-	0.22	AM11021	725618	LOC725618	uncharacterized LOC725618	Y	IPR007015(DNA polymerase V):	YEL055C	54659	-	240401	-	220438	-	-	-	-	-	-	-	-	-	300422	PHUM009023-PA	XP_001945386.1	XP_001603225.1	XP_001121445.1	XP_970974.1	BGIBMGA013112-PA	-	AAEL004017-PA	CPIJ007630	FBpp0158076	FBpp0231111	FBpp0170787	FBpp0245585	FBpp0272759	FBpp0125123	FBpp0070114	XP_788351.2	-
GB16539	XP_624370.1:XP_624370.2	-	-	-	0.14	-	-	-	0.24	AM09118	551984	LOC551984	uncharacterized LOC551984	N	IPR001374(Single-stranded nucleic acid binding R3H):	-	58641	-	-	-	220932	-	-	-	-	CE03178	-	-	CBP28347	-	98337	PHUM010571-PA	XP_001951159.1	XP_001606474.1	XP_624370.1	-	BGIBMGA008605-PA	AGAP003802-PA	AAEL005215-PA	CPIJ006098	FBpp0150961	FBpp0227747	FBpp0161277	FBpp0245721	FBpp0275376	FBpp0127452	FBpp0289412	XP_787059.2	ENSCSAVP00000008694
GB15832	XP_396110.2:XP_396110.3	-	-	-	0.14	-	-	-	0.27	AM08414	412655	LOC412655	uncharacterized LOC412655	N	IPR000222(Protein phosphatase 2C, manganese/magnesium aspartate binding site):IPR001932(Protein phosphatase 2C-related):IPR014045(Protein phosphatase 2C, N-terminal):IPR015655(Protein phosphatase 2C):	-	-	-	-	-	-	-	PP29215	XP_001902719.1	-	CE33881	CN04936	RP45311	CBP10073	-	-	-	-	-	XP_396110.2	-	-	-	AAEL007171-PA	CPIJ016167	FBpp0158783	FBpp0233635	FBpp0164910	-	FBpp0273254	-	-	-	-
GB16482	XP_624495.2:XP_624495.3	-	-	-	0.14	-	-	-	0.29	AM09061	552112	LOC552112	RNA-binding protein 28-like	N	IPR000504(RNA recognition motif, RNP-1):IPR003954(RNA recognition, region 1):IPR012677(Nucleotide-binding, alpha-beta plait):	YPL043W	61835	Smp_133470	111122	229578	219142	-	PP13975	XP_001892111.1	JA14188	CE31214	CN12074	RP31797	CBP34073	ISCW004071-PA	232196	PHUM006849-PA	XP_001951686.1	XP_001605703.1	XP_624495.2	XP_974350.1	BGIBMGA009285-PA	AGAP011884-PA	AAEL008572-PA	CPIJ013587	FBpp0155474	FBpp0235528	FBpp0168757	FBpp0251015	FBpp0277279	FBpp0115104	FBpp0072239	XP_783689.2	ENSCSAVP00000012153
GB30506	-	-	-	-	0.14	-	-	0.19	0.33	AM05318	-	-	-	N	IPR001404(Heat shock protein Hsp90):IPR003594(ATP-binding region, ATPase-like):IPR015566(Molecular chaperone, heat shock protein, endoplasmin):	NA	NA	NA	NA	NA	NA	NA	NA	NA	NA	NA	NA	NA	NA	NA	NA	NA	NA	NA	NA	NA	NA	NA	NA	NA	NA	NA	NA	NA	NA	NA	NA	NA	NA
GB10178	XP_624527.2:XP_624527.2	-	-	-	0.14	-	-	-	-	AM02805	552145	LOC552145	repressor of RNA polymerase III transcription MAF1 homolog	Y	IPR015257(Maf1 regulator):IPR017152(RNA polymerase III transcriptional repressor, MAF1):	YDR005C	37075	Smp_070680	185308	155774	177534	166724	PP06613	XP_001892913.1;XP_001895936.1	JA06640	CE19378	-	RP27011	-	ISCW019141-PA	105183	PHUM002741-PA	XP_001947922.1	XP_001600371.1	XP_624527.2	XP_974378.2	BGIBMGA003005-PA	AGAP008411-PA	AAEL006976-PA	CPIJ004844	-	FBpp0236410	FBpp0168727	FBpp0252657	-	FBpp0117137	FBpp0112552	XP_001185706.1	ENSCSAVP00000005299
GB19842	-	-	-	-	0.14	-	-	-	-	AM12389	-	-	-	N	IPR001680(WD40 repeat):IPR011046(WD40 repeat-like):IPR015943(WD40/YVTN repeat-like):IPR017986(WD40 repeat, region):	NA	NA	NA	NA	NA	NA	NA	NA	NA	NA	NA	NA	NA	NA	NA	NA	NA	NA	NA	NA	NA	NA	NA	NA	NA	NA	NA	NA	NA	NA	NA	NA	NA	NA
GB16530	XP_623846.1:XP_623846.2	-	-	-	0.14	-	-	-	-	AM09109	551451	LOC551451	uncharacterized LOC551451	N	IPR013517(FG-GAP):	-	63493	Smp_139830	191884	121560	227809	155178	-	-	-	-	-	-	-	ISCW019648-PA	305327	-	XP_001951649.1	XP_001602607.1	XP_623846.1	XP_972266.1	-	-	-	-	-	-	-	-	-	-	-	XP_790945.2	ENSCSAVP00000000974
GB17559	XP_397143.2:XP_397143.2	-	-	-	0.14	-	-	-	-	AM10131	413702	LOC413702	hormone-sensitive lipase-like	N	IPR010468(Hormone-sensitive lipase, N-terminal):IPR013094(Alpha/beta hydrolase fold-3):	-	55258	Smp_000130.1	20960	113239	42621	111475	PP16072	-	-	CE27859	CN09881	RP31519	CBP27603	ISCW018730-PA	30662	PHUM008302-PA	XP_001946733.1	XP_001604201.1	XP_397143.2	XP_975636.1	-	AGAP002567-PA	AAEL005706-PA	CPIJ015981	FBpp0156941	FBpp0235370	FBpp0170322	FBpp0245051	FBpp0276473	FBpp0114943	FBpp0085582	XP_001194738.1	-
GB13819	XP_396175.2:XP_396175.2	-	-	-	0.14	-	-	-	-	AM06418	412722	sn	singed	N	IPR008999(Actin cross-linking):IPR010431(Fascin):	-	-	Smp_169730	182068	108036	158885	184944	-	-	-	-	-	-	-	ISCW004404-PA	308484	PHUM003490-PA	XP_001949866.1	XP_001604095.1	XP_396175.2	XP_972494.1	BGIBMGA005701-PA	-	AAEL013808-PA	CPIJ003200	FBpp0158346	FBpp0230957	FBpp0170817	FBpp0254215	FBpp0273016	FBpp0124487	FBpp0071056	NP_999701.1	ENSCSAVP00000018544
GB11514	XP_625138.2:XP_625138.3	-	-	-	0.14	-	-	-	-	AM04134	552759	Pitslre	serine/threonine-protein kinase PITSLRE	N	IPR000719(Protein kinase, core):IPR001245(Tyrosine protein kinase):IPR002290(Serine/threonine protein kinase):IPR008271(Serine/threonine protein kinase, active site):IPR011009(Protein kinase-like):IPR017442(Serine/threonine protein kinase-related):	YKL139W	31125	Smp_137370	105784	-	-	-	PP02339	XP_001894905.1	JA12394	CE01761	CN12024	RP39987	CBP17698	ISCW005115-PA	299680	PHUM004878-PA	XP_001952723.1	XP_001606753.1	XP_625138.2	XP_973679.2	BGIBMGA006810-PA	AGAP011055-PA	AAEL004110-PA	CPIJ003403	FBpp0148688	FBpp0228180	FBpp0161102	FBpp0239654	FBpp0287103	FBpp0113551	FBpp0077905	XP_001200924.1	-
GB14017	XP_001122583.1:XP_001122583.2	-	-	-	0.14	-	-	-	-	AM06617	726867	Hmt-1	heavy metal tolerance factor 1	N	IPR001140(ABC transporter, transmembrane region):IPR003439(ABC transporter-like):IPR003593(ATPase, AAA+ type, core):IPR011527(ABC transporter, transmembrane region, type 1):IPR017871(ABC transporter, conserved site):IPR017940(ABC transporter integral membrane type 1):	-	20003	-	99533	135144	221936	192396	PP16349	-	-	CE31731	-	RP35459	CBP03231	ISCW021257-PA	52595	-	XP_001947373.1	XP_001605354.1	XP_001122583.1	XP_974441.2	BGIBMGA005473-PA	AGAP002278-PA	AAEL008134-PA	CPIJ018212	FBpp0148005	-	FBpp0173861	FBpp0241003	FBpp0281618	FBpp0119665	FBpp0082642	XP_001181861.1	-
GB19572	XP_396958.3:XP_396958.4	-	-	-	0.14	-	-	-	-	AM12124	413515	LOC413515	uncharacterized LOC413515	N	IPR007087(Zinc finger, C2H2-type):IPR013087(Zinc finger, C2H2-type/integrase, DNA-binding):IPR015880(Zinc finger, C2H2-like):	-	-	Smp_140980	-	-	-	-	PP11307	-	-	-	-	-	CBP29492	-	-	-	-	-	XP_396958.3	-	-	-	-	-	-	-	-	-	-	-	FBpp0071106	-	ENSCSAVP00000015423
GB10396	XP_393222.3:XP_003251516.1:XP_393222.4	-	-	-	0.14	-	-	-	-	AM03024	409724	Gga	ADP-ribosylation factor-binding protein GGA1	Y	IPR002014(VHS):IPR004152(GAT):IPR008152(Clathrin adaptor, alpha/beta/gamma-adaptin, appendage, Ig-like subdomain):IPR008153(Clathrin adaptor, gamma-adaptin, appendage):IPR008942(ENTH/VHS):IPR013041(Clathrin/coatomer adaptor, adaptin-like, appendage, Ig-like subdomain):IPR018205(VHS subgroup):	-	52898	Smp_164030	240781	230220	52512	85778	-	-	JA10184	CE31628	CN05056	RP42185	CBP10570	ISCW003107-PA	309508	PHUM001191-PA	XP_001944683.1	-	XP_393222.3	XP_972937.1	BGIBMGA005520-PA	AGAP011568-PA	AAEL001525-PA	CPIJ011151	FBpp0158229	FBpp0233885	FBpp0164020	FBpp0254532	FBpp0282999	FBpp0125759	FBpp0071298	XP_786780.2	ENSCSAVP00000007510
GB13199	XP_395069.2:XP_395069.2	-	-	-	0.14	-	-	-	-	AM05807	411599	LOC411599	uridine phosphorylase 1-like	N	IPR000845(Nucleoside phosphorylase):IPR010059(Uridine phosphorylase, eukaryotic):IPR018017(Nucleoside phosphorylase, family 1):	-	31186	Smp_082430	241497	218127	171957	106532	PP28565	XP_001893498.1	JA12090	CE34466	CN10134	RP24044	CBP31703	-	305911	PHUM001668-PA	XP_001950785.1	XP_001606942.1	XP_395069.2	XP_968417.2	BGIBMGA010642-PA	AGAP000188-PA	AAEL005839-PA	CPIJ015789	FBpp0153279	FBpp0238749	FBpp0171429	FBpp0240588	FBpp0283351	FBpp0121751	FBpp0084457	XP_001181266.1	ENSCSAVP00000015066
GB12237	-	-	-	-	0.14	-	-	-	-	AM04857	-	-	-	N	IPR012978(Region of unknown function, NUC173):IPR016024(Armadillo-type fold):	NA	NA	NA	NA	NA	NA	NA	NA	NA	NA	NA	NA	NA	NA	NA	NA	NA	NA	NA	NA	NA	NA	NA	NA	NA	NA	NA	NA	NA	NA	NA	NA	NA	NA
GB16586	XP_623970.2:XP_623970.2	-	-	-	0.14	-	-	-	-	AM09165	551575	LOC551575	similar to CG6522-PA	N	IPR001781(Zinc finger, LIM-type):IPR010442(PET domain):	-	-	-	158093	154180	-	130334	PP18935	-	-	CE06720	-	-	CBP23483	-	-	PHUM011495-PA	XP_001949083.1	XP_001603931.1	XP_623970.2	-	-	AGAP005398-PA	AAEL009271-PA	CPIJ008214	FBpp0154391	FBpp0236372	FBpp0170245	FBpp0252446	FBpp0276821	FBpp0114975	FBpp0086110	XP_001190139.1;XP_001194491.1	ENSCSAVP00000003623
GB11232	XP_624762.2:XP_624762.2	-	-	-	0.14	-	-	-	-	AM03855	552385	LOC552385	similar to CG7457-PA	N	IPR001440(Tetratricopeptide TPR-1):IPR002110(Ankyrin):IPR011990(Tetratricopeptide-like helical):IPR013026(Tetratricopeptide region):IPR013105(Tetratricopeptide TPR2):IPR018054(Chromogranin, conserved site):	-	55679	Smp_160500	-	-	-	193042	-	XP_001892946.1	-	-	-	RP27818	-	ISCW016478-PA	62661	PHUM009432-PA	XP_001948353.1	XP_001603097.1	XP_624762.2	XP_969516.1	BGIBMGA012058-PA	AGAP006055-PA	AAEL006211-PA	-	FBpp0150760	FBpp0228243	FBpp0162293	FBpp0253346	FBpp0274694	FBpp0126961	FBpp0076526	-	-
GB19477	XP_392677.2	-	-	-	0.14	-	-	-	-	AM12029	409153	LOC409153	zinc finger protein Xfin-like	N	IPR007087(Zinc finger, C2H2-type):IPR012934(Zinc finger, AD-type):IPR015880(Zinc finger, C2H2-like):	-	-	-	-	-	-	-	-	-	-	-	-	-	-	-	-	-	-	-	XP_392677.2	-	-	-	-	-	-	-	-	-	-	-	-	-	-
GB10306	XP_395966.2:XP_395966.3	-	-	-	0.14	-	-	-	-	AM02936	412510	LOC412510	uncharacterized LOC412510	N	IPR002110(Ankyrin):IPR003887(Lamino-associated polypeptide 2/emerin):IPR011015(LEM-like fold):	-	2710	-	-	-	122625	-	PP06097	XP_001895917.1	-	CE10332	CN06645	RP37408	CBP14813	ISCW011180-PA	54711	PHUM009120-PA	XP_001945075.1	-	XP_395966.2	XP_973306.2	BGIBMGA004126-PA	AGAP011496-PA	AAEL011788-PA	CPIJ010294	FBpp0144938	FBpp0229948	FBpp0166768	FBpp0243824	-	FBpp0118761	FBpp0081017	XP_001188048.1	ENSCSAVP00000013755
GB17099	XP_395912.3:XP_395912.4	-	-	-	0.14	-	-	-	-	AM09674	412455	LOC412455	protein shuttle craft-like	Y	IPR000967(Zinc finger, NF-X1-type):IPR001374(Single-stranded nucleic acid binding R3H):IPR001841(Zinc finger, RING-type):IPR001965(Zinc finger, PHD-type):IPR006058(2Fe-2S ferredoxin, iron-sulphur binding site):IPR013083(NoName):	YNL023C	55011	Smp_156010	240231	129545	154981	83646	-	-	-	CE04007	CN04807	RP47693	CBP26666	-	307023	PHUM001406-PA	XP_001944213.1	XP_001601161.1	XP_395912.3	XP_970597.2	BGIBMGA005634-PA	AGAP008728-PA	AAEL001636-PA	CPIJ000861	FBpp0144827	FBpp0226371	FBpp0162541	FBpp0247460	FBpp0279018	FBpp0117533	FBpp0080265	-	ENSCSAVP00000009815
GB17004	XP_001121504.1:XP_001121504.2	0.21	-	-	0.14	-	-	-	-	AM09580	725687	LOC725687	breast cancer type 2 susceptibility protein homolog	Y	IPR015187(BRCA2, oligonucleotide/oligosaccharide-binding 1):IPR015188(BRCA2, oligonucleotide/oligosaccharide-binding 3):IPR015252(BRCA2, helical):IPR015525(Breast cancer type 2 susceptibility protein):IPR016027(Nucleic acid-binding, OB-fold-like):	-	-	Smp_160680	-	-	-	-	-	-	-	-	-	-	-	-	-	-	-	-	XP_001121504.1	-	BGIBMGA011359-PA	-	AAEL010133-PA	CPIJ012893	-	-	-	-	-	-	-	XP_001194109.1	-
GB20100	-	-	-	-	0.14	-	-	-	-	AM12648	-	-	-	-	-	NA	NA	NA	NA	NA	NA	NA	NA	NA	NA	NA	NA	NA	NA	NA	NA	NA	NA	NA	NA	NA	NA	NA	NA	NA	NA	NA	NA	NA	NA	NA	NA	NA	NA
GB12520	XP_624982.2:XP_624982.3	-	-	-	0.14	-	-	-	-	AM05137	552605	LOC552605	uncharacterized LOC552605	N	IPR000357(HEAT):IPR006594(LisH dimerisation motif):IPR011989(Armadillo-like helical):IPR016024(Armadillo-type fold):	-	52509	Smp_155030	128004	108770	190660	173166	-	-	-	-	-	-	-	ISCW022267-PA	-	PHUM010623-PA	XP_001943761.1	XP_001603957.1	XP_624982.2	XP_969177.1	BGIBMGA011657-PA	-	-	-	-	-	-	-	-	-	-	-	ENSCSAVP00000002621
GB30294	-	-	-	-	0.14	-	-	-0.11	-	AM06985	-	-	-	Y	IPR008851(Transcription initiation factor IIF, alpha subunit):IPR011039(Transcription Factor IIF, Rap30/Rap74, interaction):IPR011991(Winged helix repressor DNA-binding):	NA	NA	NA	NA	NA	NA	NA	NA	NA	NA	NA	NA	NA	NA	NA	NA	NA	NA	NA	NA	NA	NA	NA	NA	NA	NA	NA	NA	NA	NA	NA	NA	NA	NA
GB15908	XP_001122188.1:XP_001122188.2	-	-	0.12	0.15	-	-	-	-	AM08489	726456	Myo5	myosin 5	N	IPR000048(IQ calmodulin-binding region):IPR001609(Myosin head, motor region):	YOR326W	24346	-	20072	122399	225225	189498	-	XP_001895146.1	-	CE35928	CN26355	RP43046	CBP04487	ISCW021017-PA	308269	PHUM004278-PA	XP_001948265.1	XP_001604064.1	XP_001122188.1	XP_974649.1	BGIBMGA009779-PA	AGAP006479-PA	AAEL009357-PA	CPIJ009300	FBpp0155986	FBpp0236714	FBpp0168379	FBpp0239827	FBpp0276232	FBpp0114393	FBpp0088684	NP_999655.1	ENSCSAVP00000019754
GB10356	XP_397558.2:NP_001161308.1	-	-	0.13	0.15	0.12	-	0.12	0.39	AM02986	409314	LOC409314	prohormone-2	-	-	-	-	-	-	-	-	-	-	-	-	-	-	-	-	-	-	-	-	-	XP_397558.2	-	-	-	-	-	-	-	-	-	-	-	-	-	-
GB15351	XP_624273.2:XP_624273.3	-	-	-	0.15	0.12	-	-	0.09	AM07939	551884	LOC551884	tetratricopeptide repeat protein 7B-like	N	IPR001440(Tetratricopeptide TPR-1):IPR011990(Tetratricopeptide-like helical):IPR013026(Tetratricopeptide region):	-	52720	Smp_071950	186808	127587	175698	107437	-	-	JA01652	CE30711	-	RP39110	CBP27137	ISCW000128-PA	308052	PHUM000574-PA	XP_001949304.1	XP_001600878.1	XP_624273.2	XP_972003.1	BGIBMGA001312-PA	AGAP010587-PA	AAEL010512-PA	CPIJ005865	FBpp0154847	FBpp0235299	FBpp0170496	FBpp0251127	FBpp0275822	FBpp0117004	FBpp0085344	XP_001184858.1	-
GB10845	XP_393167.3:XP_393167.4	-	-	-	0.15	-	-	-	0.18	AM03470	409669	Prl-1	protein tyrosine phosphatase prl-1	N	IPR000387(Dual-specific/protein-tyrosine phosphatase, conserved region):	-	27879	Smp_005910	227192	171507	20507	193782	PP19220	XP_001895279.1	JA14423	CE07515	CN30596	RP04966	CBP25852	ISCW015996-PA	305822	PHUM000297-PA	-	XP_001603053.1	XP_393167.3	XP_976115.1	-	AGAP008708-PA	AAEL001798-PA	CPIJ001969	FBpp0147321	FBpp0232635	FBpp0166869	FBpp0244000	FBpp0279410	FBpp0118135	FBpp0080414	XP_001187542.1;XP_001198915.1	ENSCSAVP00000007390
GB16547	XP_392929.3:XP_392929.4	0.19	-	-	0.15	0.13	-	-	0.2	AM09126	409414	alt	aluminum tubes	N	IPR009053(Prefoldin):	-	-	-	-	-	-	-	-	-	-	-	-	-	-	-	333581	PHUM007270-PA	-	XP_001607321.1	XP_392929.3	XP_968249.1	BGIBMGA004932-PA	-	-	CPIJ014365	FBpp0153427	FBpp0239008	FBpp0172215	FBpp0242933	FBpp0284573	FBpp0120368	FBpp0088433	XP_001184102.1	-
GB14434	XP_397411.2:XP_397411.2	-	-	-	0.15	-	-	-	0.27	AM07032	413975	LOC413975	similar to Lipid storage droplet-2 CG9057-PA	N	IPR004279(Perilipin):	-	-	-	-	162734	226663	-	-	-	-	-	-	-	-	-	315704	-	-	-	XP_397411.2	-	-	AGAP000167-PA	AAEL006820-PA	-	-	-	-	-	-	-	FBpp0110269	-	-
GB18499	XP_395724.2:XP_395724.2	-	-	-	0.15	-	-	-	0.28	AM11061	412262	LOC412262	protein Hook homolog 3-like	N	IPR008636(HOOK):	-	57883	Smp_152620	246784	118217	-	62008	-	-	-	-	-	-	CBP25226	-	-	PHUM001217-PA	-	XP_001606402.1	XP_395724.2	XP_968863.1	BGIBMGA003659-PA	AGAP008854-PA	AAEL005341-PA	CPIJ009268	FBpp0144795	FBpp0225998	FBpp0162259	FBpp0253326	FBpp0280341	FBpp0118411	FBpp0080722	XP_796541.2	-
GB11572	XP_623377.1:XP_623377.1	0.21	-	-	0.15	-0.23	-	0.25	0.58	AM04192	551143	Inos	inositol-3-phosphate synthase	N	IPR002587(Myo-inositol-1-phosphate synthase):IPR013021(Myo-inositol-1-phosphate synthase, GAPDH-like):IPR016040(NAD(P)-binding domain):	YJL153C	-	-	229609	225722	156627	-	PP05202	-	JA11769	CE31076	CN03488	RP06410	CBP28001	ISCW018182-PA	198542	PHUM001541-PA	XP_001949202.1	XP_001604130.1	XP_623377.1	XP_967186.1	BGIBMGA007441-PA	AGAP011830-PA	AAEL002834-PA	CPIJ006472	FBpp0154638	FBpp0234966	FBpp0170033	FBpp0251152	FBpp0277765	FBpp0115142	FBpp0088368	XP_780760.2	-
GB15408	XP_392970.2:XP_392970.3	-	-	-	0.15	-	-	-	-	AM07996	409459	LOC409459	lon protease homolog, mitochondrial-like	N	IPR003111(Peptidase S16, lon N-terminal):IPR003593(ATPase, AAA+ type, core):IPR003959(ATPase, AAA-type, core):IPR004815(Peptidase S16, ATP-dependent protease La):IPR008268(Peptidase S16, active site):IPR008269(Peptidase S16, lon C-terminal):	YBL022C	38259	Smp_126490	136650	127560	155270	82569	-	XP_001895229.1	JA01160	CE16894	CN03839;CN30599	RP32582	CBP31086	ISCW000683-PA	306039	PHUM001342-PA	XP_001952026.1	XP_001603638.1	XP_392970.2	XP_973021.1	BGIBMGA007194-PA	AGAP010451-PA	AAEL006474-PA	CPIJ008800	FBpp0148529	FBpp0226289	FBpp0162728	FBpp0249385	FBpp0286078	FBpp0113914	FBpp0271918	-	ENSCSAVP00000007506
GB13482	XP_392775.3:XP_392775.4	-	-	-	0.15	-	-	-	-	AM06085	409252	Jarid2	jumonji, AT rich interactive domain 2	Y	IPR001606(AT-rich interaction region):IPR003347(Transcription factor jumonji/aspartyl beta-hydroxylase):IPR003349(Transcription factor jumonji, JmjN):IPR004198(Zinc finger, C5HC2-type):IPR013129(Transcription factor jumonji):	-	55681	-	239891	235330	-	-	-	-	-	-	-	RP33955	-	ISCW006964-PA	-	-	XP_001947066.1	XP_001603210.1	XP_392775.3	XP_972211.2	BGIBMGA002097-PA	AGAP005541-PA	AAEL010971-PA	CPIJ003939	FBpp0149147	FBpp0226593	FBpp0161168	FBpp0249703	FBpp0286784	FBpp0128331	FBpp0076196	XP_789980.2	-
GB17955	XP_393477.3:XP_393477.3	-	-	-	0.15	-	-	-	-	AM10528	409989	LOC409989	similar to Carboxypeptidase D precursor (Metallocarboxypeptidase D) (Protein silver)	N	IPR000834(Peptidase M14, carboxypeptidase A):IPR008969(Carboxypeptidase-like, regulatory region):IPR014766(Carboxypeptidase, regulatory region):	-	-	Smp_159890	50259	226642	132113	-	-	-	-	CE30548	-	-	CBP27641	-	250728	PHUM009169-PA	XP_001952348.1	-	XP_393477.3	XP_966816.1	BGIBMGA012807-PA	AGAP002414-PA	-	CPIJ009464	FBpp0158686	FBpp0229279	FBpp0164376	FBpp0245652	FBpp0288086	FBpp0125130	FBpp0089126	-	-
GB12156	XP_395594.3:XP_395594.4	-	-	-	0.15	-	-	-	-	AM04777	412130	LOC412130	ral GTPase-activating protein subunit beta-like	N	IPR000331(Rap/ran-GAP):	-	57133	Smp_134670.2	88469	233979	133737	-	-	-	-	CE43318	-	RP37049	CBP29441	-	330465	PHUM004733-PA	XP_001952876.1	-	XP_395594.3	-	-	AGAP007925-PA	AAEL006529-PA	CPIJ002425	FBpp0145616	FBpp0230613	FBpp0165331	FBpp0254124	FBpp0272486	FBpp0122396	FBpp0111587	XP_784978.2	ENSCSAVP00000019719
GB15585	-	-	-	-	0.15	-	-	-	-	AM08169	-	-	-	-	-	NA	NA	NA	NA	NA	NA	NA	NA	NA	NA	NA	NA	NA	NA	NA	NA	NA	NA	NA	NA	NA	NA	NA	NA	NA	NA	NA	NA	NA	NA	NA	NA	NA	NA
GB18561	XP_623872.2:XP_623872.3	-	-	-	0.15	-	-	-	-	AM11121	551474	LOC551474	tudor and KH domain-containing protein-like	N	IPR002999(Tudor domain):IPR004087(K Homology):IPR004088(K Homology, type 1):IPR008191(Maternal tudor protein):IPR018111(K Homology, type 1, subgroup):IPR018351(Tudor subgroup):	-	52317	-	-	124728	171430	174354	-	-	-	-	-	-	CBP08134	-	310414	PHUM001253-PA	-	-	XP_623872.2	XP_973443.1	BGIBMGA007473-PA	AGAP010171-PA	AAEL013072-PA	CPIJ013231	FBpp0146991	FBpp0231908	FBpp0170788	FBpp0244288	FBpp0280012	FBpp0117802	FBpp0077508	XP_785759.1	-
GB17048	-	-	-	-	0.15	-	-	-	-	AM09625	-	-	-	N	IPR007087(Zinc finger, C2H2-type):IPR012934(Zinc finger, AD-type):IPR013087(Zinc finger, C2H2-type/integrase, DNA-binding):IPR015880(Zinc finger, C2H2-like):	NA	NA	NA	NA	NA	NA	NA	NA	NA	NA	NA	NA	NA	NA	NA	NA	NA	NA	NA	NA	NA	NA	NA	NA	NA	NA	NA	NA	NA	NA	NA	NA	NA	NA
GB19497	XP_001122017.1:XP_001122017.2	-	-	-	0.15	-	-	-	-	AM12049	726262	LOC726262	adenylate cyclase type 8-like	N	IPR001054(Adenylyl cyclase class-3/4/guanylyl cyclase):IPR009398(Adenylate cyclase-like):IPR018297(Adenylyl cyclase class-3/4/guanylyl cyclase, conserved site):	-	-	-	-	-	-	-	-	XP_001891644.1	-	-	CN02989	-	-	ISCW003150-PA	318338	PHUM002627-PA	XP_001942943.1	-	XP_001122017.1	XP_966895.1	BGIBMGA003315-PA	AGAP002262-PA	AAEL000062-PA	CPIJ015189	FBpp0150439	FBpp0226104	FBpp0163037	FBpp0241816	FBpp0288261	FBpp0113379	FBpp0077978	-	ENSCSAVP00000002627
GB11911	XP_001119985.1:XP_001119985.2	-	-	-	0.15	-	-	-	-	AM04528	724215	Top2	DNA topoisomerase 2	Y	IPR001241(DNA topoisomerase, type IIA, subunit B or N-terminal):IPR002205(DNA topoisomerase, type IIA, subunit A or C-terminal):IPR003594(ATP-binding region, ATPase-like):IPR005479(Carbamoyl phosphate synthetase, large subunit, ATP-binding):IPR013506(DNA topoisomerase, type IIA, subunit B, region 2):IPR013757(DNA topoisomerase, type IIA, subunit A, alpha-helical):IPR013758(DNA topoisomerase, type…	YNL088W	23201	Smp_065840	-	223462	159718	68444	-	XP_001900830.1	JA18922	CE06184	CN05654	RP42678	CBP25793	ISCW016225-PA	329527	PHUM002257-PA	XP_001948540.1	XP_001601580.1	XP_001119985.1	XP_967653.1	BGIBMGA011615-PA	AGAP008917-PA	AAEL012584-PA	CPIJ010018	FBpp0144534	FBpp0232516	FBpp0169041	FBpp0253367	FBpp0287999	FBpp0118824	FBpp0080825	XP_783546.1	ENSCSAVP00000011276
GB18502	XP_001121871.1:XP_001121871.1	-	-	-	0.15	-	-	-	-	AM11064	726105	LOC726105	similar to narrow abdomen CG1517-PB, isoform B	-	-	-	-	-	-	-	-	-	-	-	-	-	-	-	-	-	-	-	-	-	XP_001121871.1	-	-	-	-	-	-	-	-	-	-	-	-	-	-
GB19884	XP_396649.3:XP_396649.4	-	-	-	0.15	-	-	-	-	AM12431	413200	htl	heartless	N	IPR000719(Protein kinase, core):IPR001245(Tyrosine protein kinase):IPR002290(Serine/threonine protein kinase):IPR003598(Immunoglobulin subtype 2):IPR003599(Immunoglobulin subtype):IPR007110(Immunoglobulin-like):IPR008266(Tyrosine protein kinase, active site):IPR011009(Protein kinase-like):IPR013098(Immunoglobulin I-set):IPR013151(Immunoglobulin):IPR013783(Immunoglobulin-like fold):IPR016248(Fibro…	-	22755	Smp_175590	31143	91761	90852	175642	PP19565	-	JA16439	CE41325	CN26079	RP44121	CBP23593	ISCW022590-PA	300042	PHUM002446-PA	-	-	XP_396649.3	XP_970831.2	BGIBMGA010090-PA	AGAP003108-PA	AAEL002172-PA	CPIJ007391	FBpp0151249	FBpp0238391	FBpp0173099	FBpp0246182	FBpp0281059	FBpp0121439	FBpp0082970	NP_999702.1	ENSCSAVP00000012875
GB16346	XP_623071.1:XP_003250022.1:XP_623071.1	-	-	-	0.15	-	-	-	-	AM08926	550673	ras	inosine-5'-monophosphate dehydrogenase	N	IPR000644(Cystathionine beta-synthase, core):IPR001093(IMP dehydrogenase/GMP reductase):IPR005990(IMP dehydrogenase):IPR013785(Aldolase-type TIM barrel):IPR015875(IMP dehydrogenase / GMP reductase, conserved site):IPR018529(IMP dehydrogenase related):	YLR432W	50297	Smp_012930	177384	134377	173337	186209	-	-	JA15623	CE30188	CN14402	RP44631	CBP28892	ISCW001657-PA	218652	PHUM001195-PA	XP_001951660.1	XP_001599698.1	XP_623071.1	XP_966518.1	BGIBMGA001035-PA	AGAP011133-PA	AAEL009273-PA	CPIJ011687	FBpp0146505	FBpp0229137	-	FBpp0239428	FBpp0273501	FBpp0124628	FBpp0071423	XP_001187413.1	ENSCSAVP00000003693
GB15872	XP_396184.3:XP_396184.4	-	-	-	0.15	0.11	-	-	-	AM08454	412731	LOC412731	inositol polyphosphate 5-phosphatase	N	IPR000198(RhoGAP):IPR000300(Inositol polyphosphate related phosphatase):IPR005135(Endonuclease/exonuclease/phosphatase):IPR008936(Rho GTPase activation protein):	-	32656	Smp_064190	174916	106380	130250	67935	-	-	JA09954	CE41201	CN19392	RP39624	CBP36950	-	209751	PHUM003583-PA	XP_001942987.1	XP_001605021.1	XP_396184.3	XP_972767.1	BGIBMGA006041-PA	AGAP010556-PA	AAEL003143-PA	CPIJ010212	-	-	-	-	-	-	FBpp0070304	XP_001190128.1	ENSCSAVP00000005757
GB17777	-	-	-	-	0.15	-	-	-	-	AM10350	-	-	-	Y	IPR002092(DNA-directed RNA polymerase, bacteriophage type):	NA	NA	NA	NA	NA	NA	NA	NA	NA	NA	NA	NA	NA	NA	NA	NA	NA	NA	NA	NA	NA	NA	NA	NA	NA	NA	NA	NA	NA	NA	NA	NA	NA	NA
GB16394	XP_001123105.1:XP_001123105.2	-	-	-	0.15	-	-	-	-	AM08975	727396	PEK	pancreatic eIF-2alpha kinase	N	IPR000719(Protein kinase, core):IPR001245(Tyrosine protein kinase):IPR002290(Serine/threonine protein kinase):IPR008271(Serine/threonine protein kinase, active site):IPR011009(Protein kinase-like):IPR011047(Quinonprotein alcohol dehydrogenase-like):IPR017441(Protein kinase, ATP binding site):IPR017442(Serine/threonine protein kinase-related):	-	60717	Smp_060940.1	238489	-	190955	114081	PP28007	-	JA02241	CE18695	CN04597	RP48914	CBP18925	-	-	PHUM004639-PA	XP_001947061.1	XP_001604278.1	XP_001123105.1	-	BGIBMGA008626-PA	-	AAEL003939-PA	CPIJ018256	FBpp0156499	FBpp0239134	FBpp0172858	FBpp0251981	FBpp0284422	FBpp0120902	FBpp0078417	XP_792135.2	ENSCSAVP00000010050
GB19770	XP_392821.3:XP_392821.4	-	-	-	0.15	-	-	-	-	AM12317	409303	LOC409303	e3 ubiquitin-protein ligase MIB2-like	Y	IPR000433(Zinc finger, ZZ-type):IPR001841(Zinc finger, RING-type):IPR002110(Ankyrin):IPR010606(Mib-herc2):	-	-	-	-	-	-	191290	-	-	-	-	-	-	CBP31380	ISCW001315-PA	261080	PHUM001567-PA	XP_001942629.1	XP_001606025.1	XP_392821.3	-	-	AGAP008851-PA	AAEL005320-PA	CPIJ009263	FBpp0151903	FBpp0226009	FBpp0162270	FBpp0253307	FBpp0280232	FBpp0117883	FBpp0080686	XP_780333.2	-
GB16743	-	0.19	-	-	0.15	-	-	-	-	AM09322	-	-	-	N	IPR002937(Amine oxidase):	NA	NA	NA	NA	NA	NA	NA	NA	NA	NA	NA	NA	NA	NA	NA	NA	NA	NA	NA	NA	NA	NA	NA	NA	NA	NA	NA	NA	NA	NA	NA	NA	NA	NA
GB16474	XP_624632.1:XP_624632.2	-	-	-	0.15	-	-	-	-	AM09053	552253	LOC552253	mitochondrial chaperone BCS1-like	N	IPR003593(ATPase, AAA+ type, core):IPR003959(ATPase, AAA-type, core):IPR003960(ATPase, AAA-type, conserved site):IPR014851(BCS1, N-terminal):	YDR375C	25447	Smp_083120.1	190500	185574	169645	75858	PP10208	XP_001897466.1	JA00676	CE02256	CN15156	RP45433	CBP20814	ISCW019462-PA	300604	PHUM001449-PA	XP_001944577.1	XP_001604777.1	XP_624632.1	XP_971798.1	BGIBMGA007726-PA	AGAP004266-PA	AAEL011123-PA	CPIJ013393	FBpp0147267	FBpp0231537	FBpp0167843	-	FBpp0285254	FBpp0118944	FBpp0079540	XP_001188696.1	ENSCSAVP00000007919
GB18922	XP_001121735.1:XP_001121735.2	-	-	-	0.15	-	-	-	-	AM11479	725949	LOC725949	protein pigeon-like	-	-	-	-	-	237945	160255	218899	-	-	-	-	-	-	-	-	-	-	PHUM003113-PA	XP_001947114.1	XP_001600137.1	XP_001121735.1	-	BGIBMGA013502-PA	AGAP008636-PA	AAEL000315-PA	CPIJ003858	FBpp0147346	FBpp0232664	FBpp0163214	FBpp0252967	FBpp0287281	FBpp0117899	FBpp0080735	-	-
GB16759	XP_623862.2:XP_623862.3	-	-	-	0.15	-	-	-	-	AM09337	551464	LOC551464	TRAF3-interacting protein 1-like	N	IPR018799(Microtubule/TRAF3 and DISC1 binding protein):	-	63695	-	163923	-	220815	64267	PP02022	-	JA05825	CE06757	CN25261	RP25106	CBP31495	-	334039	PHUM009826-PA	-	-	XP_623862.2	XP_971165.2	BGIBMGA004990-PA	AGAP001429-PA	AAEL002173-PA	CPIJ007396	FBpp0152580	FBpp0228828	FBpp0160029	FBpp0240486	FBpp0283878	FBpp0119354	FBpp0082383	XP_795609.2	ENSCSAVP00000009493
GB17432	XP_397384.2:XP_397384.3	-	-	-	0.15	0.09	-	-	-	AM10004	413947	ABCC5	ATP-binding cassette, sub-family C (CFTR/MRP), member 5	N	IPR001140(ABC transporter, transmembrane region):IPR003439(ABC transporter-like):IPR003593(ATPase, AAA+ type, core):IPR011527(ABC transporter, transmembrane region, type 1):IPR017871(ABC transporter, conserved site):IPR017940(ABC transporter integral membrane type 1):	-	19283	-	136552	142897	219745	-	-	-	JA05252	CE23650	CN25373	RP31155	CBP28558	-	326014	PHUM000523-PA	-	XP_001604943.1	XP_397384.2	-	-	-	-	-	-	-	-	-	-	-	-	XP_795032.2	ENSCSAVP00000016679
GB14695	-	-	-	0.1	0.16	-	-	-	0.09	AM07292	-	-	-	N	IPR000008(C2 calcium-dependent membrane targeting):IPR008973(C2 calcium/lipid-binding region, CaLB):IPR018029(C2 membrane targeting protein):	NA	NA	NA	NA	NA	NA	NA	NA	NA	NA	NA	NA	NA	NA	NA	NA	NA	NA	NA	NA	NA	NA	NA	NA	NA	NA	NA	NA	NA	NA	NA	NA	NA	NA
GB19830	XP_391995.3:XP_391995.3	-	-	-	0.16	-	-	-	0.21	AM12377	408447	Nrt	neurotactin	N	IPR002018(Carboxylesterase, type B):	-	-	-	-	-	-	-	-	-	-	-	-	-	-	ISCW013301-PA	308699	PHUM006577-PA	-	XP_001604753.1	XP_391995.3	XP_974880.1	BGIBMGA001242-PA	AGAP005644-PA	AAEL009240-PA	CPIJ008533	FBpp0150128	FBpp0227615	FBpp0162586	FBpp0254442	FBpp0286210	FBpp0127122	FBpp0075081	-	-
GB18804	-	-	-	-	0.16	-	-	-	-	AM11362	-	-	-	Y	IPR006133(DNA-directed DNA polymerase, family B, exonuclease):IPR006134(DNA-directed DNA polymerase, family B, conserved region):IPR006172(DNA-directed DNA polymerase, family B):IPR012337(Polynucleotidyl transferase, ribonuclease H fold):IPR017964(DNA-directed DNA polymerase, family B, conserved site):	NA	NA	NA	NA	NA	NA	NA	NA	NA	NA	NA	NA	NA	NA	NA	NA	NA	NA	NA	NA	NA	NA	NA	NA	NA	NA	NA	NA	NA	NA	NA	NA	NA	NA
GB19385	XP_395375.3	-	-	-	0.16	-	-	-	-	AM11938	411906	LOC411906	uncharacterized LOC411906	N	IPR001214(SET):	-	-	-	-	-	228696	162504	-	XP_001892719.1	-	-	CN10948	-	-	ISCW002573-PA	-	-	-	XP_001599181.1	XP_395375.3	-	BGIBMGA000919-PA	-	AAEL008027-PA	CPIJ018501	FBpp0151610	FBpp0230181	FBpp0165329	FBpp0245322	FBpp0273201	FBpp0125183	FBpp0070146	XP_800216.2	-
GB13366	-	-	-	-	0.16	-	-	-	-	AM05969	409811	LOC409811	similar to intracellular membrane-associated calcium-independent phospholipase A2 gamma	N	IPR002641(Patatin):IPR016035(Acyl transferase/acyl hydrolase/lysophospholipase):	NA	NA	NA	NA	NA	NA	NA	NA	NA	NA	NA	NA	NA	NA	NA	NA	NA	NA	NA	NA	NA	NA	NA	NA	NA	NA	NA	NA	NA	NA	NA	NA	NA	NA
GB14458	XP_395226.2:XP_395226.3	-	-	-	0.16	-	-	-	-	AM07056	411759	Hcs	holocarboxylase synthetase	N	IPR003142(Biotin protein ligase, C-terminal):IPR004143(Biotin/lipoate A/B protein ligase):IPR004408(Biotin--acetyl-CoA-carboxylase ligase):	YDL141W	-	Smp_153150	-	-	-	65278	PP06191	-	-	-	-	-	-	-	-	PHUM010267-PA	XP_001952712.1	XP_001604369.1	XP_395226.2	XP_001814185.1	BGIBMGA010132-PA	AGAP001481-PA	AAEL009340-PA	CPIJ007072	FBpp0152504	FBpp0237117	FBpp0172297	FBpp0240365	FBpp0281557	FBpp0120447	FBpp0078332	XP_783045.2	-
GB11770	-	-	-	-	0.16	-	-	-	-	AM04389	-	-	-	N	IPR009852(T-complex 10/CenJ, C-terminal):IPR018054(Chromogranin, conserved site):	NA	NA	NA	NA	NA	NA	NA	NA	NA	NA	NA	NA	NA	NA	NA	NA	NA	NA	NA	NA	NA	NA	NA	NA	NA	NA	NA	NA	NA	NA	NA	NA	NA	NA
GB11102	XP_001120965.1:XP_001120965.1	-	-	-	0.16	-	-	-	-	AM03726	725070	Drep-1	DNA fragmentation factor-related protein 1	Y	IPR003508(Caspase-activated nuclease CIDE-N):	-	-	-	129698	234417	214998	-	-	-	-	-	-	-	-	-	-	PHUM010153-PA	XP_001947580.1	-	XP_001120965.1	XP_001808029.1	BGIBMGA011008-PA	-	AAEL014825-PA	CPIJ005858	FBpp0154763	FBpp0235100	FBpp0170179	FBpp0250482	FBpp0276562	FBpp0115480	FBpp0087086	-	-
GB18742	XP_391871.2:XP_391871.3	-	-	-	0.16	-	-	-	-	AM11303	408319	LOC408319	lethal (3) malignant brain tumor ortholog	Y	IPR001660(Sterile alpha motif SAM):IPR002515(Zinc finger, C2HC-type):IPR003118(Sterile alpha motif/pointed):IPR004092(Mbt repeat):IPR010993(Sterile alpha motif homology):IPR013761(Sterile alpha motif-type):	-	-	Smp_175040	-	162409	161824	-	-	XP_001896046.1	-	-	-	-	-	-	237022	-	XP_001942701.1	XP_001606620.1	XP_391871.2	XP_967932.2	BGIBMGA002836-PA	AGAP006811-PA	AAEL012187-PA	CPIJ007558	FBpp0155377	FBpp0237610	FBpp0159729	FBpp0251733	FBpp0283659	FBpp0121908	FBpp0084545	XP_792284.2	-
GB16559	XP_003249277.1	-	-	-	0.16	-	-	-	-	AM09139	552156	RpII140	RNA polymerase II 140kD subunit	Y	IPR007120(DNA-directed RNA polymerase, subunit 2, domain 6):IPR007121(RNA polymerase, beta subunit, conserved site):IPR007641(RNA polymerase Rpb2, domain 7):IPR007642(RNA polymerase Rpb2, domain 2):IPR007644(RNA polymerase, beta subunit, protrusion):IPR007645(RNA polymerase Rpb2, domain 3):IPR007646(RNA polymerase Rpb2, domain 4):IPR007647(RNA polymerase Rpb2, domain 5):IPR015712(DNA-directed RNA…	NA	NA	NA	NA	NA	NA	NA	NA	NA	NA	NA	NA	NA	NA	NA	NA	NA	NA	NA	NA	NA	NA	NA	NA	NA	NA	NA	NA	NA	NA	NA	NA	NA	NA
GB13881	XP_623883.2:XP_623883.3	-	-	-	0.16	0.16	-	-	-	AM06479	551485	koi	klaroid	N	IPR012919(Sad1/UNC-like, C-terminal):	-	57968	-	108621	-	165965	-	-	-	-	-	CN25834	RP27019	-	-	-	-	-	-	XP_623883.2	XP_973608.1	-	AGAP007311-PA	-	-	-	FBpp0227342	FBpp0166121	-	-	-	FBpp0079852	-	-
GB10918	XP_396928.2	0.23	-	-	0.16	-	-	-	-	AM03543	413484	LOC413484	uncharacterized LOC413484	N	IPR000868(Isochorismatase-like):IPR002048(Calcium-binding EF-hand):IPR011992(EF-Hand type):IPR018247(EF-HAND 1):IPR018248(EF hand):IPR018249(EF-HAND 2):	-	-	-	94959	158235	144642	-	-	-	-	-	-	-	-	ISCW022272-PA	300356	PHUM000442-PA	XP_001950317.1	XP_001601712.1	XP_396928.2	XP_973348.1	BGIBMGA008727-PA	AGAP001435-PA	AAEL002995-PA	CPIJ010618	FBpp0149096	FBpp0225397	FBpp0171638	FBpp0251492	FBpp0284960	FBpp0120805	FBpp0083200	XP_001201249.1	-
GB13740	XP_624744.2:XP_624744.3	-	-	-	0.16	-	-0.2	-	-	AM06338	552367	dys	dysfusion	N	IPR000014(PAS):IPR013655(PAS fold-3):	-	56431	-	-	-	-	192742	-	-	JA18042	-	CN15144	-	-	-	-	PHUM000689-PA	XP_001946075.1	XP_001606151.1	XP_624744.2	-	BGIBMGA010167-PA	AGAP003965-PA	AAEL008129-PA	-	FBpp0152043	FBpp0237729	FBpp0172116	FBpp0241938	FBpp0284263	FBpp0119698	FBpp0289845	-	-
GB10940	-	-	-	-	0.16	-	-	-	-	AM03565	-	-	-	-	-	NA	NA	NA	NA	NA	NA	NA	NA	NA	NA	NA	NA	NA	NA	NA	NA	NA	NA	NA	NA	NA	NA	NA	NA	NA	NA	NA	NA	NA	NA	NA	NA	NA	NA
GB13557	XP_623411.2:XP_623411.3	-	-	-	0.16	-	-	-	-	AM06158	551012	Lerp	lysosomal enzyme receptor protein	Y	IPR000479(Cation-independent mannose-6-phosphate receptor):IPR009011(Mannose-6-phosphate receptor, binding):	-	60939	-	-	-	-	-	-	-	-	-	-	-	-	-	-	-	-	XP_001605653.1	XP_623411.2	-	-	AGAP000998-PA	AAEL007610-PA	CPIJ008495	FBpp0147977	FBpp0237376	FBpp0159822	FBpp0242888	FBpp0283359	FBpp0121758	FBpp0113064	-	-
GB10667	XP_397370.2:XP_397370.3	-	-	-	0.16	0.18	-	-	-	AM03294	413931	Dctn1	dynactin subunit 1	N	IPR000938(Cytoskeleton-associated protein, CAP-Gly):	-	61755	Smp_149200.1	81224	225833	161353	-	-	XP_001894619.1	JA00924	CE30718	CN17871	RP10903	CBP27738	ISCW010118-PA	312250	PHUM005423-PA	XP_001944940.1	XP_001607614.1	XP_397370.2	XP_972394.2	BGIBMGA003806-PA	AGAP004194-PA	AAEL006145-PA	CPIJ003549	FBpp0148992	FBpp0228498	FBpp0162951	FBpp0239567	FBpp0275162	FBpp0127240	FBpp0075498	XP_784891.2	-
GB15491	-	-	-	-	0.16	-	-	-	-	AM08076	-	-	-	Y	IPR001005(SANT, DNA-binding):IPR009057(Homeodomain-like):IPR012287(Homeodomain-related):IPR014778(Myb, DNA-binding):IPR015495(Myb transcription factor):IPR017877(MYB-like):IPR017930(Myb-type HTH DNA-binding domain):	NA	NA	NA	NA	NA	NA	NA	NA	NA	NA	NA	NA	NA	NA	NA	NA	NA	NA	NA	NA	NA	NA	NA	NA	NA	NA	NA	NA	NA	NA	NA	NA	NA	NA
GB19409	-	-	-	-	0.16	-	-	-	-	AM11961	-	-	-	N	IPR000409(Beige/BEACH):IPR017974(Claudin, conserved site):	NA	NA	NA	NA	NA	NA	NA	NA	NA	NA	NA	NA	NA	NA	NA	NA	NA	NA	NA	NA	NA	NA	NA	NA	NA	NA	NA	NA	NA	NA	NA	NA	NA	NA
GB19771	XP_395580.2:XP_395580.3	-	-	-	0.16	-	-	-	-	AM12318	412114	LOC412114	ubiquitin carboxyl-terminal hydrolase 38-like	N	IPR001394(Peptidase C19, ubiquitin carboxyl-terminal hydrolase 2):IPR018200(Peptidase C19, ubiquitin carboxyl-terminal hydrolase 2, conserved site):	-	-	-	166945	234511	222637	-	-	-	-	-	-	-	-	ISCW018513-PA	254730	PHUM007767-PA	-	XP_001604649.1	XP_395580.2	XP_972008.1	BGIBMGA000731-PA	-	AAEL012146-PA	CPIJ009172	FBpp0153824	FBpp0229462	FBpp0169092	FBpp0244889	FBpp0276143	FBpp0115643	FBpp0087061	XP_001178896.1;XP_001180829.1	-
GB18173	XP_001121935.1:XP_001121935.2	-	-	-	0.16	-	-	-	-	AM10741	726178	LOC726178	hrp65 protein-like	N	IPR000504(RNA recognition motif, RNP-1):IPR012677(Nucleotide-binding, alpha-beta plait):IPR012975(NOPS):	-	-	-	112507	73646	169883	191370	-	XP_001900916.1	-	CE42671	CN02852	RP34171	CBP08163	ISCW001739-PA	204255	PHUM001475-PA	XP_001947323.1	XP_001606842.1	XP_001121935.1	XP_970760.1	BGIBMGA005177-PA	AGAP003794-PA	-	CPIJ006106	FBpp0146600	FBpp0233210	FBpp0163676	FBpp0254204	FBpp0274199	FBpp0122458	FBpp0074012	XP_001190328.1	ENSCSAVP00000005921
GB17126	XP_395711.3:XP_395711.4	-	-	-	0.16	-	-	-	-	AM09701	412249	LOC412249	coiled-coil domain-containing protein 22 homolog	N	IPR008530(Protein of unknown function DUF812):	-	30331	-	180167	-	173272	189209	PP13053	-	JA09862	CE35751	CN02394	RP03004	CBP36420	ISCW008067-PA	304932	PHUM002762-PA	-	XP_001601626.1	XP_395711.3	XP_974399.2	-	AGAP011801-PA	AAEL009388-PA	CPIJ010681	FBpp0150505	FBpp0226761	FBpp0161662	FBpp0250037	FBpp0286934	FBpp0127133	FBpp0075096	XP_795944.1	ENSCSAVP00000013343
GB12286	XP_395855.3:XP_395855.4	-	-	0.13	0.17	-	-	-	-	AM04905	412398	LOC412398	macoilin-like	-	-	-	60986	-	-	232281	145976	-	-	-	-	CE39714	CN21813	RP20302	CBP31204	ISCW020967-PA	322995	PHUM000988-PA	XP_001949731.1	XP_001604294.1	XP_395855.3	XP_966749.1	BGIBMGA007387-PA	AGAP010611-PA	AAEL000949-PA	CPIJ006024	FBpp0155079	FBpp0236210	FBpp0167985	FBpp0248631	-	FBpp0116165	FBpp0071555	XP_797147.2	ENSCSAVP00000012037
GB13899	XP_001122069.1	-	-	-	0.17	-	-	-	0.44	AM06497	726325	LOC726325	uncharacterized LOC726325	N	IPR000719(Protein kinase, core):IPR002290(Serine/threonine protein kinase):IPR008271(Serine/threonine protein kinase, active site):IPR011009(Protein kinase-like):IPR013212(Mad3/BUB1 homology region 1):IPR015661(Mitotic checkpoint serine/threonine protein kinase, Bub1):IPR017441(Protein kinase, ATP binding site):IPR017442(Serine/threonine protein kinase-related):	YGR188C	-	-	-	-	224167	192280	-	-	-	-	-	-	CBP35755	-	-	PHUM004952-PA	XP_001943333.1	-	XP_001122069.1	XP_971401.1	-	AGAP011124-PA	-	CPIJ009759	FBpp0154316	FBpp0232819	FBpp0168814	FBpp0250898	FBpp0278214	FBpp0117021	FBpp0085368	XP_001192976.1	-
GB14481	XP_395540.3:XP_395540.4	-	-	-	0.17	-	-	-	-	AM07079	412074	LOC412074	probable cation-transporting ATPase 13A3-like	N	IPR000150(Cof protein):IPR001757(ATPase, P-type, K/Mg/Cd/Cu/Zn/Na/Ca/Na/H-transporter):IPR005834(Haloacid dehalogenase-like hydrolase):IPR006544(ATPase, P-type, unknown pump specificity (type V)):IPR008250(ATPase, P-type, ATPase-associated region):IPR018303(ATPase, P-type phosphorylation site):	YOR291W	-	-	-	-	-	-	-	-	-	CE32950	-	-	-	-	-	-	-	XP_001601963.1	XP_395540.3	XP_973365.2	BGIBMGA005726-PA	-	-	-	-	-	-	-	-	-	-	-	-
GB16184	XP_393022.2:XP_393022.3	-	-	-	0.17	-	-	-	-	AM08761	409515	LOC409515	long-chain-fatty-acid--CoA ligase 3-like	N	IPR000873(AMP-dependent synthetase and ligase):	YOR317W	36885	Smp_103160.2	195566	205986	212677	110176;190440	PP00684	XP_001896253.1	JA15364	CE29312	CN28351	RP45943	CBP28740	ISCW004612-PA	307390	PHUM003256-PA	XP_001951102.1	XP_001600927.1	XP_393022.2	XP_966686.1	BGIBMGA003788-PA	AGAP003623-PA	AAEL010991-PA	CPIJ019378	FBpp0153995	FBpp0236250	FBpp0168022	FBpp0250876	FBpp0278380	FBpp0115565	FBpp0099845	XP_001188234.1	-
GB10607	XP_624384.2:XP_624384.3	0.2	-	-	0.17	0.16	-	-	-	AM03234	551999	Kap3	kinesin associated protein 3	N	IPR000225(Armadillo):IPR008658(Kinesin-associated):IPR011989(Armadillo-like helical):IPR016024(Armadillo-type fold):	-	20927	Smp_127250	10744	140251	219515	70921	PP25450	-	JA09588	CE30650	-	RP44898	CBP28500	ISCW018691-PA	47656	PHUM001329-PA	XP_001949821.1	XP_001603246.1	XP_624384.2	XP_967170.1	BGIBMGA006218-PA	AGAP000187-PA	AAEL002152-PA	CPIJ008183	FBpp0145847	-	FBpp0163231	-	FBpp0284366	FBpp0125544	FBpp0288393	NP_999823.1	ENSCSAVP00000004309
GB17948	XP_395632.3:XP_395632.3	-	-	-	0.17	-	-	-	-	AM10521	412169	Sra-1	specifically Rac1-associated protein 1	N	IPR008081(Cytoplasmic FMR1-interacting):IPR016536(Cytoplasmic FMR1-interacting, subgroup):	-	31791	Smp_150980.1	242616	192968	199897	112113	PP10222	-	JA04042	CE31351	-	RP44854	CBP00431	-	301614	PHUM002150-PA	XP_001949649.1	XP_001606532.1	XP_395632.3	XP_967782.1	BGIBMGA001670-PA	AGAP000195-PA	AAEL008021-PA	CPIJ018855	FBpp0153039	FBpp0228880	FBpp0160072	FBpp0240278	FBpp0283849	FBpp0126186	FBpp0082541	-	ENSCSAVP00000005165
GB14473	XP_392439.3:XP_392439.4	-	-	-	0.17	-	-	-	-	AM07071	408911	LOC408911	ubiquitin-specific protease 64E ortholog	N	IPR001394(Peptidase C19, ubiquitin carboxyl-terminal hydrolase 2):IPR018200(Peptidase C19, ubiquitin carboxyl-terminal hydrolase 2, conserved site):	-	54793	-	30465	206027	224080	-	PP22347	XP_001895960.1	JA05178	CE32928	-	-	CBP27796	-	56146	PHUM005371-PA	XP_001952719.1	-	XP_392439.3	XP_968047.1	-	AGAP007106-PA	AAEL013203-PA	CPIJ019760	FBpp0150373	FBpp0227835	FBpp0161356	FBpp0246448	FBpp0274207	FBpp0127182	FBpp0076802	-	ENSCSAVP00000005254
GB13040	XP_001122356.1:XP_001122356.2	0.21	-	-	0.17	-	-	-	-	AM05650	726633	gry	gryzun	N	IPR002345(Lipocalin):IPR012880(Protein of unknown function DUF1683, C-terminal):	-	30200	Smp_143240	219293	209465	179073	99127	-	XP_001900920.1	JA02621	CE03884	CN28789	RP33736	CBP28761	ISCW000071-PA	301372	PHUM000395-PA	XP_001945405.1	XP_001606110.1	XP_001122356.1	XP_971240.2	BGIBMGA000187-PA	AGAP006517-PA	AAEL002260-PA	CPIJ005621	FBpp0150111	FBpp0227598	FBpp0162568	FBpp0242258	FBpp0274521	FBpp0113314	FBpp0072905	XP_001194698.1;XP_001200850.1	-
GB10376	XP_001120777.1:XP_001120777.2	-	-	-	0.17	-	-	-	-	AM03005	724877	LOC724877	integral membrane protein GPR155-like	N	IPR000591(Pleckstrin/G-protein, interacting region):IPR004776(Auxin efflux carrier):IPR011991(Winged helix repressor DNA-binding):IPR018247(EF-HAND 1):	-	-	Smp_144770	241468	126759	121915	-	-	-	-	-	-	-	-	ISCW021618-PA	312099	PHUM001903-PA	XP_001944397.1	XP_001602400.1	XP_001120777.1	XP_972562.1	BGIBMGA011733-PA	AGAP006992-PA	AAEL005795-PA	CPIJ016045	FBpp0150029	FBpp0226695	FBpp0161605	FBpp0241164	FBpp0274531	FBpp0113733	FBpp0074947	XP_001181770.1	-
GB18985	XP_001121704.1:XP_001121704.2	-	-	-	0.17	-	-	-	-	AM11541	725910	LOC725910	tubulin-specific chaperone D-like	N	IPR000357(HEAT):IPR016024(Armadillo-type fold):	YOR349W	21306	Smp_153590	123924	156603	167258	186292	-	-	JA00927	CE09437	-	RP36037	CBP14863	ISCW018204-PA	304145	PHUM009373-PA	XP_001950790.1	XP_001603120.1	XP_001121704.1	XP_969240.1	BGIBMGA012514-PA	AGAP004782-PA	AAEL005303-PA	CPIJ014760	FBpp0144181	FBpp0224616	FBpp0164941	FBpp0244283	FBpp0280007	FBpp0117794	FBpp0077502	XP_001190837.1	ENSCSAVP00000002405
GB10370	-	-	-	-	0.17	-	-	-	-	AM02999	-	-	-	-	-	NA	NA	NA	NA	NA	NA	NA	NA	NA	NA	NA	NA	NA	NA	NA	NA	NA	NA	NA	NA	NA	NA	NA	NA	NA	NA	NA	NA	NA	NA	NA	NA	NA	NA
GB18581	XP_001120836.1:XP_001120836.2	0.13	-	-	0.17	-	-	-	-	AM11141	724937	LOC724937	uncharacterized LOC724937	N	IPR000571(Zinc finger, CCCH-type):	-	-	Smp_044810	-	-	160281	-	PP17899	XP_001895311.1	JA06436	CE31123	CN21255	RP01338	CBP12950	ISCW001014-PA	-	PHUM008271-PA	-	XP_001606086.1	XP_001120836.1	XP_975630.1	-	AGAP004265-PA	AAEL011111-PA	CPIJ013392	FBpp0152706	FBpp0237834	FBpp0171907	-	FBpp0284246	FBpp0123917	FBpp0084017	XP_001177601.1	-
GB13410	XP_395462.3	-	-	-	0.17	-	-	-	-	AM06014	411996	LOC411996	uncharacterized LOC411996	N	IPR005062(SAC3/GANP/Nin1/mts3/eIF-3 p25):	-	58920	-	-	-	224663	-	-	-	-	-	CN03285	-	-	-	-	-	-	XP_001605782.1	XP_395462.3	XP_968818.2	BGIBMGA005308-PA	AGAP007989-PA	AAEL009871-PA	CPIJ018451	FBpp0146558	FBpp0229121	FBpp0164267	-	FBpp0274409	FBpp0125819	FBpp0074178	XP_001190461.1	-
GB11590	XP_625010.2:XP_625010.3	-	-	-	0.17	-	-	-	-	AM04210	552633	LOC552633	START domain containing 7	N	IPR002913(Lipid-binding START):	-	58714	-	-	-	157995	105555	-	XP_001902099.1	-	CE36098	CN12239	RP47702	CBP20582	-	23821	PHUM004767-PA	XP_001943914.1	XP_001603678.1	XP_625010.2	XP_967394.1	BGIBMGA014397-PA	AGAP004792-PB	AAEL005290-PA	CPIJ004399	FBpp0147368	FBpp0232390	FBpp0166433	-	FBpp0279033	FBpp0126325	FBpp0080047	XP_783781.2	ENSCSAVP00000009621
GB13646	XP_395863.3:XP_395863.4	-	-	-	0.17	-	-	-	-	AM06244	412406	BRWD3	BRWD3 protein	N	IPR001487(Bromodomain):IPR001680(WD40 repeat):IPR011046(WD40 repeat-like):IPR015943(WD40/YVTN repeat-like):IPR017986(WD40 repeat, region):IPR018359(Bromodomain, conserved site):	-	-	Smp_131390	30007	140025	224246	190273	PP16070	XP_001897063.1	-	-	-	-	-	ISCW020971-PA	200903	PHUM004064-PA	XP_001946065.1	XP_001606427.1	XP_395863.3	XP_972653.2	BGIBMGA009575-PA	AGAP002030-PA	AAEL006038-PA	CPIJ020009	FBpp0152716	FBpp0238221	FBpp0159285	FBpp0242452	FBpp0281733	FBpp0123931	FBpp0083988	XP_001194169.1;XP_001201169.1	-
GB12680	XP_392862.2:XP_003249695.1:XP_392862.3	-	-	-	0.17	-	-	-	-	AM05295	409346	RabGAP2	Rab GTPase activating protein 2	N	IPR000195(RabGAP/TBC):IPR006020(Phosphotyrosine interaction region):IPR011993(Pleckstrin homology-type):	-	-	-	-	-	-	-	-	-	-	CE29155	-	-	-	ISCW018529-PA	232154	PHUM005493-PA	XP_001947975.1	XP_001599903.1	XP_392862.2	-	BGIBMGA011198-PA	AGAP003924-PA	AAEL006791-PA	CPIJ001401	FBpp0153413	FBpp0238376	FBpp0172994	FBpp0242349	FBpp0284173	FBpp0119534	FBpp0078367	XP_799050.2	-
GB15790	NP_001011562.1	0.32	-	-0.26	0.18	-	-	-	-	AM08372	406065	Wat	worker-enriched antennal transcript	-	-	-	-	-	-	-	-	-	-	-	-	-	-	-	-	-	-	-	XP_001950191.1	XP_001608077.1	NP_001011562.1	XP_001813011.1	-	-	-	-	-	-	-	FBpp0240525	FBpp0284017	-	FBpp0110091	-	-
GB17110	XP_624449.2:XP_624449.2	-	-	-0.12	0.18	-	-	-	0.17	AM09685	552068	LOC552068	protein phosphatase 1L-like	N	IPR000222(Protein phosphatase 2C, manganese/magnesium aspartate binding site):IPR001932(Protein phosphatase 2C-related):IPR014045(Protein phosphatase 2C, N-terminal):IPR015655(Protein phosphatase 2C):	-	-	-	-	231266	-	189860	-	-	-	-	-	-	-	ISCW004621-PA	-	PHUM003449-PA	XP_001943080.1	XP_001604711.1	XP_624449.2	XP_972880.2	BGIBMGA005975-PA	AGAP008536-PA	AAEL004709-PA	CPIJ008870	FBpp0144266	FBpp0225558	FBpp0170567	FBpp0243964	FBpp0279947	FBpp0125012	FBpp0079146	XP_001183958.1	-
GB16147	XP_001122037.1:XP_001122037.2	-	-	0.18	0.18	-	0.19	-	0.26	AM08726	726286	SP1	serine protease 1	N	IPR001254(Peptidase S1 and S6, chymotrypsin/Hap):IPR006604(Disulphide knot CLIP):IPR009003(Peptidase, trypsin-like serine and cysteine):IPR018114(Peptidase S1/S6, chymotrypsin/Hap, active site):	-	-	-	-	153888	-	-	-	-	-	-	-	-	-	-	-	PHUM000493-PA	-	XP_001600178.1	XP_001122037.1	XP_972803.1	-	-	AAEL003243-PA	-	-	-	-	-	-	-	-	-	-
GB13118	XP_001120264.1:XP_001120264.1	-0.3	-	0.27	0.18	-	-	-	-	AM05726	726058	Ssrp	structure specific recognition protein	Y	IPR000910(High mobility group, HMG1/HMG2):IPR000969(Structure-specific recognition protein):IPR009071(High mobility group, superfamily):	YML069W	64155	Smp_148930	110962	207546	172235	83167	PP03081	XP_001895163.1	JA10579	CE01414	CN25807	RP42047	CBP06638	ISCW020032-PA	201206	PHUM000469-PA	XP_001950286.1	XP_001600877.1	XP_001120264.1	XP_973014.1	BGIBMGA005288-PA	AGAP012335-PA	AAEL011425-PA	CPIJ002953	FBpp0155057	FBpp0236191	FBpp0167967	FBpp0251235	FBpp0277246	FBpp0115652	FBpp0072151	-	ENSCSAVP00000020027
GB10863	XP_003250502.1	-	-	-	0.18	-	-	-	0.17	AM03488	411820	Mkp3	mitogen-activated protein kinase phosphatase 3	N	IPR000340(Dual specificity phosphatase, catalytic domain):IPR000387(Dual-specific/protein-tyrosine phosphatase, conserved region):IPR001763(Rhodanese-like):IPR014393(Dual specificity protein phosphatase (MAP kinase phosphatase)):	NA	NA	NA	NA	NA	NA	NA	NA	NA	NA	NA	NA	NA	NA	NA	NA	NA	NA	NA	NA	NA	NA	NA	NA	NA	NA	NA	NA	NA	NA	NA	NA	NA	NA
GB10158	XP_392805.2:XP_392805.3	-	-	-	0.18	-	-	-	0.24	AM02786	409285	Myo6	myosin 6	N	IPR000048(IQ calmodulin-binding region):IPR001609(Myosin head, motor region):IPR004009(Myosin, N-terminal, SH3-like):	-	25995	-	171362	133465	154601	104176	-	-	JA03167	CE17841	CN29924	RP36956	CBP05326	-	228516	PHUM002953-PA	XP_001946310.1	-	XP_392805.2	XP_975060.2	BGIBMGA008051-PA	AGAP000776-PA	AAEL004227-PA	-	FBpp0148045	FBpp0237441	FBpp0159888	FBpp0240501	FBpp0282033	FBpp0122076	FBpp0099527	NP_999654.1	ENSCSAVP00000008304
GB12083	XP_001122659.1:XP_001122659.2:XP_003249939.1	-	-	-	0.18	-	-	-	-	AM04700	726941	LOC726941	retinal-specific ATP-binding cassette transporter-like	N	IPR003439(ABC transporter-like):IPR003593(ATPase, AAA+ type, core):IPR017871(ABC transporter, conserved site):	-	-	-	-	-	-	-	-	-	-	-	-	-	-	ISCW002631-PA	-	PHUM001675-PA	XP_001947916.1	XP_001605252.1	XP_001122659.1	XP_969271.1	-	-	AAEL012700-PA;AAEL012702-PA	CPIJ010067	-	-	-	-	-	-	-	-	-
GB16643	XP_623250.2:XP_623250.3	-	-	-	0.18	-	-	-	-	AM09221	550858	LOC550858	RNA-binding protein 40-like	N	IPR000504(RNA recognition motif, RNP-1):IPR012677(Nucleotide-binding, alpha-beta plait):	-	58601	Smp_023270.2	234681	-	200790	65555	-	-	-	-	-	-	-	ISCW012575-PA	313833	PHUM008343-PA	XP_001948838.1	XP_001606002.1	XP_623250.2	XP_001808901.1	BGIBMGA011921-PA	AGAP005296-PA	AAEL005083-PA	CPIJ003638	FBpp0154451	-	FBpp0168032	FBpp0245086	FBpp0278502	FBpp0116475	-	XP_001186078.1	ENSCSAVP00000004695
GB14290	XP_001121971.1:XP_001121971.2	-	-	-	0.18	-	-	-	-	AM06890	726215	LOC726215	uncharacterized LOC726215	N	IPR007087(Zinc finger, C2H2-type):	-	-	-	-	-	-	-	-	-	-	-	-	-	-	-	-	-	-	-	XP_001121971.1	-	-	-	-	-	-	-	-	-	-	-	-	-	-
GB10432	XP_001120447.1:XP_001120447.2	-	-	-	0.18	-	-	-	-	AM03060	724558	LOC724558	uncharacterized LOC724558	-	-	-	-	-	-	-	-	-	-	-	-	-	-	-	-	-	-	-	-	-	XP_001120447.1	-	-	-	-	-	-	-	-	-	-	-	-	-	-
GB20068	XP_624926.1:XP_624926.1	-	-	-	0.18	-	-	-	-	AM12616	552547	LOC552547	similar to CG10721-PA	N	IPR013027(FAD-dependent pyridine nucleotide-disulphide oxidoreductase):	-	22271	Smp_168760	81327	178551	157263	62725	PP18381	XP_001894778.1	JA16822	CE36983	-	RP43893	CBP27830	ISCW014336-PA	44178	PHUM001067-PA	XP_001950013.1	XP_001605443.1	XP_624926.1	XP_973566.1	BGIBMGA001257-PA	AGAP008042-PA	AAEL002014-PA	CPIJ002643	FBpp0147143	FBpp0232303	FBpp0161701	FBpp0247891	FBpp0287862	FBpp0118645	FBpp0080865	XP_001178392.1	-
GB16733	XP_396395.3:XP_396395.4	0.14	-	-	0.18	-	-	-	-	AM09312	412944	LOC412944	VWFA and cache domain-containing protein CG16868 ortholog	N	IPR017441(Protein kinase, ATP binding site):	-	-	-	-	128750	225126	-	-	XP_001896798.1	-	-	-	-	-	-	308495	-	-	XP_001603244.1	XP_396395.3	XP_968102.1	BGIBMGA005188-PA	AGAP009043-PA	AAEL007569-PA	CPIJ001909	FBpp0155726	FBpp0234942	FBpp0170008	FBpp0248675	-	-	FBpp0085614	XP_001192500.1	-
GB14183	XP_396089.3:XP_396089.4	-	-	-	0.18	-	-	-	-	AM06782	412634	LOC412634	restin homolog	N	IPR000938(Cytoskeleton-associated protein, CAP-Gly):	YPL174C	-	Smp_059130.2	-	228498	186094	-	-	XP_001897467.1	-	-	-	RP26726	CBP29560	ISCW009233-PA	193952	PHUM004845-PA	XP_001948099.1	-	XP_396089.3	-	BGIBMGA006589-PA	AGAP009210-PA	AAEL013697-PA	-	FBpp0145607	FBpp0230605	FBpp0165255	FBpp0253319	FBpp0280485	FBpp0117986	FBpp0080529	-	ENSCSAVP00000008141
GB19714	XP_001122891.1:XP_001122891.2	-	-	-	0.18	0.17	-	-	-	AM12261	727180	LOC727180	Fanconi anemia group D2 protein homolog	-	-	-	55926	-	10106	125515	-	159821	-	-	-	-	-	-	-	ISCW000773-PA	312346	PHUM008174-PA	XP_001946506.1	XP_001605770.1	XP_001122891.1	XP_001810863.1	-	AGAP011769-PA	AAEL011477-PA	CPIJ016670	FBpp0149889	-	-	-	-	-	-	XP_789219.2	-
GB12123	XP_003249866.1	-	-	-	0.18	-	-	-	-	AM04744	725395	Aats-glupro	glutamyl-prolyl-tRNA synthetase	N	IPR000738(WHEP-TRS):IPR000924(Glutamyl/glutaminyl-tRNA synthetase, class Ic):IPR001412(Aminoacyl-tRNA synthetase, class I, conserved site):IPR002314(Aminoacyl-tRNA synthetase, class II (G, H, P and S), conserved region):IPR004046(Glutathione S-transferase, C-terminal):IPR004154(Anticodon-binding):IPR004499(Prolyl-tRNA synthetase, class IIa, prokaryotic-type):IPR004526(Glutamyl-tRNA synthetase, cl…	NA	NA	NA	NA	NA	NA	NA	NA	NA	NA	NA	NA	NA	NA	NA	NA	NA	NA	NA	NA	NA	NA	NA	NA	NA	NA	NA	NA	NA	NA	NA	NA	NA	NA
GB17027	XP_395911.3:XP_395911.4	-	-	-	0.18	-	-	-	-	AM09603	412454	LOC412454	tetratricopeptide repeat protein 37-like	N	IPR001440(Tetratricopeptide TPR-1):IPR011990(Tetratricopeptide-like helical):IPR013026(Tetratricopeptide region):IPR013105(Tetratricopeptide TPR2):	YPR189W	54351	-	116212	230642	188519	-	-	XP_001895195.1	JA13209	CE31118	CN03067	-	CBP29319	-	220148	PHUM007541-PA	XP_001944156.1	-	XP_395911.3	XP_974702.1	BGIBMGA006548-PA	AGAP003279-PA	AAEL006799-PA	CPIJ001407	FBpp0154507	FBpp0232877	FBpp0169017	FBpp0252389	FBpp0278033	FBpp0115420	FBpp0087646	XP_001191373.1	-
GB30325	-	-	-	-	0.18	-	-	-	-	AM11450	-	-	-	Y	IPR000330(SNF2-related):IPR001650(DNA/RNA helicase, C-terminal):IPR014001(DEAD-like helicase, N-terminal):IPR014021(Helicase, superfamily 1 and 2, ATP-binding):	NA	NA	NA	NA	NA	NA	NA	NA	NA	NA	NA	NA	NA	NA	NA	NA	NA	NA	NA	NA	NA	NA	NA	NA	NA	NA	NA	NA	NA	NA	NA	NA	NA	NA
GB19278	XP_001123040.1:XP_001123040.2	-	-	-	0.18	-	-	-	-	AM11832	727331	LOC727331	sorting nexin-25-like	N	IPR000342(Regulator of G protein signalling):IPR003114(Phox-associated domain):IPR013937(Sorting nexin, C-terminal):IPR013996(PX-associated, sorting nexin 13):IPR016137(Regulator of G protein signalling superfamily):	YML104C	56593	-	10501	228630	89225	-	-	-	-	-	-	-	-	ISCW016945-PA	325931	PHUM002579-PA	-	XP_001605651.1	XP_001123040.1	XP_972788.1	BGIBMGA000890-PA	AGAP000912-PA	AAEL008020-PA	CPIJ011766	FBpp0158209	FBpp0230107	FBpp0170762	FBpp0239256	FBpp0284953	FBpp0124383	FBpp0071048	XP_788218.2	ENSCSAVP00000008849
GB10790	-	-	-	-	0.18	-	-	-	-	AM03415	725642	LOC725642	probable ATP-dependent RNA helicase DDX10-like	N	IPR000629(RNA helicase, ATP-dependent, DEAD-box, conserved site):IPR001650(DNA/RNA helicase, C-terminal):IPR011545(DNA/RNA helicase, DEAD/DEAH box type, N-terminal):IPR014001(DEAD-like helicase, N-terminal):IPR014014(RNA helicase, DEAD-box type, Q motif):IPR014021(Helicase, superfamily 1 and 2, ATP-binding):	NA	NA	NA	NA	NA	NA	NA	NA	NA	NA	NA	NA	NA	NA	NA	NA	NA	NA	NA	NA	NA	NA	NA	NA	NA	NA	NA	NA	NA	NA	NA	NA	NA	NA
GB17045	XP_001119950.1:XP_001119950.1	-	-	-	0.18	-	-	-	-	AM09622	724718	LOC724718	xanthine dehydrogenase	N	IPR000572(Oxidoreductase, molybdopterin binding):IPR000674(Aldehyde oxidase and xanthine dehydrogenase, a/b hammerhead):IPR001041(Ferredoxin):IPR002346(Molybdopterin dehydrogenase, FAD-binding):IPR002888([2Fe-2S]-binding):IPR005107(CO dehydrogenase flavoprotein, C-terminal):IPR006058(2Fe-2S ferredoxin, iron-sulphur binding site):IPR008274(Aldehyde oxidase and xanthine dehydrogenase, molybdopterin…	-	26553	-	192610	142910	198744	110470	PP03784	-	JA17829	CE16116	CN22870	RP36027	CBP31298	-	303976	PHUM002411-PA	XP_001950121.1	XP_001606866.1	XP_001119950.1	XP_968229.2	BGIBMGA010377-PA	AGAP007918-PA	AAEL002683-PA	CPIJ004365	FBpp0152276	FBpp0224770	FBpp0172577	FBpp0241368	FBpp0282224	FBpp0120122	FBpp0082172	XP_001193570.1	ENSCSAVP00000009190
GB14810	XP_001120586.1:XP_001120586.2	-	-	-	0.19	-	-	-	-0.21	AM07405	724695	LOC724695	DNA excision repair protein ERCC-6-like	Y	IPR000330(SNF2-related):IPR001650(DNA/RNA helicase, C-terminal):IPR014001(DEAD-like helicase, N-terminal):IPR014021(Helicase, superfamily 1 and 2, ATP-binding):	YJR035W	53632	Smp_135910	-	108551	20149	108854	PP27056	-	-	CE33793	-	RP33185	CBP10262	ISCW006171-PA	-	PHUM007798-PA	XP_001952559.1	XP_001602814.1	XP_001120586.1	-	BGIBMGA005640-PA	-	-	-	-	-	-	-	-	-	-	XP_780898.2	-
GB13584	XP_001122737.1:XP_001122737.1	-	-	-	0.19	-	-	-	-	AM06184	727024	LOC727024	similar to CG12531-PA	N	IPR002293(Amino acid/polyamine transporter I):IPR004840(Amino acid permease, conserved site):IPR004841(Amino acid permease-associated region):	YOR348C	-	-	-	-	-	-	-	-	-	-	-	RP38689	-	-	-	-	-	-	XP_001122737.1	-	-	-	-	-	-	-	-	-	-	-	-	-	-
GB12962	XP_001121795.1	-	-	-	0.19	-	-	-	-	AM05575	726019	LOC726019	uncharacterized LOC726019	-	-	-	22294	-	10499	222053	155802	74811	PP17475	-	-	CE32166	CN11108	RP38032	CBP17576	ISCW009141-PA	-	PHUM001259-PA	XP_001944847.1	-	XP_001121795.1	XP_967215.1	BGIBMGA006911-PA	AGAP006166-PA	AAEL001444-PA	CPIJ007690	FBpp0154617	FBpp0234462	FBpp0168289	FBpp0250041	FBpp0275732	FBpp0116005	FBpp0289682	XP_791924.1	-
GB12198	XP_396268.2:XP_396268.3	-	-	-	0.19	-	-	-	-	AM04818	412815	LOC412815	fatty acid synthetase	N	IPR000794(Beta-ketoacyl synthase):IPR001031(Thioesterase):IPR001227(Acyl transferase region):IPR009081(Acyl carrier protein-like):IPR011032(GroES-like):IPR013149(Alcohol dehydrogenase, zinc-binding):IPR013968(Polyketide synthase, KR):IPR014030(Beta-ketoacyl synthase, N-terminal):IPR014031(Beta-ketoacyl synthase, C-terminal):IPR014043(Acyl transferase):IPR016035(Acyl transferase/acyl hydrolase/lys…	-	34034	-	-	235996	102987	99033	PP10656	XP_001898484.1	JA02513	CE42777	CN12046;CN20040	RP37939	CBP31596	-	-	PHUM004975-PA	XP_001945190.1	XP_001605059.1	XP_396268.2	XP_970417.2	BGIBMGA004655-PA	AGAP009176-PA	AAEL001194-PA	CPIJ005595	FBpp0144869	FBpp0236153	FBpp0159737	FBpp0247574	FBpp0279845	FBpp0117593	FBpp0288532	XP_796777.2	ENSCSAVP00000011720
GB15472	XP_001121140.1:XP_001121140.2	-	-	-	0.19	-	-	-	-	AM08058	725268	LOC725268	s1 RNA-binding domain-containing protein 1-like	Y	IPR003029(Ribosomal protein S1, RNA binding domain):IPR006641(Resolvase, RNase H-like fold):IPR012340(Nucleic acid-binding, OB-fold):IPR016027(Nucleic acid-binding, OB-fold-like):	YGR116W	57059	Smp_058050	242888	136816	175688	187654	-	XP_001894617.1	JA11054	CE24746	CN30337	RP30569	CBP27634	ISCW020255-PA	301661	-	XP_001950257.1	XP_001606226.1	XP_001121140.1	XP_971655.1	BGIBMGA006580-PA	AGAP003619-PA	AAEL004243-PA	CPIJ005022	FBpp0151938	FBpp0238589	FBpp0159738	FBpp0240925	FBpp0283328	FBpp0119334	FBpp0099997	XP_799301.1	ENSCSAVP00000001510
GB16923	XP_001121848.1:XP_397351.3	-	-	-	0.19	-	-	-	-	AM09500	413912	LOC413912	uncharacterized LOC413912	-	-	-	-	-	240506	223375	222688	-	-	-	-	-	-	-	-	ISCW021977-PA	229523	PHUM005003-PA	XP_001946402.1	XP_001599308.1	XP_397351.3	XP_972395.2	BGIBMGA000302-PA	-	-	-	-	-	-	-	-	-	-	XP_790123.2	-
GB16944	XP_392953.2:XP_392953.3	-	-	-	0.19	-	-	-	-	AM09521	409440	LOC409440	UPF0668 protein C10orf76 homolog	N	IPR013636(Region of unknown function DUF1741):	-	31410	-	159148	-	224372	186013	-	-	-	-	-	-	-	ISCW018656-PA	301277	PHUM003059-PA	XP_001952575.1	XP_001604039.1	XP_392953.2	XP_966967.2	BGIBMGA011536-PA	AGAP012485-PA	AAEL011826-PA	-	FBpp0157849	FBpp0238206	FBpp0159271	FBpp0241113	FBpp0281445	FBpp0120883	FBpp0081405	XP_783968.2	ENSCSAVP00000020025
GB19005	-	-	-	-	0.19	-	-	-	-	AM11561	-	-	-	-	-	NA	NA	NA	NA	NA	NA	NA	NA	NA	NA	NA	NA	NA	NA	NA	NA	NA	NA	NA	NA	NA	NA	NA	NA	NA	NA	NA	NA	NA	NA	NA	NA	NA	NA
GB11213	XP_625130.1:XP_625130.2	-	-	-	0.19	0.15	-	-	-	AM03836	409393	Tor	target of rapamycin	N	IPR000357(HEAT):IPR000403(Phosphatidylinositol 3- and 4-kinase, catalytic):IPR003151(PIK-related kinase, FAT):IPR003152(PIK-related kinase, FATC):IPR009076(FKBP12-rapamycin-associated protein, FKBP12-rapamycin-binding):IPR011009(Protein kinase-like):IPR011989(Armadillo-like helical):IPR014009(PIK-related kinase):IPR016024(Armadillo-type fold):IPR018936(Phosphatidylinositol 3- and 4-kinase, conser…	YKL203C	57462	Smp_122910	162805	214800	155489	161965	PP24633	XP_001896030.1	-	CE32559	-	RP38111	CBP32847	-	329250	PHUM000991-PA	XP_001948118.1	XP_001602345.1	XP_625130.1	XP_971819.1	BGIBMGA008924-PA	AGAP007873-PA	AAEL000693-PA	CPIJ004787	FBpp0145293	FBpp0231241	FBpp0167307	FBpp0244453	FBpp0287697	FBpp0117408	FBpp0080003	XP_001197228.1	ENSCSAVP00000001965
GB14800	-	-	-	-	0.19	-	-	-	-	AM07395	-	-	-	N	IPR003105(SRA-YDG):	NA	NA	NA	NA	NA	NA	NA	NA	NA	NA	NA	NA	NA	NA	NA	NA	NA	NA	NA	NA	NA	NA	NA	NA	NA	NA	NA	NA	NA	NA	NA	NA	NA	NA
GB10889	XP_397231.2:XP_397231.3	-	-	-	0.19	-	-	-	-	AM03514	413792	LOC413792	uncharacterized LOC413792	-	-	-	-	-	-	-	-	-	-	-	-	-	-	-	-	-	246201	PHUM007371-PA	XP_001945388.1	XP_001599057.1	XP_397231.2	XP_967677.1	BGIBMGA008949-PA	AGAP007777-PA	AAEL001851-PA	CPIJ000973	FBpp0145091	-	FBpp0167279	FBpp0247520	FBpp0279382	FBpp0117924	FBpp0077646	-	-
GB19071	XP_393134.3:XP_393134.4	-	-	-	0.19	-	-	-	-	AM11626	409634	LOC409634	MVPVPVHHMADELLRNGPDTVI-containing neuropeptide	-	-	-	-	-	-	-	-	-	-	-	-	-	-	-	-	-	-	PHUM011596-PA	XP_001951630.1	-	XP_393134.3	-	BGIBMGA003615-PA	AGAP006772-PA	AAEL010523-PA	CPIJ011490	-	FBpp0236564	FBpp0168487	FBpp0249788	FBpp0278021	FBpp0115209	FBpp0087497	-	-
GB19399	XP_623468.2:XP_623468.2	-	-	-	0.19	0.21	-	-	-	AM11952	551067	LOC551067	uncharacterized LOC551067	N	IPR009543(Vacuolar protein sorting-associated protein):	-	-	-	-	-	-	-	-	-	-	-	-	-	-	-	-	-	-	-	XP_623468.2	-	-	-	-	-	-	-	-	-	-	-	-	-	-
GB15033	-	-	-	-	0.19	-	-	-	-	AM07624	-	-	-	-	-	NA	NA	NA	NA	NA	NA	NA	NA	NA	NA	NA	NA	NA	NA	NA	NA	NA	NA	NA	NA	NA	NA	NA	NA	NA	NA	NA	NA	NA	NA	NA	NA	NA	NA
GB15115	XP_392092.2:XP_392092.3	0.18	-	-	0.19	-	-	-	-	AM07705	408546	LOC408546	uncharacterized LOC408546	N	IPR002013(Synaptojanin, N-terminal):	-	58545	-	241731	-	213692	-	-	-	JA11382	CE20170	CN19902;CN21031	RP22247	CBP26769	ISCW014368-PA	301525	PHUM002164-PA	-	XP_001607371.1	XP_392092.2	XP_974291.2	BGIBMGA010836-PA	AGAP000483-PA	AAEL014035-PA	CPIJ009675	FBpp0151391	FBpp0237232	FBpp0172028	FBpp0251892	FBpp0283643	FBpp0121797	-	-	-
GB13144	XP_395308.2:XP_395308.3	-	-	-	0.19	-	-	-	-	AM05753	411841	ric8a	synembryn	-	-	-	63823	Smp_027910	90876	117074	170158	174453	-	-	JA18978	CE27516	CN10339	RP33424	CBP27356	-	303011	PHUM002282-PA	XP_001950673.1	XP_001608293.1	XP_395308.2	XP_967869.1	BGIBMGA001244-PA	AGAP010793-PA	AAEL009415-PA	CPIJ015039	FBpp0146702	FBpp0233260	FBpp0164458	FBpp0254257	FBpp0272666	FBpp0122265	-	-	ENSCSAVP00000004627
GB15042	-	-	-	-	0.19	-	-	-	-	AM07633	-	-	-	N	IPR001876(Zinc finger, RanBP2-type):	NA	NA	NA	NA	NA	NA	NA	NA	NA	NA	NA	NA	NA	NA	NA	NA	NA	NA	NA	NA	NA	NA	NA	NA	NA	NA	NA	NA	NA	NA	NA	NA	NA	NA
GB12752	XP_393585.3:XP_393585.4	0.2	-	-	0.19	-	-	-	-	AM05367	410097	LOC410097	DNA repair protein complementing XP-G cells homolog	Y	IPR001044(Xeroderma pigmentosum group G protein):IPR006084(DNA repair protein (XPGC)/yeast Rad):IPR006085(XPG N-terminal):IPR006086(XPG I):IPR008918(Helix-hairpin-helix motif, class 2):IPR018247(EF-HAND 1):	YGR258C	-	Smp_123940	-	-	-	188230	-	-	JA10205	CE11308	CN24313	RP22405	CBP26918	ISCW006141-PA	-	PHUM002500-PA	XP_001946726.1	-	XP_393585.3	-	BGIBMGA003045-PA	-	-	CPIJ004184	FBpp0144860	FBpp0232441	FBpp0159594	FBpp0247562	FBpp0278932	FBpp0118718	FBpp0099904	XP_001188120.1	ENSCSAVP00000009158
GB10577	-	-	-	-	0.19	-	-	-	-	AM03204	724912	LOC724912	anoctamin-4-like	N	IPR007632(Protein of unknown function DUF590):	NA	NA	NA	NA	NA	NA	NA	NA	NA	NA	NA	NA	NA	NA	NA	NA	NA	NA	NA	NA	NA	NA	NA	NA	NA	NA	NA	NA	NA	NA	NA	NA	NA	NA
GB12180	XP_397099.3:XP_397099.3	-	-	-	0.19	-	-	-	-	AM04801	413657	PITRM1	pitrilysin metallopeptidase 1	N	IPR007863(Peptidase M16, C-terminal):IPR011237(Peptidase M16, core):IPR011249(Metalloenzyme, LuxS/M16 peptidase-like, metal-binding):IPR013578(Peptidase M16C associated):	YDR430C	25744	Smp_146140	88690	-	179632	193706	-	-	-	-	-	-	-	-	310892	PHUM003183-PA	XP_001952705.1	XP_001606570.1	XP_397099.3	XP_974203.2	BGIBMGA003279-PA	AGAP006616-PA	AAEL012278-PA	CPIJ004903	FBpp0154060	FBpp0234830	FBpp0169881	FBpp0239769	FBpp0277221	FBpp0115468	FBpp0085414	XP_001181181.1	ENSCSAVP00000014398
GB15130	XP_001122269.1:XP_001122269.1	-	-	-	0.19	-	-	-	-	AM07720	726540	Dnmt1.1	DNA methyltransferase 1.1	Y	IPR001025(Bromo adjacent region):IPR001525(C-5 cytosine-specific DNA methylase):IPR002857(Zinc finger, CXXC-type):IPR017198(DNA (cytosine-5)-methyltransferase 1):IPR018117(C-5 cytosine-specific DNA methylase, active site):	-	-	-	125496	171288	160905	116156	-	-	-	-	-	-	-	-	304208	PHUM000073-PA	XP_001942632.1	XP_001605635.1	XP_001122269.1	XP_001814230.1	BGIBMGA005382-PA	-	-	-	-	-	-	-	-	-	-	XP_780273.1	ENSCSAVP00000010172
GB17371	XP_396569.3:XP_396569.4	-	-	-	0.19	0.15	-	-	-	AM09944	413118	NBAS	neuroblastoma amplified sequence	N	IPR011046(WD40 repeat-like):	-	54605	-	-	212786	162693	-	-	-	-	CE34296	-	RP32600	CBP33398	ISCW021373-PA	251607	PHUM008993-PA	-	XP_001606503.1	XP_396569.3	-	BGIBMGA013512-PA	-	-	-	-	-	-	-	-	-	-	XP_001185433.1;XP_001198141.1	-
GB12704	XP_001121319.1:XP_001121319.2	-	-	-	0.19	-	-	-	-	AM05319	725477	LOC725477	transmembrane protein C9orf5-like	N	IPR002549(Uncharacterised protein family UPF0118):IPR018170(Aldo/keto reductase, conserved site):	-	33619	Smp_173620	20609	234712	153241	193018	-	-	JA17890	CE28063	-	RP44057	CBP36624	ISCW011433-PA	308213	PHUM009822-PA	-	XP_001603296.1	XP_001121319.1	XP_973506.1	BGIBMGA004902-PA	AGAP003409-PA	AAEL013335-PA	CPIJ003721	FBpp0147957	FBpp0228701	FBpp0173643	FBpp0242211	FBpp0282291	FBpp0121344	FBpp0081280	XP_783596.1	ENSCSAVP00000015173
GB16583	XP_001121521.1:XP_001121521.2	-	-	-	0.19	-	-	-	-	AM09162	725704	LOC725704	zinc finger FYVE domain-containing protein 26-like	N	IPR000306(Zinc finger, FYVE-type):IPR006869(Protein of unknown function DUF547):IPR011011(Zinc finger, FYVE/PHD-type):IPR013083(NoName):IPR017455(Zinc finger, FYVE-related):	-	52065	-	-	238051	222622	-	-	-	-	-	-	-	-	ISCW023335-PA	-	-	-	XP_001599623.1	XP_001121521.1	XP_973824.2	-	-	-	CPIJ001881	FBpp0155784	FBpp0237845	FBpp0171917	FBpp0240436	FBpp0279823	-	FBpp0081863	-	-
GB18211	XP_625001.1:XP_625001.2	0.22	-	-	0.19	-	-	-	-	AM10777	552624	LOC552624	uncharacterized LOC552624	-	-	-	-	-	-	234920	-	-	-	-	-	-	-	-	-	-	-	-	-	-	XP_625001.1	-	-	AGAP009071-PA	AAEL001201-PA	-	-	-	-	-	-	-	-	-	-
GB15340	XP_003249903.1	-	-	-	0.19	-	-	-	-	AM07928	726642	rad50	DNA repair protein RAD50	N	IPR003395(RecF/RecN/SMC protein, N-terminal):IPR003593(ATPase, AAA+ type, core):	NA	NA	NA	NA	NA	NA	NA	NA	NA	NA	NA	NA	NA	NA	NA	NA	NA	NA	NA	NA	NA	NA	NA	NA	NA	NA	NA	NA	NA	NA	NA	NA	NA	NA
GB17696	XP_001119971.1:XP_001119971.2	-	-	-	0.19	-	-	-	-	AM10269	724201	LOC724201	uncharacterized protein LOC724201	N	IPR000352(Class I peptide chain release factor):	-	-	-	-	-	-	-	-	-	-	-	-	-	-	-	-	-	-	-	XP_001119971.1	-	BGIBMGA014264-PA	-	AAEL011020-PA	-	-	-	-	-	-	-	-	-	-
GB19921	XP_001120561.1:XP_001120561.2	0.17	-	-	0.19	-	-	-	-	AM12468	724670	LOC724670	uncharacterized protein LOC724670	-	-	-	-	Smp_039640.2	-	-	-	-	PP23392	XP_001897522.1	JA15725	CE34550	-	RP29541	CBP26112	-	309825	-	XP_001945968.1	XP_001603499.1	XP_001120561.1	-	BGIBMGA007245-PA	AGAP011217-PA	-	-	-	FBpp0234843	FBpp0169893	FBpp0251062	-	FBpp0114563	FBpp0072158	-	-
GB10645	-	-	-	-0.35	0.2	-	-	-	-	AM03271	-	-	-	-	-	NA	NA	NA	NA	NA	NA	NA	NA	NA	NA	NA	NA	NA	NA	NA	NA	NA	NA	NA	NA	NA	NA	NA	NA	NA	NA	NA	NA	NA	NA	NA	NA	NA	NA
GB16663	XP_394258.3:XP_394258.4	0.31	-	-	0.2	-	-	-	-	AM09241	410782	Hip1	huntingtin interacting protein 1	N	IPR002558(I/LWEQ):IPR008942(ENTH/VHS):IPR011417(ANTH):IPR013809(Epsin-like, N-terminal):	YNL243W	59009	Smp_181350	-	116962	179070	-	PP22289	XP_001895251.1	JA05556	CE00540	CN30131	-	CBP32266	ISCW023307-PA	-	PHUM005098-PA	XP_001949271.1	XP_001604846.1	XP_394258.3	XP_971489.1	-	AGAP004801-PA	-	-	FBpp0150737	FBpp0228216	FBpp0161141	FBpp0249403	-	-	FBpp0075680	-	-
GB18044	XP_001121852.1:XP_001121852.2	-	-	-	0.2	-	-	-	-	AM10616	726080	LOC726080	uncharacterized LOC726080	N	IPR001680(WD40 repeat):IPR011046(WD40 repeat-like):IPR015943(WD40/YVTN repeat-like):IPR017986(WD40 repeat, region):	-	58397	Smp_126630	247663	-	-	-	-	-	-	-	-	-	-	-	-	-	-	-	XP_001121852.1	-	-	-	-	-	FBpp0150977	FBpp0225760	FBpp0160882	-	FBpp0274070	FBpp0126766	FBpp0075665	-	-
GB15714	XP_623844.2:XP_623844.3	-	-	-	0.2	-	-	-	-	AM08297	551449	LOC551449	tyrosine-protein phosphatase non-receptor type 23-like	N	IPR000242(Protein-tyrosine phosphatase, receptor/non-receptor type):IPR003595(Protein-tyrosine phosphatase, catalytic):	-	60390	Smp_075810	-	-	228981	-	-	XP_001893024.1	-	CE41728	CN16421	RP34029	CBP34342	ISCW004242-PA	194485	PHUM001964-PA	-	-	XP_623844.2	XP_970590.1	-	AGAP011586-PA	AAEL010916-PA	CPIJ011610	FBpp0150696	FBpp0226228	FBpp0162667	FBpp0239726	FBpp0274855	FBpp0128373	FBpp0075450	XP_796684.2	ENSCSAVP00000002987
GB30507	-	-	-	-	0.2	-	-	-	-	AM05984	-	-	-	Y	IPR000330(SNF2-related):IPR001487(Bromodomain):IPR001650(DNA/RNA helicase, C-terminal):IPR006562(HSA):IPR006576(BRK domain):IPR013999(HAS subgroup):IPR014001(DEAD-like helicase, N-terminal):IPR014012(Helicase/SANT-associated, DNA binding):IPR014021(Helicase, superfamily 1 and 2, ATP-binding):IPR014978(Glutamine-Leucine-Glutamine, QLQ):IPR018359(Bromodomain, conserved site):	NA	NA	NA	NA	NA	NA	NA	NA	NA	NA	NA	NA	NA	NA	NA	NA	NA	NA	NA	NA	NA	NA	NA	NA	NA	NA	NA	NA	NA	NA	NA	NA	NA	NA
GB15454	XP_395131.2:XP_395131.2	-	-	-	0.2	-	-	-	-	AM08041	411663	LOC411663	uncharacterized LOC411663	-	-	-	22994	Smp_167960	236584	222768	185094	-	PP21382	XP_001898649.1	JA02827	CE00526	CN13521	RP15664	-	-	-	PHUM007531-PA	XP_001951541.1	XP_001602281.1	XP_395131.2	XP_966473.2	-	AGAP005870-PA	AAEL003554-PA	CPIJ016806	FBpp0150908	FBpp0228029	FBpp0160633	FBpp0242847	FBpp0275203	FBpp0127597	FBpp0073127	XP_001193239.1	ENSCSAVP00000013393
GB10413	XP_395577.3:XP_395577.4	-	-	-	0.2	-	-	-	-	AM03041	412111	LOC412111	vigilin-like	N	IPR004087(K Homology):IPR004088(K Homology, type 1):IPR018111(K Homology, type 1, subgroup):	YJL080C	26766	Smp_170110	211503	231082	157303	114382	PP21290	XP_001892806.1	JA07265	CE23530	CN26180	RP04381	CBP30939	ISCW008601-PA	234231	PHUM004625-PA	XP_001945656.1	-	XP_395577.3	XP_969652.1	-	AGAP005467-PA	AAEL001421-PA	CPIJ014531	FBpp0155578	FBpp0234312	FBpp0169342	FBpp0252136	FBpp0278199	FBpp0115368	FBpp0085859	XP_792502.1	ENSCSAVP00000016978
GB30289	-	-	-	-	0.2	0.18	-	-	-	AM11842;AM02628	-	-	-	Y	IPR006935(Restriction endonuclease, type I, R subunit/Type III, Res subunit):IPR014001(DEAD-like helicase, N-terminal):IPR014021(Helicase, superfamily 1 and 2, ATP-binding):	NA	NA	NA	NA	NA	NA	NA	NA	NA	NA	NA	NA	NA	NA	NA	NA	NA	NA	NA	NA	NA	NA	NA	NA	NA	NA	NA	NA	NA	NA	NA	NA	NA	NA
GB15693	XP_397197.3:XP_397197.4	-	-	-	0.2	-	-	-	-	AM08276	413758	LOC413758	u3 small nucleolar RNA-associated protein 14 homolog A-like	N	IPR006709(Small-subunit processome, Utp14):	-	59989	-	-	183349	-	-	-	-	JA10145	CE09718	CN21294	RP33624	-	ISCW019893-PA	52884	-	-	-	XP_397197.3	-	-	-	-	-	-	-	-	-	-	-	-	XP_790749.2	-
GB15739	-	-	-	-	0.2	-	-	-	-	AM08322	-	-	-	N	IPR007087(Zinc finger, C2H2-type):IPR012934(Zinc finger, AD-type):IPR015880(Zinc finger, C2H2-like):	NA	NA	NA	NA	NA	NA	NA	NA	NA	NA	NA	NA	NA	NA	NA	NA	NA	NA	NA	NA	NA	NA	NA	NA	NA	NA	NA	NA	NA	NA	NA	NA	NA	NA
GB10945	XP_624181.2:XP_624181.3	-	-	-	0.2	-	-	-	-	AM03570	551793	Gp150	glycoprotein 150	Y	IPR001611(Leucine-rich repeat):IPR003591(Leucine-rich repeat, typical subtype):	-	-	-	-	-	-	-	-	-	-	-	-	-	-	-	-	-	-	XP_001606318.1	XP_624181.2	-	BGIBMGA002618-PA	AGAP006645-PA	AAEL003720-PA	CPIJ005431	FBpp0155706	FBpp0236820	FBpp0169766	FBpp0249952	FBpp0276064	FBpp0115073	FBpp0071729	-	-
GB14240	XP_001121997.1:XP_001121997.2	-	-	-	0.2	0.13	-	-	-	AM06839	726241	LOC726241	tudor domain-containing protein 7-like	N	IPR002999(Tudor domain):IPR008191(Maternal tudor protein):IPR018351(Tudor subgroup):	-	57935	-	-	237885	218952	171239	-	-	-	-	-	-	-	ISCW019360-PA	319969	PHUM011550-PA	XP_001950889.1	XP_001604820.1	XP_001121997.1	XP_973071.1	BGIBMGA003470-PA	AGAP011089-PA	AAEL010311-PA	CPIJ007981	FBpp0155731	FBpp0234947	FBpp0170012	FBpp0247093	FBpp0278074	FBpp0115453	FBpp0085592	XP_001185903.1	-
GB15769	XP_397171.2:XP_397171.3	-	-	-	0.2	-	-	-	-	AM08351	413732	LOC413732	Golgi apparatus protein 1-like	N	IPR001893(Cysteine rich repeat):IPR017873(Cysteine-rich Golgi apparatus protein 1 repeat):	-	-	-	81294	114272	177499	116840	PP02428	-	JA14885	CE03205	CN01800	RP09058	CBP33562	ISCW007750-PA	-	-	-	XP_001605655.1	XP_397171.2	XP_001813896.1	BGIBMGA006161-PA	AGAP001320-PA	AAEL006917-PA	CPIJ015619	FBpp0150727	FBpp0228205	FBpp0161131	FBpp0241487	FBpp0286062	FBpp0113900	FBpp0078043	XP_789991.2	ENSCSAVP00000001385
GB19880	XP_392910.3:XP_392910.4	-	-	-	0.2	-	-	-	-	AM12427	409395	LOC409395	uncharacterized LOC409395	N	IPR001753(Crotonase, core):	-	-	Smp_078280	-	-	-	-	-	-	-	-	-	-	-	-	-	PHUM007328-PA	-	XP_001601063.1	XP_392910.3	XP_968795.1	BGIBMGA011677-PA	-	-	-	FBpp0149814	FBpp0227230	FBpp0165777	FBpp0254475	-	FBpp0127473	FBpp0077914	XP_001189120.1	-
GB18798	XP_395681.2:XP_395681.3	-	-	-	0.2	-	-	-	-	AM11356	412219	UBE4B	ubiquitination factor E4B (UFD2 homolog, yeast)	N	IPR003613(U box domain):IPR013083(NoName):	YDL190C	26472	-	166242	174217	182882	99472	PP19480	XP_001896629.1	JA07268	CE28868	CN30939	RP16300	CBP26037	ISCW017102-PA	228520	PHUM000993-PA	XP_001943797.1	XP_001602484.1	XP_395681.2	XP_973165.1	BGIBMGA008926-PA	AGAP007870-PA	AAEL006910-PA	CPIJ009605	FBpp0144255	FBpp0225475	FBpp0170443	FBpp0243957	FBpp0287628	FBpp0118842	FBpp0080009	-	-
GB14873	NP_001035320.1	-	-0.39	-0.59	0.21	0.21	-0.38	0.4	0.15	AM01741;AM02392;AM01159	406104	AChE-2	acetylcholinesterase 2	N	IPR002018(Carboxylesterase, type B):	-	-	Smp_136690	-	-	-	-	-	XP_001900809.1	-	-	-	-	-	-	44337	PHUM005718-PA	XP_001948988.1	XP_001605568.1	NP_001035320.1	XP_970774.2	-	AGAP000466-PA	AAEL012141-PA	CPIJ000662	FBpp0153090	FBpp0225207	FBpp0173436	FBpp0251915	FBpp0283747	FBpp0120591	FBpp0082248	-	ENSCSAVP00000018987
GB19676	XP_392473.3:XP_392473.4	-	-	-0.17	0.21	-	-	-	-	AM12224	408944	LOC408944	uncharacterized LOC408944	N	IPR003347(Transcription factor jumonji/aspartyl beta-hydroxylase):IPR013129(Transcription factor jumonji):	-	-	Smp_161400	-	-	-	191270	-	-	-	-	-	-	-	-	-	PHUM003901-PA	XP_001942601.1	XP_001604032.1	XP_392473.3	XP_967052.2	BGIBMGA011572-PA	-	-	-	FBpp0152108	-	FBpp0159372	-	-	FBpp0122128	FBpp0081541	XP_794456.2	-
GB10160	XP_001123110.1:XP_001123110.2	-0.35	-	0.26	0.21	-	-	-	-	AM02788	727401	LOC727401	uncharacterized LOC727401	-	-	-	-	-	-	-	-	-	-	-	JA17208	-	-	-	-	-	-	-	-	-	XP_001123110.1	XP_001807608.1	BGIBMGA014091-PA	-	-	-	FBpp0149431	-	FBpp0166019	FBpp0254464	-	-	-	-	-
GB16507	XP_001119875.1:XP_392183.1	-	-	-	0.21	-0.14	-	0.26	0.4	AM09086	408643	LOC408643	uncharacterized LOC408643	N	IPR002085(Alcohol dehydrogenase superfamily, zinc-containing):IPR011032(GroES-like):IPR013154(Alcohol dehydrogenase GroES-like):IPR016040(NAD(P)-binding domain):	-	-	-	-	208046	224563	-	PP27052	XP_001902359.1	JA02422	CE18467	-	RP26653	CBP33213	-	220591	-	-	XP_001607024.1	XP_392183.1	XP_973460.2	BGIBMGA002099-PA	AGAP009224-PA	AAEL000328-PA	CPIJ000840	FBpp0153715	FBpp0234486	FBpp0168312	FBpp0239840	FBpp0278275	FBpp0114905	FBpp0088031	-	ENSCSAVP00000009479
GB10029	XP_395447.3:XP_395447.4	-	-	-	0.21	-	-	-	-	AM02657	411981	faf	fat facets	N	IPR001394(Peptidase C19, ubiquitin carboxyl-terminal hydrolase 2):IPR004019(YLP motif):IPR018200(Peptidase C19, ubiquitin carboxyl-terminal hydrolase 2, conserved site):	-	59589	Smp_131570	172156	214699	183046	176291	-	XP_001896697.1	-	CE43363	-	-	-	ISCW009097-PA	306876	PHUM005155-PA	XP_001946927.1	XP_001604458.1	XP_395447.3	XP_972735.1	BGIBMGA007507-PA	AGAP010088-PA	AAEL009824-PA	-	FBpp0148105	FBpp0238642	FBpp0171326	FBpp0242317	FBpp0283961	FBpp0126179	FBpp0085202	XP_796637.2	ENSCSAVP00000015237
GB18998	XP_624029.2:XP_624029.2	-	-	-	0.21	-	-	-	-	AM11554	551635	LOC551635	similar to CG16953-PA	-	-	-	-	-	210218	237291	-	-	-	-	-	-	-	-	-	ISCW020881-PA	233541	PHUM002093-PA	-	XP_001607845.1	XP_624029.2	-	BGIBMGA007044-PA	AGAP001873-PA	AAEL003368-PA	-	FBpp0150073	FBpp0238712	FBpp0171392	FBpp0251858	FBpp0283222	-	FBpp0083353	-	-
GB18390	XP_624659.1:XP_624659.2	-	-	-	0.22	-	-	-	-	AM10953	552280	LOC552280	protein SDA1 homolog	N	IPR007949(SDA1):IPR012977(Region of unknown function, nucleolar NUC130/133, N-terminal):IPR016024(Armadillo-type fold):	YGR245C	25889	-	106150	-	6413	93501	PP21146	-	-	CE40630	CN20422	RP42918	-	ISCW017512-PA	303148	-	XP_001946841.1	XP_001605750.1	XP_624659.1	XP_970433.1	BGIBMGA007297-PA	AGAP008635-PA	AAEL008852-PA	CPIJ001550	FBpp0155923	FBpp0232004	FBpp0168940	FBpp0252405	FBpp0276421	FBpp0116145	FBpp0087709	XP_001187069.1	ENSCSAVP00000010475
GB30585	-	-	-	-	0.22	-	-	-	-	AM03499	-	-	-	N	IPR000504(RNA recognition motif, RNP-1):	NA	NA	NA	NA	NA	NA	NA	NA	NA	NA	NA	NA	NA	NA	NA	NA	NA	NA	NA	NA	NA	NA	NA	NA	NA	NA	NA	NA	NA	NA	NA	NA	NA	NA
GB18933	XP_623445.1:XP_623445.2	0.37	-	-	0.22	-	-	0.13	-	AM11490	551046	AmCG12344	cys-loop ligand-gated ion channel subunit 12344	N	IPR006029(Neurotransmitter-gated ion-channel transmembrane region):IPR006201(Neurotransmitter-gated ion-channel):IPR006202(Neurotransmitter-gated ion-channel ligand-binding):IPR018000(Neurotransmitter-gated ion-channel, conserved site):	-	-	-	-	-	-	-	-	-	-	-	-	-	-	-	-	-	-	XP_001600713.1	XP_623445.1	NP_001103243.1	BGIBMGA000843-PA	AGAP010694-PA	AAEL003958-PA	CPIJ011023	FBpp0155336	FBpp0234819	FBpp0169870	FBpp0252416	FBpp0278528	FBpp0114273	FBpp0087341	-	-
GB30359	-	-	-	-	0.22	-	-	-	-	AM06341	-	-	-	Y	IPR002110(Ankyrin):IPR002909(Cell surface receptor IPT/TIG):IPR011029(DEATH-like):IPR013783(Immunoglobulin-like fold):IPR014756(Immunoglobulin E-set):	NA	NA	NA	NA	NA	NA	NA	NA	NA	NA	NA	NA	NA	NA	NA	NA	NA	NA	NA	NA	NA	NA	NA	NA	NA	NA	NA	NA	NA	NA	NA	NA	NA	NA
GB11711	XP_394949.2:XP_394949.3	-	-	-	0.22	-	-	-	-	AM04331	411474	LOC411474	nucleoporin NUP188 homolog	-	-	-	-	-	242522	175627	225302	188202	-	-	-	-	-	-	-	-	102354	-	-	XP_001606499.1	XP_394949.2	XP_967484.2	BGIBMGA002694-PA	AGAP005193-PA	AAEL008557-PA	CPIJ006573	FBpp0153865	FBpp0229501	FBpp0169134	FBpp0250750	FBpp0278163	FBpp0114653	FBpp0086987	XP_786945.2	-
GB13780	XP_001121257.1:XP_001121257.1	0.23	-	-	0.22	-	-	-	-	AM06379	725403	LOC725403	similar to CG7274-PA	Y	IPR001606(AT-rich interaction region):IPR002999(Tudor domain):	-	57024	-	-	-	147496	-	-	-	-	CE39529	CN25075	RP44490	CBP21750	-	238628	PHUM003436-PA	XP_001952787.1	XP_001599885.1	XP_001121257.1	XP_971697.2	BGIBMGA004976-PA	AGAP007503-PA	-	CPIJ008611	FBpp0151767	FBpp0233531	FBpp0160517	FBpp0248927	FBpp0273888	FBpp0122247	FBpp0111634	XP_793989.2	-
GB18525	XP_392166.3:XP_392166.4	-	-	-	0.22	-	-	-	-	AM11087	408625	LOC408625	nuclear pore complex protein Nup85-like	Y	IPR000719(Protein kinase, core):IPR001245(Tyrosine protein kinase):IPR001611(Leucine-rich repeat):IPR002110(Ankyrin):IPR002290(Serine/threonine protein kinase):IPR003591(Leucine-rich repeat, typical subtype):IPR008271(Serine/threonine protein kinase, active site):IPR011009(Protein kinase-like):IPR013684(Miro-like):IPR017442(Serine/threonine protein kinase-related):	-	-	Smp_143400	212027	-	224870	190300	-	XP_001896960.1	JA17280	CE41939	CN06548	RP39533	-	ISCW022405-PA	300590	PHUM005660-PA	-	-	XP_392166.3	-	BGIBMGA012186-PA	AGAP000810-PA	AAEL008398-PA	CPIJ012560	FBpp0151117	FBpp0237362	FBpp0159806	FBpp0251604	FBpp0283442	FBpp0119878	FBpp0111700	XP_001184678.1;XP_001190389.1	-
GB14125	XP_397363.3:XP_397363.4	-	-0.4	-0.42	0.23	-	-0.37	-	-	AM06725	413924	LOC413924	glyceraldehyde-3-phosphate dehydrogenase 1-like	N	IPR000173(Glyceraldehyde 3-phosphate dehydrogenase):	-	-	-	-	-	-	-	-	-	-	-	-	-	-	-	-	-	-	-	XP_397363.3	-	-	-	-	-	-	-	-	-	-	-	-	-	-
GB12481	XP_392741.3:XP_392741.4	-	-	-	0.23	-	-	-	-	AM05098	409217	LOC409217	guanine nucleotide exchange factor DBS-like	N	IPR000219(Dbl homology (DH) domain):IPR001251(Cellular retinaldehyde-binding/triple function, C-terminal):IPR001331(Guanine-nucleotide dissociation stimulator, CDC24, conserved site):IPR001452(Src homology-3 domain):IPR001849(Pleckstrin homology):IPR011993(Pleckstrin homology-type):	-	51304	Smp_162970	10632	220800	228658	193107	-	XP_001891671.1	-	CE19464	-	RP43889	CBP25031	ISCW009075-PA	21042	PHUM004394-PA	XP_001950873.1	XP_001606300.1	XP_392741.3	XP_001807914.1	-	AGAP007723-PA	AAEL001384-PA	CPIJ002251	FBpp0149577	-	FBpp0161932	FBpp0246007	FBpp0286180	FBpp0113274	FBpp0072539	-	ENSCSAVP00000003575
GB14824	XP_396619.3:XP_396619.4	-0.29	-	-	0.23	-	-	-	-	AM07419	413168	LOC413168	retinol dehydrogenase 14-like	N	IPR002198(Short-chain dehydrogenase/reductase SDR):IPR016040(NAD(P)-binding domain):	YNL181W	-	-	-	189035	91140	168674	-	-	-	-	-	-	-	ISCW013705-PA	319680	PHUM005703-PA	XP_001949998.1	XP_001608180.1	XP_396619.3	XP_971764.1	BGIBMGA010738-PA	AGAP011357-PA	AAEL003139-PA	CPIJ019605	FBpp0153133	FBpp0225252	FBpp0173479	FBpp0240636	-	FBpp0121307	FBpp0083003	-	-
GB10271	XP_396506.3:XP_396506.4	-	-	-	0.23	-	-	-	-	AM02901	413055	LOC413055	uncharacterized LOC413055	N	IPR007087(Zinc finger, C2H2-type):IPR012934(Zinc finger, AD-type):IPR015880(Zinc finger, C2H2-like):	-	-	-	-	-	-	-	-	-	-	-	-	-	-	-	-	-	-	-	XP_396506.3	-	-	-	-	-	-	-	-	-	-	-	-	-	-
GB19876	-	-	-	-	0.23	-	-	-	-	AM12423	-	-	-	N	IPR009448(UDP-glucose:Glycoprotein Glucosyltransferase):	NA	NA	NA	NA	NA	NA	NA	NA	NA	NA	NA	NA	NA	NA	NA	NA	NA	NA	NA	NA	NA	NA	NA	NA	NA	NA	NA	NA	NA	NA	NA	NA	NA	NA
GB16552	XP_624977.1:XP_624977.1	-	-	-	0.23	-	0.14	-	-	AM09132	552600	LOC552600	gamma-interferon-inducible lysosomal thiol reductase-like	N	IPR004911(Gamma interferon inducible lysosomal thiol reductase GILT):	-	-	-	-	235566	-	-	-	-	JA07107	CE16741	-	RP27862;RP38375	CBP27406	ISCW004335-PA;ISCW006654-PA	-	PHUM011594-PA	XP_001951050.1	XP_001602519.1	XP_624977.1	XP_971157.1	BGIBMGA009614-PA	AGAP002989-PA	AAEL004873-PA	CPIJ002338;CPIJ007525	FBpp0152451	FBpp0225158	FBpp0172461	FBpp0242490	FBpp0275710;FBpp0283678	FBpp0120575	FBpp0082228	XP_791549.2	ENSCSAVP00000003466
GB17525	-	-	-	-	0.23	-	-	-	-	AM10096	-	-	-	N	IPR002999(Tudor domain):IPR008191(Maternal tudor protein):IPR018073(Proteinase inhibitor I25, cystatin, conserved site):IPR018351(Tudor subgroup):	NA	NA	NA	NA	NA	NA	NA	NA	NA	NA	NA	NA	NA	NA	NA	NA	NA	NA	NA	NA	NA	NA	NA	NA	NA	NA	NA	NA	NA	NA	NA	NA	NA	NA
GB18377	XP_001122628.1:XP_001122628.1	-	-	-	0.23	-	-	-	-	AM10940	726911	LOC726911	threonyl-tRNA synthetase, cytoplasmic-like	N	IPR004154(Anticodon-binding):	-	-	-	-	-	-	-	-	-	-	-	-	-	-	-	245239	-	-	-	XP_001122628.1	-	-	-	-	-	-	-	-	-	-	-	-	-	-
GB18407	XP_395597.3:XP_395597.4	-	-	-	0.24	-	-	-	0.34	AM10970	412133	LOC412133	uncharacterized LOC412133	-	-	-	56741	Smp_167920	202773	-	-	-	-	XP_001894872.1	-	-	-	-	-	ISCW019556-PA	307367	PHUM006841-PA	-	-	XP_395597.3	XP_001814127.1	BGIBMGA009367-PA	AGAP002048-PA	AAEL011261-PA	CPIJ008648	FBpp0155190	FBpp0237589	FBpp0159708	FBpp0240333	FBpp0282383	FBpp0126134	FBpp0084784	XP_785130.2	ENSCSAVP00000005899
GB17039	XP_001121260.1:XP_001121260.2	-	-	-	0.24	-	-	-	-	AM09616	725406	LOC725406	uncharacterized LOC725406	N	IPR008162(Inorganic pyrophosphatase):	-	-	-	-	-	-	-	-	-	-	-	-	-	-	-	-	PHUM003521-PA	XP_001944326.1	XP_001599703.1	XP_001121260.1	XP_969149.2	BGIBMGA002014-PA	-	AAEL008556-PA	CPIJ006582	-	FBpp0227107	FBpp0161923	FBpp0245997	FBpp0286699	FBpp0113761	FBpp0072427	XP_791787.2	-
GB13753	XP_001120224.1:XP_001120224.2	-	-	-	0.24	-	-	-	-	AM06352	724390	LOC724390	uncharacterized LOC724390	-	-	-	-	-	-	-	-	-	-	-	-	-	-	-	-	-	-	-	-	-	XP_001120224.1	-	-	-	-	-	-	-	-	-	-	-	-	-	-
GB12671	XP_393307.3:XP_393307.3	-	-	-	0.24	-	-	-	-	AM05286	409816	retinophilin	retinophilin protein	N	IPR003409(MORN motif):	-	53859	-	234654	159568	120701	77792	-	-	-	-	-	-	-	-	216872	-	XP_001946684.1	XP_001601201.1	XP_393307.3	XP_972357.1	BGIBMGA001298-PA	AGAP003547-PA	AAEL000457-PA	CPIJ007475	FBpp0156648	FBpp0225435	FBpp0159434	FBpp0243431	FBpp0284457	FBpp0119260	FBpp0078467	XP_780920.2	-
GB12605	XP_392454.2:XP_392454.3	-	-	-	0.24	-	-	-	-	AM05221	408926	TEP7	thiolester-containing protein 7	Y	IPR001599(Alpha-2-macroglobulin):IPR002890(Alpha-2-macroglobulin, N-terminal):IPR008930(Terpenoid cylases/protein prenyltransferase alpha-alpha toroid):IPR009048(Alpha-macroglobulin, receptor-binding):IPR011625(Alpha-2-macroglobulin, N-terminal 2):IPR011626(A-macroglobulin complement component):	-	-	Smp_089670	210666	227923	228650	-	-	-	-	-	-	-	-	-	-	-	-	XP_001604193.1	XP_392454.2	-	BGIBMGA012631-PA	-	-	-	-	-	-	-	-	-	-	XP_001187783.1	ENSCSAVP00000007289
GB16194	XP_624426.2:XP_624426.3	-	-	-	0.25	-	-	-	-	AM08771	552044	LOC552044	uncharacterized LOC552044	-	-	-	-	-	-	153121	-	-	-	-	-	-	-	-	-	-	-	PHUM006612-PA	-	-	XP_624426.2	-	-	AGAP012311-PA	AAEL010871-PA	CPIJ000823	-	FBpp0226188	FBpp0160733	FBpp0246229	FBpp0286157	FBpp0126678	FBpp0075586	XP_001188717.1	-
GB16175	-	-	-	-	0.25	-	-	-	-	AM08753	-	-	-	N	IPR000504(RNA recognition motif, RNP-1):IPR012677(Nucleotide-binding, alpha-beta plait):	NA	NA	NA	NA	NA	NA	NA	NA	NA	NA	NA	NA	NA	NA	NA	NA	NA	NA	NA	NA	NA	NA	NA	NA	NA	NA	NA	NA	NA	NA	NA	NA	NA	NA
GB18867	-	-	-	-	0.25	-	-	-	-	AM11424	411961	LOC411961	e3 ubiquitin-protein ligase HUWE1-like	Y	IPR000449(Ubiquitin-associated/translation elongation factor EF1B, N-terminal):IPR004170(WWE domain):IPR009060(UBA-like):IPR015940(Ubiquitin-associated/translation elongation factor EF1B, N-terminal, eukaryote):IPR018123(WWE domain, subgroup):	NA	NA	NA	NA	NA	NA	NA	NA	NA	NA	NA	NA	NA	NA	NA	NA	NA	NA	NA	NA	NA	NA	NA	NA	NA	NA	NA	NA	NA	NA	NA	NA	NA	NA
GB10708	XP_397526.2:XP_397526.2	-0.68	-	0.69	0.26	-	-	-	-	AM03333	408807	IRP30	uncharacterized LOC408807	Y	IPR001611(Leucine-rich repeat):	-	-	-	-	-	-	-	-	-	-	-	-	-	-	-	-	-	-	XP_001603643.1	XP_397526.2	XP_970493.1	-	AGAP007457-PA	-	-	-	-	-	-	-	-	-	-	-
GB15614	-	-	-	-	0.26	-	-	-	-	AM08198	-	-	-	N	IPR009053(Prefoldin):	NA	NA	NA	NA	NA	NA	NA	NA	NA	NA	NA	NA	NA	NA	NA	NA	NA	NA	NA	NA	NA	NA	NA	NA	NA	NA	NA	NA	NA	NA	NA	NA	NA	NA
GB10732	XP_624153.2:XP_624153.3	-	-	-	0.26	-	-	-	-	AM03357	551763	LOC551763	hypoxia up-regulated protein 1-like	N	IPR001023(Heat shock protein Hsp70):IPR013126(Heat shock protein 70):	-	33578	Smp_088950	172038	222757	179511	111473	PP00925	-	JA00842	CE37407	CN06790	RP44431	CBP30483	ISCW012646-PA	306788	PHUM001723-PA	XP_001946466.1	XP_001606217.1	XP_624153.2	XP_973490.1	BGIBMGA008551-PA	AGAP001827-PA	-	CPIJ007196	FBpp0158159	FBpp0230884	FBpp0170664	FBpp0239443	FBpp0273142	FBpp0125155	FBpp0070395	-	ENSCSAVP00000005549
GB18643	XP_003251632.1	-	-	-	0.26	-	-	-	-	AM11204	725068	Dhc64C-like	dynein heavy chain 64C-like protein	N	IPR004273(Dynein heavy chain):	NA	NA	NA	NA	NA	NA	NA	NA	NA	NA	NA	NA	NA	NA	NA	NA	NA	NA	NA	NA	NA	NA	NA	NA	NA	NA	NA	NA	NA	NA	NA	NA	NA	NA
GB11857	XP_001120155.1:XP_001120155.2	-	-	-	0.26	-	-	-	-	AM04476	724334	LOC724334	uncharacterized LOC724334	N	IPR007087(Zinc finger, C2H2-type):IPR013087(Zinc finger, C2H2-type/integrase, DNA-binding):IPR015880(Zinc finger, C2H2-like):	-	-	-	-	-	-	-	PP26340	XP_001902942.1	-	-	-	-	CBP35305	ISCW005731-PA	-	-	-	XP_001605742.1	XP_001120155.1	XP_971330.1	-	-	AAEL009208-PA	-	-	-	FBpp0173730	-	-	-	-	-	-
GB13927	XP_625211.1:XP_625211.2	-	-	-	0.26	-	-	-	-	AM06525	552833	LOC552833	pre-mRNA-splicing regulator female lethal D	-	-	-	-	Smp_043610	-	-	221587	167331	-	-	-	-	-	-	-	ISCW016584-PA	299538	PHUM010679-PA	XP_001944022.1	XP_001605285.1	XP_625211.1	XP_975057.1	-	-	AAEL012987-PA	CPIJ006489	FBpp0154775	FBpp0235113	FBpp0170194	FBpp0247087	FBpp0278439	FBpp0114356	FBpp0086773	-	-
GB30253	-	-	-	-	0.26	-	-	-	-	AM05809	-	-	-	N	IPR002110(Ankyrin):IPR004729(Transient receptor potential channel):IPR005821(Ion transport):IPR013555(Transient receptor potential II):	NA	NA	NA	NA	NA	NA	NA	NA	NA	NA	NA	NA	NA	NA	NA	NA	NA	NA	NA	NA	NA	NA	NA	NA	NA	NA	NA	NA	NA	NA	NA	NA	NA	NA
GB17261	-	0.26	-	-	0.27	-	-	-	-	AM09836	-	-	-	N	IPR007309(B-block binding subunit of TFIIIC):	NA	NA	NA	NA	NA	NA	NA	NA	NA	NA	NA	NA	NA	NA	NA	NA	NA	NA	NA	NA	NA	NA	NA	NA	NA	NA	NA	NA	NA	NA	NA	NA	NA	NA
GB17009	-	-	-	-	0.27	-	-	-	-	AM09585	-	-	-	N	IPR003577(Ras small GTPase, Ras type):IPR003579(Ras small GTPase, Rab type):IPR013753(Ras):	NA	NA	NA	NA	NA	NA	NA	NA	NA	NA	NA	NA	NA	NA	NA	NA	NA	NA	NA	NA	NA	NA	NA	NA	NA	NA	NA	NA	NA	NA	NA	NA	NA	NA
GB16968	-	0.34	-	-	0.29	-	-	-	-	AM09545	551382	LOC551382	similar to CG31678-PA	N	IPR001986(3-phosphoshikimate 1-carboxyvinyltransferase, core):IPR008979(Galactose-binding like):IPR012919(Sad1/UNC-like, C-terminal):	NA	NA	NA	NA	NA	NA	NA	NA	NA	NA	NA	NA	NA	NA	NA	NA	NA	NA	NA	NA	NA	NA	NA	NA	NA	NA	NA	NA	NA	NA	NA	NA	NA	NA
GB12775	XP_393369.3:XP_393369.3	-	-	-	0.3	-	-	-	0.25	AM05390	409879	LOC409879	similar to CG12139-PB	N	IPR000033(Low-density lipoprotein receptor, YWTD repeat):IPR000152(EGF-type aspartate/asparagine hydroxylation conserved site):IPR000742(EGF-like, type 3):IPR000834(Peptidase M14, carboxypeptidase A):IPR001881(EGF-like calcium-binding):IPR002172(Low density lipoprotein-receptor, class A, cysteine-rich):IPR006209(EGF):IPR006210(EGF-like):IPR011042(Six-bladed beta-propeller, TolB-like):IPR013032(EG…	-	-	-	-	51280	126964	-	-	XP_001894250.1	JA01936	CE05765	CN16219	RP33034	CBP30549	ISCW017792-PA	43397	PHUM005642-PA	XP_001944217.1	XP_001605666.1	XP_393369.3	XP_001814959.1	BGIBMGA011982-PA	AGAP000331-PA	AAEL009869-PA	CPIJ004220	FBpp0158819	FBpp0233279	FBpp0165190	FBpp0254696	FBpp0273605	FBpp0124991	FBpp0111474	XP_787118.2	ENSCSAVP00000002477
GB19249	-	-	-	-	0.31	-	-	-	0.81	AM11803	-	-	-	N	IPR001258(NHL repeat):IPR011042(Six-bladed beta-propeller, TolB-like):IPR013017(NHL repeat, subgroup):	NA	NA	NA	NA	NA	NA	NA	NA	NA	NA	NA	NA	NA	NA	NA	NA	NA	NA	NA	NA	NA	NA	NA	NA	NA	NA	NA	NA	NA	NA	NA	NA	NA	NA
GB13115	XP_393601.2:XP_393601.3	-	-	-	0.31	-	-	-	-	AM05723	410117	LOC410117	putative glycerophosphocholine phosphodiesterase GPCPD1-like	N	IPR004129(Glycerophosphoryl diester phosphodiesterase):IPR013784(Carbohydrate-binding-like fold):IPR017946(PLC-like phosphodiesterase, TIM beta/alpha-barrel domain):	-	53182	-	-	132728	223175	-	PP18898	XP_001893669.1	JA12692	CE03637	CN19258	RP33435	CBP03263	ISCW006797-PA	307611	PHUM001069-PA	-	XP_001602254.1	XP_393601.2	XP_973461.1	-	-	AAEL014352-PA	CPIJ009059	FBpp0147608	FBpp0235575	FBpp0173114	FBpp0243788	FBpp0279973	FBpp0118441	FBpp0077226	XP_001181712.1	-
GB13361	XP_394000.2:XP_394000.3	-	-	-	0.31	-	-	-	-	AM05964	410521	ninaB	neither inactivation nor afterpotential B	N	IPR004294(Carotenoid oxygenase):	-	-	-	200812	175541	20779	-	PP27670	-	-	CE32672	CN09751	RP43441	CBP29391	ISCW021870-PA	97232	-	XP_001952338.1	XP_001604720.1	XP_394000.2	XP_967460.1	BGIBMGA005193-PA	AGAP008143-PA	AAEL003211-PA	CPIJ001081	FBpp0148172	FBpp0228888	FBpp0172375	FBpp0243336	FBpp0283698	FBpp0120067	FBpp0082288	XP_001192212.1	ENSCSAVP00000016962
GB16031	XP_001121779.1:XP_001121779.2	-	-	-	0.31	-	-	-	-	AM08612	725997	LOC725997	glucuronosyltransferase	N	IPR002213(UDP-glucuronosyl/UDP-glucosyltransferase):	-	-	-	-	-	-	-	-	-	-	-	CN20969	-	CBP28177;CBP32255	-	-	-	-	-	XP_001121779.1	-	-	-	-	-	-	-	-	-	-	-	-	-	-
GB15779	XP_001121185.1:XP_001121185.2	-	-	-	0.35	-	-	-	-	AM08361	725325	LOC725325	glucose-6-phosphate 1-dehydrogenase	N	IPR001282(Glucose-6-phosphate dehydrogenase):IPR016040(NAD(P)-binding domain):	YNL241C	24087	Smp_052810	246951	231049	184339	73159	PP24387	-	JA08678	CE05163	CN14085	RP47062	CBP07223	ISCW010043-PA	48979	-	XP_001951527.1	XP_001600327.1	XP_001121185.1	XP_974096.2	BGIBMGA005966-PA	AGAP010739-PA	AAEL009507-PA	CPIJ006761	FBpp0146395	FBpp0230377	FBpp0160324	FBpp0249162	FBpp0285681	FBpp0123613	FBpp0074517	XP_001189701.1	ENSCSAVP00000002443
GB14850	-	-	-	-	0.35	-	-	-	-	AM07445	-	-	-	N	IPR011992(EF-Hand type):IPR018247(EF-HAND 1):IPR018248(EF hand):IPR018249(EF-HAND 2):	NA	NA	NA	NA	NA	NA	NA	NA	NA	NA	NA	NA	NA	NA	NA	NA	NA	NA	NA	NA	NA	NA	NA	NA	NA	NA	NA	NA	NA	NA	NA	NA	NA	NA
GB14010	XP_623536.2:XP_623536.3	0.24	-	-0.29	0.37	-	-	-	-	AM06608	551137	LOC551137	proton-associated sugar transporter A-like	N	IPR016196(Major facilitator superfamily, general substrate transporter):	-	20418	-	-	119222	23351	188635	-	-	-	-	-	-	-	ISCW004633-PA	207948	PHUM002857-PA	XP_001942725.1	-	XP_623536.2	XP_974167.1	BGIBMGA002471-PA	AGAP000137-PA	AAEL012109-PA	CPIJ011543	FBpp0149545	FBpp0227088	FBpp0173188	FBpp0240074	FBpp0284227	FBpp0126774	FBpp0076231	XP_001202956.1	ENSCSAVP00000010236
GB12766	XP_623184.1:XP_003250788.1:XP_623184.1	0.32	-	-0.21	0.44	0.19	0.1	0.17	0.41	AM05381	550791	Arr2	arrestin 2	N	IPR000698(Arrestin):IPR011021(Arrestin-like, N-terminal):IPR011022(Arrestin-like, C-terminal):IPR014752(Arrestin, C-terminal):IPR014753(Arrestin, N-terminal):IPR014756(Immunoglobulin E-set):IPR017864(Arrestin, conserved site):	-	-	-	-	-	-	-	-	-	-	-	-	-	-	ISCW006452-PA	308798	PHUM005195-PA	XP_001952503.1	XP_001608035.1	XP_623184.1	XP_972592.1	BGIBMGA010897-PA	AGAP006263-PA	AAEL003116-PA	CPIJ012143;CPIJ014777	FBpp0150052	FBpp0226724	FBpp0161631	FBpp0246617	FBpp0287160	FBpp0113344	FBpp0076326	-	-
GB16264	XP_001120503.1:XP_001120503.2	-	-	-	0.45	-	-	-	-	AM08844	724608	TRP	transient receptor potential	N	IPR002110(Ankyrin):IPR004729(Transient receptor potential channel):IPR005821(Ion transport):IPR013555(Transient receptor potential II):	-	-	Smp_151880	92648	-	-	-	PP02732	-	-	-	-	-	-	-	309057	PHUM001594-PA	-	XP_001605329.1	XP_001120503.1	XP_968670.2	BGIBMGA009272-PA	AGAP000348-PA	AAEL005437-PA	CPIJ018599	FBpp0150712	FBpp0225082	FBpp0159665	FBpp0243236	FBpp0282947	FBpp0119415	FBpp0084879	-	-
GB13712	XP_001120212.1:XP_001120212.1	0.32	-	-0.24	0.48	-	-	-	-	AM06310	724377	LOC724377	similar to CG17386-PA	N	IPR000504(RNA recognition motif, RNP-1):IPR006630(RNA-binding protein Lupus La):IPR011991(Winged helix repressor DNA-binding):	-	54278	Smp_018950	240405	-	73288	95981	-	-	-	-	-	-	-	-	301444	PHUM007542-PA	XP_001950759.1	-	XP_001120212.1	XP_975429.1	BGIBMGA013975-PA	AGAP005345-PA	AAEL002338-PA;AAEL014964-PA	CPIJ003923	FBpp0153655	FBpp0236429	-	FBpp0250622	-	-	FBpp0086617	XP_782181.1	ENSCSAVP00000011394
GB18171	NP_001011605.1	-	-	-	0.48	-	-	-	-	AM10739	406127	Uvop	ultraviolet-sensitive opsin	N	IPR000276(7TM GPCR, rhodopsin-like):IPR000856(Opsin RH3/RH4):IPR001760(Opsin):IPR017452(GPCR, rhodopsin-like superfamily):	-	-	Smp_104210;Smp_180030	-	-	119596	132379	-	-	-	-	-	-	-	ISCW004568-PA	214454	PHUM001073-PA	XP_001951613.1	XP_001608074.1	NP_001011605.1	XP_970344.1	-	AGAP006126-PA	AAEL009615-PA	CPIJ009246	FBpp0157825	FBpp0237858	FBpp0159268	FBpp0251935	FBpp0284809	FBpp0120527	FBpp0083284	-	-
GB13643	XP_623115.1:XP_623180.1	-	-	-0.32	0.5	-	-	-	-0.23	AM06241	408592	t	tan	N	IPR005079(Peptidase C45, acyl-coenzyme A:6-aminopenicillanic acid acyl-transferase):	-	52543	-	-	138839	220846	-	-	-	-	-	-	-	-	-	314749	PHUM001304-PA	XP_001943071.1	XP_001599569.1	XP_623180.1	XP_971848.1	BGIBMGA002077-PA	AGAP000023-PA	AAEL002457-PA	CPIJ007178	FBpp0146443	FBpp0229292	FBpp0164747	FBpp0254940	FBpp0285875	FBpp0122291	FBpp0071270	-	-
GB30336	XP_001120676.1:XP_001120676.2	-	-	-	0.52	-	-	-	-	AM00328	724777	CPR14	cuticular protein 14	N	IPR000618(Insect cuticle protein):	-	-	-	-	-	-	-	-	-	-	-	-	-	-	-	-	-	XP_001950993.1	XP_001600189.1	XP_001120676.1	-	BGIBMGA011998-PA	-	AAEL003259-PA	CPIJ009326	-	FBpp0234439	-	-	-	-	FBpp0077994	-	-
GB11167	XP_624920.1:NP_001011569.1	-	-	-	0.56	0.34	0.13	-	0.19	AM03791	406074	Csd	complementary sex determiner	-	-	-	-	-	-	-	-	-	-	-	-	-	-	-	-	-	-	-	-	-	XP_624920.1	-	-	-	-	-	-	-	-	-	-	-	-	-	-
GB12662	XP_624335.1:XP_624335.1	-	-	-	0.56	-	-	-	-	AM05277	551950	LOC551950	G protein beta subunit 1	N	IPR001680(WD40 repeat):IPR011046(WD40 repeat-like):IPR015943(WD40/YVTN repeat-like):IPR016346(Guanine nucleotide-binding protein, beta subunit):IPR017986(WD40 repeat, region):	-	-	-	-	-	-	-	-	-	-	-	-	-	-	-	210534	PHUM000686-PA	XP_001943516.1	XP_001601751.1	XP_624335.1	XP_973851.1	-	AGAP001506-PA	AAEL008108-PA	CPIJ012724	FBpp0150851	FBpp0227925	FBpp0161022	FBpp0242182	FBpp0287073	FBpp0126907	FBpp0074717	-	-
GB10303	XP_392129.2:XP_392129.2	0.37	-	-0.29	0.59	0.23	-	-	-	AM02933	408587	Hdc	histidine decarboxylase	N	IPR002129(Pyridoxal phosphate-dependent decarboxylase):IPR015421(Pyridoxal phosphate-dependent transferase, major region, subdomain 1):IPR015422(Pyridoxal phosphate-dependent transferase, major region, subdomain 2):IPR015424(Pyridoxal phosphate-dependent transferase, major region):	-	-	-	-	119964	180248	-	-	-	-	-	-	-	-	ISCW012649-PA	304481	-	-	XP_001603214.1	XP_392129.2	XP_975682.1	BGIBMGA009691-PA	AGAP009001-PA	-	CPIJ009897	FBpp0155679	FBpp0236615	FBpp0168537	FBpp0246925	FBpp0277789	FBpp0115976	FBpp0087422	XP_789367.2	-
GB30011	-	-	-	-	0.64	0.32	-	-	-	AM00804	-	-	-	-	-	NA	NA	NA	NA	NA	NA	NA	NA	NA	NA	NA	NA	NA	NA	NA	NA	NA	NA	NA	NA	NA	NA	NA	NA	NA	NA	NA	NA	NA	NA	NA	NA	NA	NA
GB19336	-	-	-	-	0.87	0.4	-	0.15	-	AM11889	-	-	-	N	IPR000276(7TM GPCR, rhodopsin-like):IPR001735(Opsin RH1/RH2):IPR001760(Opsin):IPR017452(GPCR, rhodopsin-like superfamily):	NA	NA	NA	NA	NA	NA	NA	NA	NA	NA	NA	NA	NA	NA	NA	NA	NA	NA	NA	NA	NA	NA	NA	NA	NA	NA	NA	NA	NA	NA	NA	NA	NA	NA
GB19298	XP_001123266.1:XP_001123266.1	-	-	-0.77	-	-	-	-	-	AM11851	727557	LOC727557	uncharacterized LOC727557	N	IPR001288(Translation initiation factor 3):	-	-	-	231409	-	-	-	-	-	-	-	-	-	-	-	-	-	-	-	XP_001123266.1	-	-	-	-	-	-	-	-	-	-	-	-	-	-
GB15409	XP_391931.2:NP_001191991.1	-	-	-0.58	-	0.21	-0.45	-	-0.41	AM07997	408383	CYP6AQ1	cytochrome P450 6AQ1	N	IPR001128(Cytochrome P450):IPR017972(Cytochrome P450, conserved site):	-	-	-	-	-	-	-	-	-	-	-	-	-	-	-	-	PHUM004348-PA	-	XP_001602347.1	XP_391931.2	XP_970485.1	-	-	-	-	FBpp0156888	FBpp0235974	FBpp0168168	FBpp0251262	FBpp0277449	FBpp0116020	FBpp0087100;FBpp0087117	-	-
GB19009	XP_001122012.1:XP_001122012.1	-	-	-0.57	-	-	-0.44	-	-0.26	AM11565	726257	LOC726257	uncharacterized LOC726257	-	-	-	-	-	-	-	-	-	-	-	-	-	-	-	-	-	-	-	-	-	XP_001122012.1	-	-	-	-	-	-	-	-	-	-	-	-	-	-
GB19755	XP_001121364.1:XP_001121364.2	-	-0.48	-0.47	-	-	-0.39	-	-	AM12302	725529	LOC725529	kynurenine/alpha-aminoadipate aminotransferase, mitochondrial-like	N	IPR015421(Pyridoxal phosphate-dependent transferase, major region, subdomain 1):IPR015424(Pyridoxal phosphate-dependent transferase, major region):	YGL202W;YHR137W	-	-	-	-	-	65967	-	-	-	-	-	-	-	ISCW024924-PA	-	-	-	XP_001606251.1	XP_001121364.1	-	-	-	-	-	-	-	-	-	-	-	-	-	-
GB12019	XP_001121338.1:XP_001121338.2	-	-	-0.43	-	-	-	-	-0.24	AM04636	725501	tun	protein N-terminal glutamine amidohydrolase	-	-	-	52358	Smp_144200	124632	122098	180391	-	-	-	JA04177	CE06249	-	RP36694	CBP05204	ISCW017357-PA	129384	PHUM000638-PA	XP_001946471.1	XP_001605824.1	XP_001121338.1	XP_974547.1	BGIBMGA003528-PA	AGAP004865-PA	AAEL007177-PA	CPIJ013486	FBpp0155229	FBpp0232540	FBpp0168972	FBpp0251041	FBpp0275730	FBpp0114692	FBpp0086423	XP_001198724.1	ENSCSAVP00000010386
GB13788	-	-	-	-0.42	-	-	-	-	-0.37	AM06387	-	-	-	N	IPR016174(Di-haem cytochrome, transmembrane):IPR016175(Cytochrome b/b6):	NA	NA	NA	NA	NA	NA	NA	NA	NA	NA	NA	NA	NA	NA	NA	NA	NA	NA	NA	NA	NA	NA	NA	NA	NA	NA	NA	NA	NA	NA	NA	NA	NA	NA
GB15460	NP_001035296.1	-	-	-0.39	-	0.5	-	-	-0.66	AM08047	551935	Obp21	odorant binding protein 21	N	IPR006170(Pheromone/general odorant binding protein, PBP/GOBP):	-	-	-	-	-	-	-	-	-	-	-	-	-	-	-	-	-	-	-	NP_001035296.1	-	-	-	-	-	-	-	-	-	-	-	-	-	-
GB11013	-	-	-0.35	-0.33	-	-	-0.25	-	-	AM03637	-	-	-	N	IPR000215(Protease inhibitor I4, serpin):	NA	NA	NA	NA	NA	NA	NA	NA	NA	NA	NA	NA	NA	NA	NA	NA	NA	NA	NA	NA	NA	NA	NA	NA	NA	NA	NA	NA	NA	NA	NA	NA	NA	NA
GB16773	XP_001120910.1:XP_001120910.2	-	-	-0.31	-	-	-0.35	-	-0.42	AM12809	725008	LOC725008	protein trapped in endoderm-1-like	N	IPR000276(7TM GPCR, rhodopsin-like):IPR017452(GPCR, rhodopsin-like superfamily):	-	-	-	202749	-	-	-	-	-	-	-	-	-	-	-	3691	-	-	XP_001607744.1	XP_001120910.1	XP_971005.2	BGIBMGA011935-PA	AGAP004930-PA	AAEL001606-PA	CPIJ003158	FBpp0145948	FBpp0231101	FBpp0165514	FBpp0249048	FBpp0284722	FBpp0124099	FBpp0070813	XP_795114.1	ENSCSAVP00000006097
GB13590	-	-	-	-0.3	-	-	-0.42	-	-	AM06190	-	-	-	N	IPR001236(Lactate/malate dehydrogenase):IPR010945(Malate dehydrogenase, NAD or NADP):IPR015955(Lactate dehydrogenase/glycoside hydrolase, family 4, C-terminal):	NA	NA	NA	NA	NA	NA	NA	NA	NA	NA	NA	NA	NA	NA	NA	NA	NA	NA	NA	NA	NA	NA	NA	NA	NA	NA	NA	NA	NA	NA	NA	NA	NA	NA
GB30200	XP_001121346.1:XP_001121346.2	-	-	-0.29	-	0.27	-	-	-	AM00342	725509	CPR27	cuticular protein 27	N	IPR000618(Insect cuticle protein):	-	-	-	-	-	-	-	-	-	-	-	-	-	-	ISCW015981-PA	-	PHUM008623-PA	XP_001948884.1	XP_001608050.1	XP_001121346.1	XP_971011.1	BGIBMGA010482-PA	AGAP000344-PA	AAEL003041-PA	CPIJ006796;CPIJ006797	FBpp0152858	FBpp0238553	FBpp0172495	FBpp0241180	FBpp0273813;FBpp0282400	FBpp0126146	FBpp0084505	-	-
GB16483	XP_003250254.1	-	-	-0.29	-	-0.2	-	-	-	AM01400	410613	LOC410613	major facilitator superfamily domain-containing protein 6-like	N	IPR011701(Major facilitator superfamily MFS-1):IPR016196(Major facilitator superfamily, general substrate transporter):	NA	NA	NA	NA	NA	NA	NA	NA	NA	NA	NA	NA	NA	NA	NA	NA	NA	NA	NA	NA	NA	NA	NA	NA	NA	NA	NA	NA	NA	NA	NA	NA	NA	NA
GB19181	XP_394850.3:XP_394850.3	-	-	-0.29	-	-	-	-	-	AM11735	411376	LOC411376	estrogen sulfotransferase-like	N	IPR000863(Sulfotransferase):	-	-	-	-	-	-	-	-	-	-	-	-	-	-	ISCW017005-PA	49070	PHUM002884-PA	-	XP_001603070.1	XP_394850.3	XP_971635.1	BGIBMGA006732-PA	AGAP001425-PA	AAEL015305-PA	CPIJ000576	FBpp0156746	FBpp0235238	FBpp0170436	FBpp0248672	FBpp0278256	FBpp0114343	FBpp0086735	XP_786645.2	-
GB14867	-	-	-0.27	-0.27	-	-	-	-	0.39	AM07461	-	-	-	N	IPR007087(Zinc finger, C2H2-type):IPR013087(Zinc finger, C2H2-type/integrase, DNA-binding):IPR015880(Zinc finger, C2H2-like):	NA	NA	NA	NA	NA	NA	NA	NA	NA	NA	NA	NA	NA	NA	NA	NA	NA	NA	NA	NA	NA	NA	NA	NA	NA	NA	NA	NA	NA	NA	NA	NA	NA	NA
GB11493	-	0.54	-0.57	-0.27	-	-	-0.98	-	-	AM04113	-	-	-	N	IPR002557(Chitin binding protein, peritrophin-A):	NA	NA	NA	NA	NA	NA	NA	NA	NA	NA	NA	NA	NA	NA	NA	NA	NA	NA	NA	NA	NA	NA	NA	NA	NA	NA	NA	NA	NA	NA	NA	NA	NA	NA
GB11592	-	-	-	-0.26	-	-	-	-	-	AM04212	-	-	-	-	-	NA	NA	NA	NA	NA	NA	NA	NA	NA	NA	NA	NA	NA	NA	NA	NA	NA	NA	NA	NA	NA	NA	NA	NA	NA	NA	NA	NA	NA	NA	NA	NA	NA	NA
GB19317	XP_393487.3:XP_393487.3	-	-	-0.25	-	-	-	-	0.18	AM11870	409999	LOC409999	lipase 3-like	N	IPR000073(Alpha/beta hydrolase fold-1):IPR006693(AB-hydrolase associated lipase region):	-	-	-	-	-	-	-	-	-	-	-	-	-	-	ISCW012188-PA	-	-	-	XP_001605710.1	XP_393487.3	-	-	-	-	-	-	-	-	-	-	-	-	-	ENSCSAVP00000018267
GB12651	-	-	-	-0.25	-	-	-	-	-	AM05266	-	-	-	-	-	NA	NA	NA	NA	NA	NA	NA	NA	NA	NA	NA	NA	NA	NA	NA	NA	NA	NA	NA	NA	NA	NA	NA	NA	NA	NA	NA	NA	NA	NA	NA	NA	NA	NA
GB16466	-	-	-	-0.25	-	-	-	-	-	AM09045	-	-	-	-	-	NA	NA	NA	NA	NA	NA	NA	NA	NA	NA	NA	NA	NA	NA	NA	NA	NA	NA	NA	NA	NA	NA	NA	NA	NA	NA	NA	NA	NA	NA	NA	NA	NA	NA
GB13145	XP_001121206.1:XP_001121206.1	-	-	-0.24	-	-0.33	-	0.38	0.39	AM05754	725347	LOC725347	similar to ankyrin repeat domain 32	N	IPR002110(Ankyrin):	-	-	-	-	-	-	-	-	-	-	-	-	-	-	-	-	-	-	XP_001608045.1	XP_001121206.1	XP_971081.1	-	-	-	-	-	-	-	-	-	-	-	-	-
GB18102	XP_623515.1:XP_623515.2	-	-	-0.24	-	-	-	-	-	AM10672	551116	LOC551116	UPF0558 protein C1orf156-like	-	-	YIL110W	-	Smp_171890.1	126398	139771	-	90686	-	-	JA06169	CE03450	CN03656	RP24717	CBP16665	-	207481	PHUM002230-PA	XP_001944925.1	XP_001606727.1	XP_623515.1	-	BGIBMGA005408-PA	AGAP009532-PA	AAEL006009-PA	CPIJ018143	FBpp0145303	FBpp0231333	FBpp0163744	FBpp0244320	FBpp0279837	FBpp0118334	FBpp0077335	-	ENSCSAVP00000019768
GB12082	-	-	-	-0.24	-	-	-	-	-	AM04699	-	-	-	N	IPR003140(Phospholipase/carboxylesterase):	NA	NA	NA	NA	NA	NA	NA	NA	NA	NA	NA	NA	NA	NA	NA	NA	NA	NA	NA	NA	NA	NA	NA	NA	NA	NA	NA	NA	NA	NA	NA	NA	NA	NA
GB12467	XP_001121390.1:XP_001121390.2	-	-	-0.23	-	-	-	-	-0.33	AM05084	725558	LOC725558	uncharacterized LOC725558	-	-	-	-	-	-	-	-	-	-	-	-	-	-	-	-	-	-	PHUM002605-PA	-	-	XP_001121390.1	XP_969416.2	-	AGAP005785-PA	AAEL007733-PA	CPIJ005686	FBpp0154250	FBpp0235678	FBpp0169230	FBpp0252212	FBpp0276450	FBpp0116265	-	-	-
GB30331	-	-	-	-0.23	-	-	-	-	0.19	AM10257;AM09004;AM02627	-	-	-	N	IPR001309(Peptidase C14, ICE, catalytic subunit p20):IPR002138(Peptidase C14, caspase non-catalytic subunit p10):IPR002398(Peptidase C14, caspase precursor p45):IPR011600(Peptidase C14, caspase catalytic):IPR015917(Peptidase C14, caspase precursor p45, core):	NA	NA	NA	NA	NA	NA	NA	NA	NA	NA	NA	NA	NA	NA	NA	NA	NA	NA	NA	NA	NA	NA	NA	NA	NA	NA	NA	NA	NA	NA	NA	NA	NA	NA
GB13030	XP_394553.3:XP_394553.4	-	-	-0.23	-	-	-	-	-	AM05640	411079	grh	grainy head	N	IPR007604(CP2 transcription factor):	-	-	-	-	157385	222821	-	-	-	JA01006	CE34614	CN21003	RP30538	CBP34737	ISCW008081-PA	-	PHUM009404-PA	-	XP_001601451.1	XP_394553.3	XP_972054.1	-	AGAP005564-PA	AAEL000577-PA	CPIJ004513	FBpp0155935	FBpp0236666	FBpp0168335	FBpp0251375	FBpp0278584	FBpp0114870	FBpp0288984	-	ENSCSAVP00000018632
GB16912	XP_001120685.1:XP_001120685.1	-	-	-0.23	-	-	-	-	-	AM09489	724786	LOC724786	zinc finger HIT domain-containing protein 3-like	N	IPR007529(Zinc finger, HIT-type):	-	59136	-	247274	226635	197103	185198	-	-	-	-	-	-	-	ISCW019999-PA	-	-	XP_001943199.1	XP_001607664.1	XP_001120685.1	XP_969208.1	BGIBMGA005501-PA	AGAP011858-PA	AAEL000755-PA	CPIJ001435	FBpp0156876	FBpp0235960	FBpp0167673	FBpp0247106	FBpp0278831	FBpp0116572	FBpp0086482	-	ENSCSAVP00000000681;ENSCSAVP00000001027
GB12006	XP_001121851.1:NP_001091699.1	-	-	-0.23	-	-	-	-	-	AM04623	726079	nAChRb2	nicotinic acetylcholine receptor beta2 subunit	N	IPR006201(Neurotransmitter-gated ion-channel):IPR006202(Neurotransmitter-gated ion-channel ligand-binding):	-	-	-	-	-	-	-	-	-	-	-	-	-	-	-	-	-	-	-	XP_001121851.1	-	-	AGAP010057-PA	-	CPIJ012636;CPIJ012638	-	-	-	-	-	-	-	-	-
GB11039	XP_625297.1	-	-	-0.22	-	-	-	-	-0.15	AM03663	552770	LOC552770	uncharacterized LOC552770	-	-	-	-	-	-	-	-	-	-	-	-	-	-	-	-	-	-	-	-	-	XP_625297.1	-	-	-	-	-	-	-	-	-	-	-	-	-	-
GB20074	-	-0.33	-	-0.22	-	-	-	-	-0.15	AM12622	-	-	-	-	-	NA	NA	NA	NA	NA	NA	NA	NA	NA	NA	NA	NA	NA	NA	NA	NA	NA	NA	NA	NA	NA	NA	NA	NA	NA	NA	NA	NA	NA	NA	NA	NA	NA	NA
GB10308	XP_396212.2:XP_396212.2	-	-	-0.22	-	-	-	-	-	AM02938	412759	LOC412759	EF-hand calcium-binding domain-containing protein 2-like	N	IPR002048(Calcium-binding EF-hand):IPR011992(EF-Hand type):IPR018249(EF-HAND 2):	-	51129	-	248492	199842	195790	176802	-	-	-	-	-	-	-	-	35746	-	XP_001949095.1	-	XP_396212.2	XP_968123.1	-	AGAP006174-PA	AAEL014235-PA	-	FBpp0156935	FBpp0235364	FBpp0170317	FBpp0245045	FBpp0278321	FBpp0114936	FBpp0085621	XP_783991.1	ENSCSAVP00000007083
GB15512	XP_001121730.1:XP_001121730.1	-	-	-0.22	-	-	-	-	-	AM08097	725942	GstU1	glutathione S-transferase U1	N	IPR004045(Glutathione S-transferase, N-terminal):IPR012335(Thioredoxin fold):IPR012336(Thioredoxin-like fold):	-	-	-	-	-	-	-	-	-	-	-	-	-	-	-	-	-	-	-	XP_001121730.1	-	BGIBMGA001051-PA	-	-	-	-	-	-	-	-	-	-	-	-
GB10517	XP_001119986.1:XP_001119986.1	-	-	-0.22	-	-	-	-	-	AM03144	724216	jhamt	juvenile hormone acid methyltransferase	N	IPR013217(Methyltransferase type 12):	-	-	-	248861	65150	188485	183893	-	-	-	-	-	RP34674	-	ISCW006304-PA;ISCW008748-PA	300180	PHUM008788-PA	XP_001943729.1	XP_001604463.1	XP_001119986.1	XP_974122.1	BGIBMGA010391-PA	AGAP005256-PA	AAEL006280-PA	CPIJ010255	FBpp0159094	FBpp0237033	FBpp0166474	FBpp0253850	FBpp0280768	FBpp0128151	FBpp0099678	-	-
GB10775	-	-	-	-0.22	-	0.3	-0.23	-0.18	-	AM03400	-	-	-	N	IPR018886(Uncharacterised protein family UPF0547):	NA	NA	NA	NA	NA	NA	NA	NA	NA	NA	NA	NA	NA	NA	NA	NA	NA	NA	NA	NA	NA	NA	NA	NA	NA	NA	NA	NA	NA	NA	NA	NA	NA	NA
GB14732	XP_623681.1:XP_623681.1	-	-	-0.21	-	-	-	-	-0.15	AM07329	551282	LOC551282	ribokinase	N	IPR002173(Carbohydrate/puine kinase, PfkB, conserved site):IPR011611(Carbohydrate/purine kinase):	YCR036W	38171	Smp_044850.2	199933	197206	20019	91240	PP19566	-	JA10492	CE03147	CN28405	RP13625	CBP06358	ISCW000133-PA	204463	PHUM003073-PA	XP_001948098.1	XP_001600273.1	XP_623681.1	XP_973890.1	-	AGAP002608-PA	AAEL002779-PA	CPIJ012855	FBpp0145995	FBpp0230198	FBpp0160314	FBpp0254756	FBpp0285201	FBpp0125295	FBpp0070110	XP_792986.1	-
GB10511	XP_001120743.1:XP_001120743.1	-	-	-0.21	-	-0.16	-	-	-	AM03138	724839	LOC724839	ras-related protein Rab-32-like	Y	IPR002041(Ran GTPase):IPR003577(Ras small GTPase, Ras type):IPR003578(Ras small GTPase, Rho type):IPR003579(Ras small GTPase, Rab type):IPR005225(Small GTP-binding protein):IPR013753(Ras):	-	-	-	245354	96617	110893	-	-	-	-	-	-	-	-	-	-	PHUM008401-PA	-	XP_001606642.1	XP_001120743.1	XP_974043.1	-	-	-	-	-	-	-	-	-	-	-	-	-
GB13420	XP_623856.2:XP_623856.3	-	-	-0.21	-	-	-	-	-	AM06024	411482	LOC411482	ribosome-recycling factor, mitochondrial-like	N	IPR002661(Ribosome recycling factor):IPR016000(Ribosome recycling factor, metazoan):	-	55709	-	-	187118	226887	88163	-	-	JA17758	CE40717	CN22055	RP16759	-	ISCW008294-PA	305846	PHUM010708-PA	XP_001942966.1	XP_001602891.1	XP_623856.2	XP_966879.1	-	AGAP006804-PA	AAEL009225-PA	CPIJ004545	FBpp0148489	FBpp0226183	FBpp0163125	FBpp0246774	FBpp0276334	FBpp0113878	FBpp0076172	-	-
GB19292	XP_001120550.1:XP_001120550.2	-	-	-0.21	-	-	-0.15	-	-	AM11845	724658	SPH52	serine protease homolog 52	N	IPR001254(Peptidase S1 and S6, chymotrypsin/Hap):IPR009003(Peptidase, trypsin-like serine and cysteine):IPR018114(Peptidase S1/S6, chymotrypsin/Hap, active site):	-	57177	-	-	-	-	-	-	-	JA07862	-	-	RP30180	CBP26564	ISCW019495-PA	-	-	-	-	XP_001120550.1	-	BGIBMGA012165-PA	-	-	-	-	-	-	-	-	-	-	-	-
GB10916	XP_393089.1:XP_393089.1	-	-	-0.21	-	-	-	-0.09	-	AM03541	409586	LOC409586	NADH dehydrogenase [ubiquinone] 1 beta subcomplex subunit 9-like	N	IPR008011(Complex 1 LYR protein):	-	8831	Smp_047060	119247	187941	160682	178341	PP03856	-	JA18768	CE04005	CN21215	RP10406	CBP04586	ISCW023093-PA	198715	-	XP_001945195.1	XP_001604115.1	XP_393089.1	XP_973540.1	BGIBMGA004488-PA	AGAP009865-PA	AAEL010230-PA	CPIJ002649	FBpp0147361	FBpp0232680	FBpp0163287	FBpp0243986	FBpp0279350	FBpp0124860	FBpp0080051	XP_001180522.1;XP_001200654.1	-
GB20039	-	-	-	-0.2	-	-0.15	-	-	-0.33	AM12586	-	-	-	N	IPR002198(Short-chain dehydrogenase/reductase SDR):IPR016040(NAD(P)-binding domain):	NA	NA	NA	NA	NA	NA	NA	NA	NA	NA	NA	NA	NA	NA	NA	NA	NA	NA	NA	NA	NA	NA	NA	NA	NA	NA	NA	NA	NA	NA	NA	NA	NA	NA
GB16276	XP_392871.3:NP_001155181.1	-	-	-0.2	-	-	-	-0.13	-0.14	AM08856	409356	Smb	small ribonucleoprotein particle protein B	N	IPR001163(Like-Sm ribonucleoprotein, core):IPR006649(Like-Sm ribonucleoprotein, eukaryotic and archaea-type, core):IPR010920(Like-Sm ribonucleoprotein-related, core):IPR017131(Small ribonucleoprotein associated, SmB/SmN):	YER029C	37531	Smp_026770	176237	227005	165566	187181	PP18439	-	JA07624	CE14704	CN27075	RP43489	CBP04777	ISCW007743-PA	305959	PHUM009995-PA	XP_001950622.1	XP_001599264.1	XP_392871.3	XP_974329.1	BGIBMGA003004-PA	AGAP005523-PA	AAEL002377-PA	CPIJ006616	FBpp0147208	FBpp0229015	FBpp0167382	FBpp0244019	FBpp0285252	FBpp0117290	FBpp0079635	XP_786252.1	ENSCSAVP00000002805
GB16415	XP_392878.2:XP_392878.3	-	-	-0.2	-	-	-	-	-	AM08994	409363	gammaSnap	gamma-soluble NSF attachment protein	N	IPR000744(NSF attachment protein):IPR011990(Tetratricopeptide-like helical):	-	55641	Smp_052740	245363	184553	177891	184947	PP22495	-	JA10732	CE40167	CN07308	RP07381	CBP35898	ISCW012467-PA	200025	PHUM005801-PA	XP_001950717.1	XP_001605734.1	XP_392878.2	XP_967815.1	BGIBMGA002039-PA	AGAP005632-PA	AAEL010589-PA	CPIJ004562	FBpp0155238	FBpp0234902	FBpp0169965	FBpp0251073	-	FBpp0116675	FBpp0072096	XP_794148.1	ENSCSAVP00000003663
GB11666	XP_623930.2:XP_623930.2	-	-	-0.2	-	-	-	-	-	AM04286	551532	LOC551532	ribosomal L1 domain-containing protein CG13096 ortholog	N	IPR002143(Ribosomal protein L1):	YKR060W	53766	-	83837	113219	149919	-	-	-	-	CE20849	-	-	-	ISCW021948-PA	300952	PHUM008981-PA	XP_001945314.1	XP_001603368.1	XP_623930.2	XP_001812465.1	BGIBMGA007263-PA	-	-	-	-	-	-	-	-	-	-	XP_796832.2	ENSCSAVP00000020092
GB15589	XP_001121471.1:XP_001121471.2	-	-	-0.2	-	-	-0.17	-	-	AM08173	725649	LOC725649	uncharacterized LOC725649	-	-	-	-	-	-	-	-	-	-	-	-	-	-	-	-	-	-	PHUM006139-PA	-	XP_001604282.1	XP_001121471.1	XP_974966.1	-	-	-	-	FBpp0152199	FBpp0225342	-	-	FBpp0284728	-	-	-	-
GB16076	XP_396279.2:XP_396279.2	-	-	-0.2	-	-	-0.21	-	-	AM08657	412827	LOC412827	Bardet-Biedl syndrome 2 protein homolog	N	IPR011046(WD40 repeat-like):IPR016616(Bardet-Biedl syndrome 2 protein):	-	29585	Smp_126100	235159	214128	171644	99764	-	-	JA15422	CE04433	-	RP35943	CBP34777	-	50082	PHUM004635-PA	XP_001945111.1	XP_001604585.1	XP_396279.2	XP_967756.1	BGIBMGA002764-PA	AGAP009637-PA	AAEL008840-PA	CPIJ001567	-	-	-	-	-	-	-	XP_001176601.1;XP_001176955.1	ENSCSAVP00000010251
GB10149	XP_394669.1:XP_394669.2	-	-	-0.2	-	-	-	-	-	AM02777	411195	Nelf-E	negative elongation factor E	N	IPR000504(RNA recognition motif, RNP-1):IPR012677(Nucleotide-binding, alpha-beta plait):	-	53276	-	237481	-	219286	191815	PP00848	-	-	-	-	RP21414	-	ISCW009944-PA	301427	PHUM005633-PA	XP_001947788.1	XP_001600344.1	XP_394669.1	XP_971953.1	BGIBMGA003207-PA	AGAP006237-PA	AAEL003077-PA	CPIJ000025	FBpp0150055	FBpp0226729	FBpp0161637	FBpp0249690	FBpp0287166	FBpp0113349	FBpp0076374	XP_001185731.1	ENSCSAVP00000007079
GB30031	-	-	-	-0.19	-	-	-	-	-0.39	AM05732;AM12780;AM01620	-	-	-	N	IPR006076(FAD dependent oxidoreductase):	NA	NA	NA	NA	NA	NA	NA	NA	NA	NA	NA	NA	NA	NA	NA	NA	NA	NA	NA	NA	NA	NA	NA	NA	NA	NA	NA	NA	NA	NA	NA	NA	NA	NA
GB30558	-	-	-	-0.19	-	-	-	-	-	AM06687	-	-	-	-	-	NA	NA	NA	NA	NA	NA	NA	NA	NA	NA	NA	NA	NA	NA	NA	NA	NA	NA	NA	NA	NA	NA	NA	NA	NA	NA	NA	NA	NA	NA	NA	NA	NA	NA
GB18707	XP_003249149.1	-	-	-0.19	-	-	-	-	-	AM11268	552292	LOC552292	uncharacterized LOC552292	-	-	NA	NA	NA	NA	NA	NA	NA	NA	NA	NA	NA	NA	NA	NA	NA	NA	NA	NA	NA	NA	NA	NA	NA	NA	NA	NA	NA	NA	NA	NA	NA	NA	NA	NA
GB12590	XP_397233.2:XP_397233.2	-	-	-0.19	-	-	-	-	-	AM05206	413794	trsn	translin	N	IPR002848(Translin):IPR016068(Translin, N-terminal):IPR016069(Translin, C-terminal):	-	20923	-	215929	192190	173535	108236	-	XP_001902198.1	-	-	-	-	-	ISCW007650-PA	194468	PHUM000937-PA	-	XP_001606645.1	XP_397233.2	-	BGIBMGA009726-PA	AGAP005538-PA	AAEL008508-PA	CPIJ009968	FBpp0154536	FBpp0234556	FBpp0169408	FBpp0239820	FBpp0278554	FBpp0114297	FBpp0087398	XP_001193476.1	ENSCSAVP00000016116
GB16747	XP_392319.3:XP_392319.3	-	-	-0.19	-	-	-0.24	-	-	AM09325	408788	LOC408788	glucuronosyltransferase	N	IPR002213(UDP-glucuronosyl/UDP-glucosyltransferase):	-	22133;54724	-	116699;170378	134668;170025;94166	100462;100731;161256	-	PP05851;PP08156;PP16239;PP19935	-	-	-	-	-	CBP28768	-	99426	PHUM001204-PA	-	-	XP_392319.3	XP_971626.2	-	-	AAEL002688-PA	CPIJ004369	FBpp0144452	FBpp0234337	FBpp0170171	FBpp0243734	FBpp0280566	FBpp0118612	FBpp0080654	-	-
GB11976	XP_001121138.1:XP_001121138.2	-	-	-0.19	-	-	-	-	-	AM04593	725266	LOC725266	oligosaccharyltransferase complex subunit ostc-like	-	-	-	-	Smp_107140	-	-	-	-	-	-	-	-	-	-	-	-	-	-	-	-	XP_001121138.1	-	-	-	-	-	-	-	-	-	-	-	-	-	-
GB14966	XP_001122640.1:XP_001122640.1	-	-	-0.19	-	-	-	-	-	AM07558	726923	Pole3	DNA polymerase epsilon subunit 3	Y	IPR003958(Transcription factor CBF/NF-Y/archaeal histone):IPR009072(Histone-fold):	-	28921	-	170236	238643	184024	75183	PP22640	XP_001892451.1;XP_001892926.1	JA12637	CE00787	CN04410	RP23925	CBP11274	ISCW003833-PA	-	PHUM010110-PA	XP_001950699.1	XP_001606159.1	XP_001122640.1	XP_967974.1	BGIBMGA000081-PA	AGAP005051-PA;AGAP012825-PA	AAEL001764-PA	CPIJ016568;CPIJ020000	FBpp0144859	FBpp0232440	FBpp0159583	FBpp0247561	FBpp0278931	FBpp0118717	FBpp0099655	XP_785187.1	ENSCSAVP00000014940
GB10841	XP_395507.3:XP_395507.4	-	-	-0.19	-	-	-	-	-	AM03466	412041	LOC412041	testis-specific serine/threonine-protein kinase 1-like	N	IPR000719(Protein kinase, core):IPR001245(Tyrosine protein kinase):IPR002290(Serine/threonine protein kinase):IPR008271(Serine/threonine protein kinase, active site):IPR011009(Protein kinase-like):IPR015737(Testis-specific serine-threonine kinase):IPR017441(Protein kinase, ATP binding site):IPR017442(Serine/threonine protein kinase-related):	-	-	-	-	-	-	-	-	XP_001895074.1	JA12189	CE21239	CN00353	RP46670	-	-	-	PHUM001265-PA	XP_001944475.1	-	XP_395507.3	-	BGIBMGA001013-PA	AGAP010341-PA	AAEL002270-PA	CPIJ007354	-	-	-	-	-	-	-	-	ENSCSAVP00000011957
GB16229	XP_623474.1	-	-	-0.19	-	-	-	-	-	AM08809	551072	LOC551072	carbonyl reductase [NADPH] 1-like	N	IPR002198(Short-chain dehydrogenase/reductase SDR):IPR016040(NAD(P)-binding domain):	-	-	Smp_033540	238099	191692	3426	70715	PP03973	-	-	-	CN07024	RP00555;RP05910	CBP24918;CBP36651	ISCW014791-PA	231053	-	XP_001942842.1	-	XP_623474.1	XP_973193.1	BGIBMGA013364-PA	-	-	-	-	-	-	-	-	-	-	XP_794946.2	-
GB13289	XP_001122350.1:XP_001122350.2	-	-	-0.19	-	-	-	-	-	AM05896	726625	LOC726625	luciferin 4-monooxygenase-like	N	IPR000873(AMP-dependent synthetase and ligase):IPR013838(Beta tubulin, autoregulation binding site):	YBR222C	-	-	-	-	-	-	-	-	-	-	-	-	-	-	-	-	-	-	XP_001122350.1	-	-	-	-	-	-	-	-	-	-	-	-	-	-
GB13320	XP_625254.1:XP_625254.1	-	-	-0.19	-	-	-	-0.12	-	AM05924	551541	LOC551541	uncharacterized LOC551541	N	IPR003177(Cytochrome c oxidase, subunit VIIa):	-	-	-	-	-	-	-	-	-	-	-	-	-	-	-	-	-	-	XP_001599250.1	XP_625254.1	-	BGIBMGA010684-PA	-	-	-	-	-	-	-	-	-	-	-	-
GB17938	XP_397574.2:XP_397574.3	-	-	-0.18	-	-	-	-0.11	-0.37	AM10511	409572	LOC409572	potassium channel, subfamily K	N	IPR013099(Ion transport 2):	-	-	-	-	-	-	-	-	-	-	-	-	-	-	-	-	-	-	-	XP_397574.2	XP_973392.2	BGIBMGA000983-PA	AGAP004896-PA	AAEL004046-PA	CPIJ018600	FBpp0146274	FBpp0233568	FBpp0163964	FBpp0249089	FBpp0284027	FBpp0125692	FBpp0073351	XP_001180164.1	-
GB16893	-	-	-	-0.18	-	-	-	-	-0.27	AM09470	412684	LOC412684	similar to Galactokinase (Galactose kinase)	N	IPR000705(Galactokinase):IPR006203(GHMP kinase, ATP-binding, conserved site):IPR006204(GHMP kinase):IPR013750(GHMP kinase, C-terminal):IPR014721(Ribosomal protein S5 domain 2-type fold):	NA	NA	NA	NA	NA	NA	NA	NA	NA	NA	NA	NA	NA	NA	NA	NA	NA	NA	NA	NA	NA	NA	NA	NA	NA	NA	NA	NA	NA	NA	NA	NA	NA	NA
GB13533	XP_001122795.1:XP_001122795.2	-	-	-0.18	-	-	-	-	-0.09	AM06134	727081	LOC727081	uncharacterized LOC727081	N	IPR001507(Endoglin/CD105 antigen):	-	-	-	-	-	-	-	-	-	-	CE39963	CN05710	-	CBP16988	ISCW023994-PA	305132	PHUM007714-PA	XP_001948491.1	XP_001604597.1	XP_001122795.1	XP_972591.1	BGIBMGA003255-PA	AGAP005350-PA	AAEL002342-PA;AAEL013452-PA	CPIJ003933	FBpp0156021	FBpp0234745	FBpp0168467	FBpp0250975	FBpp0277949	FBpp0115951	FBpp0085570	-	-
GB10774	XP_624664.1:XP_624664.1	-	-	-0.18	-	-	-	-	0.47	AM03399	552285	inx7	innexin 7	N	IPR000990(Innexin):	-	-	-	-	-	-	-	-	-	-	-	-	-	-	-	-	PHUM006853-PA	XP_001946030.1	XP_001604008.1	XP_624664.1	XP_968731.1	-	AGAP001477-PA	AAEL008588-PA	CPIJ012877	FBpp0158179	FBpp0230219	FBpp0170797	FBpp0254438	FBpp0281091	FBpp0123521	FBpp0070994	-	-
GB16288	XP_624543.1:XP_624543.1	-	-	-0.18	-	-	-	-	-	AM08868	552161	LOC552161	mediator of RNA polymerase II transcription subunit 9-like	Y	IPR011425(Mediator complex, subunit Med21/Med9):	-	-	-	-	-	-	72187	-	-	-	-	-	-	-	-	231309	PHUM009309-PA	-	XP_001606896.1	XP_624543.1	XP_970747.1	-	AGAP005228-PA	AAEL000221-PA	-	FBpp0154032	FBpp0234582	FBpp0169433	FBpp0239835	FBpp0277821	FBpp0115330	-	-	-
GB15996	-	-	-	-0.18	-	-	-	-	-	AM08578	-	-	-	-	-	NA	NA	NA	NA	NA	NA	NA	NA	NA	NA	NA	NA	NA	NA	NA	NA	NA	NA	NA	NA	NA	NA	NA	NA	NA	NA	NA	NA	NA	NA	NA	NA	NA	NA
GB15357	XP_001120933.1:XP_001120933.2	-	-	-0.18	-	-	-	-	-	AM07945	725032	LOC725032	transcription factor HNF-4 homolog	Y	IPR000536(Nuclear hormone receptor, ligand-binding, core):IPR008946(Nuclear hormone receptor, ligand-binding):	-	-	-	-	-	-	-	-	-	-	-	-	-	-	-	-	-	-	-	XP_001120933.1	-	-	-	-	-	-	-	-	-	-	-	-	-	-
GB11945	XP_001122596.1:NP_001229505.1	-	-	-0.18	-	-0.16	-	-	-	AM04562	726880	LOC726880	pancreatic lipase-related protein 2-like	N	IPR000734(Lipase):IPR002331(Pancreatic lipase):IPR013818(Lipase, N-terminal):	-	-	-	-	-	-	-	-	-	-	-	-	-	-	-	-	-	-	-	XP_001122596.1	-	-	-	-	-	-	-	-	-	-	-	-	-	-
GB15027	XP_001121493.1:XP_001121493.2	-	-	-0.18	-	-	-	-	-	AM07618	725671	LOC725671	homeobox protein Nkx-2.5-like	Y	IPR001356(Homeobox):IPR009057(Homeodomain-like):IPR012287(Homeodomain-related):IPR017970(Homeobox, conserved site):	-	-	-	192469	219971	-	-	-	-	JA03929	CE27837	-	RP43542	-	-	-	PHUM009708-PA	XP_001945302.1	XP_001604550.1	XP_001121493.1	XP_967738.1	-	-	-	CPIJ014144	-	FBpp0233922	-	-	-	-	-	XP_783123.1	ENSCSAVP00000002842
GB10450	XP_624751.2:XP_624751.3	-	-	-0.18	-	-	-	-	-	AM03078	552374	Wnt4	Wnt4 protein	N	IPR005817(Wnt superfamily):IPR018161(Secreted growth factor Wnt protein, conserved site):	-	-	-	-	-	216606	-	-	-	-	-	-	-	-	ISCW016648-PA	290648	PHUM004101-PA	XP_001947400.1	XP_001606468.1	XP_624751.2	XP_972893.1	BGIBMGA013787-PA	-	AAEL008847-PA	CPIJ001571	-	-	-	-	-	-	-	-	-
GB15502	-	-	-	-0.18	-	-	-	-	-	AM08087	-	-	-	-	-	NA	NA	NA	NA	NA	NA	NA	NA	NA	NA	NA	NA	NA	NA	NA	NA	NA	NA	NA	NA	NA	NA	NA	NA	NA	NA	NA	NA	NA	NA	NA	NA	NA	NA
GB19882	-	-	-	-0.18	-	-	-0.19	-	-	AM12429	-	-	-	-	-	NA	NA	NA	NA	NA	NA	NA	NA	NA	NA	NA	NA	NA	NA	NA	NA	NA	NA	NA	NA	NA	NA	NA	NA	NA	NA	NA	NA	NA	NA	NA	NA	NA	NA
GB19174	-	-	-	-0.17	-	-	-	-	-0.23	AM11728	-	-	-	N	IPR004279(Perilipin):	NA	NA	NA	NA	NA	NA	NA	NA	NA	NA	NA	NA	NA	NA	NA	NA	NA	NA	NA	NA	NA	NA	NA	NA	NA	NA	NA	NA	NA	NA	NA	NA	NA	NA
GB17548	XP_624870.1:XP_624870.2	-	-	-0.17	-	-	-	-	-0.23	AM10119	552493	LOC552493	3-oxoacyl-reductase 2	N	IPR002198(Short-chain dehydrogenase/reductase SDR):IPR016040(NAD(P)-binding domain):	YNL202W	34673	-	241360	190314	110964	-	PP10161	XP_001893058.1	JA09096	CE30939	CN10271	RP02240	CBP10818	ISCW001832-PA	231057	PHUM003050-PA	XP_001945294.1	XP_001601503.1	XP_624870.1	XP_974115.1	BGIBMGA007919-PA	AGAP009633-PA	AAEL014899-PA	CPIJ001771	FBpp0146388	FBpp0229713	FBpp0160383	FBpp0254677	FBpp0286737	FBpp0125660	FBpp0070533	XP_001186441.1	ENSCSAVP00000015615
GB14344	XP_001122008.1:XP_001122008.1	-	-	-0.17	-	-	-	-	-0.11	AM06943	726253	LOC726253	UDP-N-acetylglucosamine transferase subunit ALG13 homolog	N	IPR007235(Glycosyl transferase, family 28, C-terminal):	YGL047W	18956	Smp_082710.1	44380	205122	198131	75054	-	XP_001893586.1	JA06161;JA07505	CE23919	CN14870	RP01210	CBP08812	ISCW007482-PA	308239	PHUM001273-PA	-	XP_001603451.1	XP_001122008.1	XP_967385.1	BGIBMGA011003-PA	AGAP003697-PA	AAEL013240-PA	CPIJ012472	FBpp0147853	FBpp0238899	FBpp0174056	FBpp0240331	FBpp0282380	FBpp0126131	FBpp0084782	XP_001178044.1	ENSCSAVP00000015498
GB18741	XP_001120401.1:XP_001120401.1	-	-	-0.17	-	-	-	-	-	AM11302	724527	LOC724527	coiled-coil domain-containing protein 28A-like	-	-	-	-	-	-	-	160603	-	-	-	-	-	-	-	-	ISCW018875-PA	93621	-	XP_001950578.1	XP_001599941.1	XP_001120401.1	XP_969701.1	-	AGAP009525-PA	-	-	FBpp0145380	FBpp0231633	-	FBpp0244281	FBpp0280543	FBpp0118495	FBpp0077520	XP_001183635.1;XP_001184700.1	-
GB12357	XP_394795.1:XP_394795.1	-	-	-0.17	-	-	-	-	-	AM04975	411320	LOC411320	serine/threonine/tyrosine-interacting protein-like	N	IPR000340(Dual specificity phosphatase, catalytic domain):IPR000387(Dual-specific/protein-tyrosine phosphatase, conserved region):	-	32133	-	246990	195282	164406	64858	PP19571	XP_001895858.1	-	CE27010	-	RP17844	-	-	230925	PHUM003285-PA	-	XP_001605594.1	XP_394795.1	XP_975624.1	BGIBMGA004598-PA	-	-	-	FBpp0152304	-	FBpp0172606	FBpp0242564	-	-	-	-	ENSCSAVP00000013744
GB19940	XP_001122196.1:XP_001122196.1	-	-	-0.17	-	-0.16	-	-	-	AM12487	726464	LOC726464	similar to CG5687-PA	N	IPR001734(Sodium/solute symporter):	-	-	-	-	107937	141957	-	-	-	-	-	-	-	-	-	312878	-	-	-	XP_001122196.1	XP_973784.1	BGIBMGA006860-PA	AGAP005795-PA	AAEL001002-PA	CPIJ000151	FBpp0149199	FBpp0227690	FBpp0161220	FBpp0241757	FBpp0274436	FBpp0128139	FBpp0072737	XP_785969.2	ENSCSAVP00000008443
GB12863	XP_001122374.1:XP_001122374.2	-	-	-0.17	-	-	-	-	-	AM05477	726653	LOC726653	mitochondrial import inner membrane translocase subunit Tim14	N	IPR001623(Heat shock protein DnaJ, N-terminal):	YLR008C	63620	Smp_151650	139413	168344	183020	74293	PP21534	-	JA18179	CE13742	CN13674	RP14590	CBP03416	ISCW004724-PA	231471	PHUM004888-PA	XP_001950572.1	XP_001604394.1	XP_001122374.1	XP_972773.1	BGIBMGA003391-PA	AGAP003533-PA	AAEL005914-PA	CPIJ008583	FBpp0148761	FBpp0228466	FBpp0162924	FBpp0246316	FBpp0274172	FBpp0128465	FBpp0288463	XP_001193503.1;XP_001201404.1	-
GB18160	XP_001119829.1:XP_001119829.1	-	-	-0.16	-	-	-	-	0.12	AM10728	724113	Ccap	cardioacceleratory peptide	-	-	-	-	-	-	-	-	-	-	-	-	-	-	-	-	-	-	-	-	-	XP_001119829.1	XP_975431.1	-	-	-	-	-	-	-	-	-	-	-	-	-
GB18219	XP_393584.3:XP_393584.4	-	-	-0.16	-	-	-	-	0.25	AM10785	410096	LOC410096	gamma-glutamyltranspeptidase 1-like	N	IPR000101(Gamma-glutamyltranspeptidase):	YLR299W	59244	-	163167	182132	115649	162424;162425	PP17689;PP23142	XP_001896551.1	JA16469	CE23612	CN04198	RP19072	CBP30498	ISCW003297-PA	200087;226800	-	XP_001947819.1	XP_001601777.1	XP_393584.3	XP_970535.2	BGIBMGA005447-PA	AGAP010241-PA	AAEL004240-PA	CPIJ003185	FBpp0145944	FBpp0229606	FBpp0164802	FBpp0245546	FBpp0273117	FBpp0125601	FBpp0074393	-	ENSCSAVP00000003856
GB17215	XP_001120022.1:XP_001120022.1	-	-	-0.16	-	-	-0.19	-	0.41	AM09790	725417	LOC725417	integral membrane protein DGCR2/IDD-like	-	-	-	-	-	-	-	-	-	-	-	-	-	-	-	-	-	-	-	-	-	XP_001120022.1	XP_969625.1	-	AGAP002916-PA	AAEL008048-PA	-	-	FBpp0231344	-	-	-	-	-	-	-
GB13068	XP_397328.2:XP_397328.2	-	-	-0.16	-	-	-	-	-	AM05677	413889	LOC413889	cytoplasmic tRNA 2-thiolation protein 1	N	IPR000541(Uncharacterised protein family UPF0021):IPR011063(PP-loop):IPR012089(2-thiocytidine tRNA biosynthesis protein, TtcA):IPR014729(Rossmann-like alpha/beta/alpha sandwich fold):	YGL211W	30260	Smp_040560	119928	106858	102102	96941	PP00287	-	JA13704	CE17723	CN07994	RP36974	CBP00437	ISCW004070-PA	200348	PHUM010926-PA	XP_001944809.1	XP_001600006.1;XP_001600789.1;XP_001605189.1	XP_397328.2	XP_967465.1	BGIBMGA002808-PA	AGAP005220-PA	AAEL011283-PA	CPIJ009029	FBpp0154187	FBpp0235620	FBpp0168669	FBpp0252106	FBpp0276424	FBpp0115902	FBpp0087712	XP_001189910.1	ENSCSAVP00000017623
GB11355	XP_396639.1:XP_396639.1	-	-	-0.16	-	-	-	-	-	AM03976	413189	LOC413189	NADH-cytochrome b5 reductase 2-like	N	IPR001433(Oxidoreductase FAD/NAD(P)-binding):IPR008333(Oxidoreductase FAD-binding region):IPR017927(Ferredoxin reductase-type FAD-binding domain):IPR017938(Riboflavin synthase-like beta-barrel):	YIL043C	52127	Smp_053230	167869	214125	165102	185829	PP18549	-	JA05762	CE13277	CN24370	RP22284	CBP11160	ISCW021232-PA	299980	PHUM001681-PA	XP_001950771.1	XP_001601440.1	XP_396639.1	XP_972057.1	-	AGAP011300-PA	AAEL013225-PA	CPIJ001268;CPIJ011602	FBpp0148705	FBpp0227968	FBpp0161070	FBpp0254332	FBpp0286242	FBpp0128487	FBpp0075810	XP_001194747.1	-
GB17585	XP_624974.1:XP_003249540.1:XP_624974.2	-	-	-0.16	-	-	-	-	-	AM10157	552596	LOC552596	peroxisome assembly protein 12-like	Y	IPR001841(Zinc finger, RING-type):IPR006845(Pex, N-terminal):	-	60559	-	234615	136681	149232	65397	-	XP_001893329.1	JA05644	CE03163	CN11237	RP32524	CBP30117	-	301589	PHUM008858-PA	XP_001946892.1	XP_001601571.1	XP_624974.1	XP_967344.1	-	AGAP010497-PA	AAEL006463-PA	CPIJ008784	FBpp0145150	FBpp0232213	FBpp0171063	FBpp0253776	FBpp0280624	FBpp0118268	FBpp0077675	XP_788130.2	ENSCSAVP00000003235
GB15816	XP_392368.1:XP_392368.1	-	-	-0.16	-	-	-	-	-	AM08398	408837	Cox5a	cytochrome c oxidase subunit Va	N	IPR003204(Cytochrome c oxidase, subunit Va):	YHR051W	22356	Smp_148800	175253	157909	159268	70304	PP28155	XP_001893767.1	JA02155	CE20218	CN18022	RP07732	CBP10033	ISCW008682-PA	55751	PHUM005615-PA	XP_001946089.1	XP_001607639.1	XP_392368.1	XP_970156.1	BGIBMGA005793-PA	AGAP011159-PA	AAEL014944-PA	CPIJ008200	FBpp0152099	FBpp0237782	FBpp0159363	FBpp0243659	FBpp0281300	FBpp0126359	FBpp0081947	XP_784558.1	-
GB18172	XP_001123002.1:XP_001123002.2	-	-0.21	-0.16	-	-	-	-	-	AM10740	727293	LOC727293	guanine deaminase-like	N	IPR006680(Amidohydrolase 1):IPR014311(Guanine deaminase):	YDL238C	53262	-	244236	113990	178545	-	-	-	JA13862	CE26624	CN14648	RP12836	CBP05138	-	308209	PHUM000753-PA	XP_001944029.1	XP_001606359.1	XP_001123002.1	XP_972928.1	-	AGAP005282-PA	AAEL003213-PA	-	FBpp0152795	FBpp0228990	FBpp0173963	FBpp0240162	FBpp0284635	FBpp0120472	FBpp0078625	-	-
GB10521	XP_624479.1:XP_624479.1	-	-	-0.16	-	-	-	-	-	AM03148	552097	mRpL14	mitochondrial ribosomal protein L14	N	IPR000218(Ribosomal protein L14b/L23e):	-	-	-	89018	205140	18027	173394	PP24585	-	JA07666	-	-	RP40601	CBP37065	ISCW014261-PA	301701	PHUM004944-PA	XP_001950690.1	XP_001608243.1	XP_624479.1	XP_967659.2	BGIBMGA008301-PA	AGAP011148-PA	AAEL004433-PA	CPIJ008190	FBpp0146721	FBpp0231243	FBpp0165136	FBpp0254926	FBpp0272793	FBpp0125149	FBpp0070389	XP_786171.2	-
GB11684	XP_001120603.1:XP_001120603.1	-	-	-0.16	-	-	-0.18	-	-	AM04304	724712	Aats-ser	seryl-tRNA synthetase	N	IPR002314(Aminoacyl-tRNA synthetase, class II (G, H, P and S), conserved region):IPR006195(Aminoacyl-tRNA synthetase, class II, conserved region):IPR018156(Seryl-tRNA synthetase, class IIa, C-terminal):	YHR011W	57175	Smp_057230	-	217090	223331	-	PP07826	-	JA08112	CE25136	-	RP24032	CBP28021	ISCW000178-PA	44560	PHUM000091-PA	XP_001944269.1	XP_001607907.1	XP_001120603.1	-	-	AGAP000991-PA	-	CPIJ007184	FBpp0153050	FBpp0228881	FBpp0160074	FBpp0240279	FBpp0283851	FBpp0126188	FBpp0082542	XP_788714.1	ENSCSAVP00000008265
GB10004	XP_003250785.1	-	-0.25	-0.16	-	-	-	-	-	AM02633	552189	LOC552189	sorting nexin-17-like	Y	IPR000159(Ras-association):IPR001683(Phox-like):	NA	NA	NA	NA	NA	NA	NA	NA	NA	NA	NA	NA	NA	NA	NA	NA	NA	NA	NA	NA	NA	NA	NA	NA	NA	NA	NA	NA	NA	NA	NA	NA	NA	NA
GB11693	XP_001120689.1:XP_001120689.2	-	-	-0.16	-	-	-	-	-	AM04313	724789	LOC724789	STAM-binding protein-like	N	IPR000555(Mov34/MPN/PAD-1):	-	38075	Smp_044250	93668	-	20376	-	-	-	-	-	-	-	-	ISCW008644-PA	215496	PHUM000430-PA	XP_001947218.1	XP_001603943.1	XP_001120689.1	XP_969757.1	BGIBMGA002424-PA	AGAP000960-PA	AAEL006370-PA	CPIJ002590	FBpp0151336	FBpp0237177	FBpp0171975	FBpp0242270	FBpp0283126	FBpp0126527	FBpp0085053	XP_788766.1	ENSCSAVP00000000449
GB19146	XP_001122247.1:XP_001122247.2	-	-	-0.16	-	-	-	-	-	AM11700	726515	LOC726515	uncharacterized LOC726515	-	-	-	52162	-	237431	229887	204568	156718	-	-	-	-	-	-	-	-	-	PHUM006518-PA	-	XP_001605128.1	XP_001122247.1	-	-	-	-	-	-	-	-	-	-	-	-	XP_001198963.1	ENSCSAVP00000016492
GB17852	XP_001121565.1:XP_001121565.1	-	-	-0.15	-	-	-	-	-0.3	AM10423	725756	LOC725756	beta-galactosidase	N	IPR001944(Glycoside hydrolase, family 35):IPR013781(Glycoside hydrolase, subgroup, catalytic core):IPR017853(Glycoside hydrolase, catalytic core):	-	1215	Smp_011990	237939	236200	174701	190268	PP04783	-	JA14517	CE37992	CN26567	RP40737	CBP37264	ISCW019676-PA	303198	PHUM005424-PA	XP_001948549.1	XP_001602984.1	XP_001121565.1	XP_967722.1	BGIBMGA006815-PA	AGAP002055-PA	AAEL004575-PA	CPIJ003336	FBpp0157451	FBpp0237948	FBpp0172769	FBpp0240572	FBpp0284521	FBpp0120417	FBpp0081961	XP_792349.1	-
GB16665	XP_001121818.1:XP_001121818.1	-	-	-0.15	-	-	-0.15	-	-0.21	AM09243	726043	LOC726043	leucine-rich repeat-containing protein 57-like	Y	IPR001611(Leucine-rich repeat):	-	51807	-	172905	197802	167893	63476	PP15544	XP_001893093.1	JA08344	-	-	-	-	ISCW021938-PA	303579	PHUM003940-PA	-	XP_001601190.1	XP_001121818.1	XP_973486.1	BGIBMGA007706-PA	AGAP001491-PA	AAEL006068-PA	CPIJ015500	FBpp0146732	FBpp0231024	FBpp0163915	FBpp0239236	FBpp0273215	FBpp0124060	FBpp0070997	XP_782986.2	-
GB18275	XP_001121964.1:XP_001121964.1	-	-	-0.15	-	-	-	-	-0.2	AM10840	726208	LOC726208	similar to CG11722-PA	N	IPR009622(Uncharacterised protein family UPF0240):	-	-	-	-	97242	149484	185592	-	-	-	-	-	-	-	ISCW022647-PA	227633	-	XP_001942988.1	-	XP_001121964.1	XP_973176.1	BGIBMGA004494-PA	AGAP007625-PA	AAEL005171-PA	CPIJ002053	FBpp0151816	FBpp0225143	FBpp0173666	FBpp0251807	FBpp0283378	FBpp0120331	FBpp0081683	-	-
GB19446	XP_393820.2:XP_393820.3	-	-	-0.15	-	-	-	-	-0.15	AM11997	410339	LOC410339	mTERF domain-containing protein 1, mitochondrial-like	N	IPR003690(Mitochodrial transcription termination factor-related):	-	59443	Smp_171940	215533	202320	122568	64786	PP29473	XP_001894579.1	-	CE05476	CN20372	RP35149	CBP19569	ISCW004029-PA	307185	PHUM001608-PA	XP_001951989.1	XP_001599347.1	XP_393820.2	XP_974355.1	-	AGAP012143-PA	AAEL008392-PA	CPIJ002180	FBpp0150917	FBpp0228196	FBpp0161122	FBpp0241478	FBpp0286054	FBpp0127317	FBpp0077873	-	ENSCSAVP00000019238
GB18147	XP_394630.2:XP_394630.2	-	-	-0.15	-	-	-	-	-0.14	AM10715	411156	LOC411156	putative elongator complex protein 4-like	Y	IPR008728(Elongator complex protein 4):	YPL101W	62349	Smp_015800	109283	121862	172856	89732	PP04821	XP_001893086.1	JA13328	CE04092	CN01935	RP25864;RP44698	CBP10643	ISCW022566-PA	307809	PHUM007626-PA	XP_001951215.1	XP_001600373.1	XP_394630.2	-	BGIBMGA001239-PA	AGAP010407-PA	AAEL004333-PA	-	FBpp0156573	FBpp0235451	FBpp0170394	-	FBpp0279487	FBpp0118337	FBpp0078729	XP_001180734.1	ENSCSAVP00000007930
GB18188	XP_397444.3:XP_397444.4	-	-	-0.15	-	-	-	-	0.33	AM10755	414009	LOC414009	microprocessor complex subunit DGCR8-like	N	IPR001159(Double-stranded RNA binding):IPR014720(Double-stranded RNA-binding-like):	-	-	Smp_087220	94762	141857	219105	99418	PP03672	XP_001897531.1	JA17080	CE18957	CN26149	RP39638	CBP31830	ISCW019248-PA	211957	PHUM011056-PA	XP_001947403.1	-	XP_397444.3	XP_971282.1	BGIBMGA013204-PA	AGAP002554-PA	AAEL002478-PA	CPIJ017023	FBpp0152550	FBpp0237512	FBpp0172621	FBpp0241254	FBpp0281853	FBpp0126168	FBpp0085181	XP_001182584.1	-
GB30288	XP_001120373.1:XP_001120373.2	-0.14	-	-0.15	-	-	-0.19	-	-	AM00362	724501	Axin	Axis inhibition protein	N	IPR000342(Regulator of G protein signalling):IPR001158(DIX):IPR002645(Sulphate transporter/antisigma-factor antagonist STAS):IPR011547(Sulphate transporter):IPR014936(Axin beta-catenin binding):IPR016137(Regulator of G protein signalling superfamily):	-	53011	Smp_166200	182113	-	223632	-	-	XP_001897506.1	-	-	-	-	CBP29670	ISCW013850-PA	340400	-	XP_001946090.1	XP_001603695.1	XP_001120373.1	-	BGIBMGA007135-PA	AGAP002123-PA	-	-	FBpp0153075	FBpp0225191	FBpp0173421	FBpp0243007	FBpp0283103	FBpp0126183	FBpp0084919	XP_781992.1	ENSCSAVP00000003950
GB18908	XP_392538.2:XP_392538.3	-	-	-0.15	-	-	-	-	-	AM11465	409009	LOC409009	uncharacterized LOC409009	-	-	-	-	-	-	-	-	-	-	-	-	-	-	-	-	-	-	-	-	-	XP_392538.2	-	-	-	-	-	-	-	-	-	-	-	-	-	-
GB13120	-	-	-	-0.15	-	-	-	-	-	AM05728	-	-	-	N	IPR001503(Glycosyl transferase, family 10):	NA	NA	NA	NA	NA	NA	NA	NA	NA	NA	NA	NA	NA	NA	NA	NA	NA	NA	NA	NA	NA	NA	NA	NA	NA	NA	NA	NA	NA	NA	NA	NA	NA	NA
GB14551	XP_396842.3:XP_396842.4	-	-	-0.15	-	-	-	-	-	AM07150	413398	mRpL32	mitochondrial ribosomal protein L32	-	-	YCR003W	-	Smp_122490	-	232409	228646	-	-	XP_001896093.1	JA08033	CE00100	CN01099	RP24821	CBP31352	-	230879	PHUM001139-PA	XP_001951152.1	XP_001599640.1	XP_396842.3	XP_973353.1	BGIBMGA012537-PA	AGAP000759-PA	-	CPIJ014045	FBpp0151915	FBpp0237999	FBpp0172826	FBpp0243309	FBpp0283333	FBpp0120967	FBpp0085121	XP_781673.2	-
GB10611	XP_624993.1:XP_624993.1	-	-	-0.15	-	-	-	-	-	AM03238	552616	LOC552616	iron-sulfur cluster assembly 1 homolog, mitochondrial-like	N	IPR000361(FeS cluster biogenesis):IPR016092(FeS cluster insertion):IPR017870(FeS cluster insertion, C-terminal, conserved site):	-	58057	Smp_045150	172283	-	150346	84168	PP25938	-	JA05802	CE41043	CN27732	RP19645	CBP29613	ISCW017935-PA;ISCW024242-PA	303520	PHUM003181-PA	XP_001945389.1	XP_001608294.1	XP_624993.1	XP_968263.1	BGIBMGA009980-PA	AGAP002730-PA	AAEL000418-PA	CPIJ002856	FBpp0158451	FBpp0231317	FBpp0165476	FBpp0254160	FBpp0272658	FBpp0125117	FBpp0073900	XP_798918.1	ENSCSAVP00000008587
GB17767	-	-	-	-0.15	-	-	-	-	-	AM10340	-	-	-	N	IPR004046(Glutathione S-transferase, C-terminal):IPR010987(Glutathione S-transferase, C-terminal-like):IPR017933(Glutathione S-transferase/chloride channel, C-terminal):	NA	NA	NA	NA	NA	NA	NA	NA	NA	NA	NA	NA	NA	NA	NA	NA	NA	NA	NA	NA	NA	NA	NA	NA	NA	NA	NA	NA	NA	NA	NA	NA	NA	NA
GB19599	XP_624141.1:XP_624141.2	-	-	-0.15	-	-	-	-	-	AM12151	551751	LOC551751	survival of motor neuron protein-interacting protein 1-like	N	IPR007022(Survival motor neuron interacting protein 1):	-	55281	-	235960	56403	222691	193363	PP27830	XP_001895814.1	-	CE32964	-	RP03155	CBP18321	ISCW008217-PA	315194	PHUM011173-PA	-	XP_001600147.1	XP_624141.1	-	-	AGAP005413-PA	AAEL006735-PA	CPIJ000264	FBpp0150853	FBpp0227927	FBpp0161024	FBpp0241627	FBpp0287039	FBpp0113974	FBpp0074799	XP_001187093.1	ENSCSAVP00000016781
GB10446	XP_624221.1:XP_003249517.1:XP_624221.1	-	-	-0.15	-	-	-0.19	-	-	AM03074	551833	LOC551833	PAXIP1-associated protein 1-like	-	-	-	-	-	-	-	220871	-	-	-	-	-	-	-	-	ISCW016799-PA	306276	PHUM006698-PA	XP_001951004.1	-	XP_624221.1	-	BGIBMGA007973-PA	AGAP003353-PA	AAEL011799-PA	CPIJ015025	FBpp0146088	FBpp0229658	FBpp0164929	FBpp0254476	FBpp0281519	FBpp0124962	FBpp0073312	-	-
GB13615	XP_624838.1:XP_624838.1	-0.21	-0.19	-0.14	-	-	-0.18	-	-0.32	AM06214	552461	LOC552461	protease inhibitor 1	N	IPR002350(Proteinase inhibitor I1, Kazal):IPR011497(Protease inhibitor, Kazal-type):	-	-	-	-	-	-	-	-	-	-	-	-	-	-	-	-	-	-	-	XP_624838.1	XP_001815977.1	-	-	AAEL005107-PA	-	-	-	FBpp0166491	-	FBpp0286473	FBpp0127938	FBpp0099600	-	-
GB19646	XP_393747.1:XP_393747.1	-	-	-0.14	-	-	-	-	-0.07	AM12196	410266	LOC410266	replication factor C subunit 5-like	Y	IPR003593(ATPase, AAA+ type, core):IPR003959(ATPase, AAA-type, core):IPR008921(DNA polymerase III, clamp loader complex, gamma/delta/delta subunit, C-terminal):IPR013748(Replication factor C):	YNL290W	-	Smp_066260	166542	152961	164264	87902	-	XP_001899666.1	JA11533	CE37518	CN06871	RP13943	CBP28594	ISCW022932-PA	202808	PHUM010100-PA	XP_001942989.1	XP_001599543.1	XP_393747.1	-	BGIBMGA005488-PA	AGAP005144-PA	AAEL009465-PA	-	FBpp0147211	FBpp0229023	FBpp0167385	FBpp0244402	FBpp0278957	FBpp0118977	FBpp0079609	XP_001195031.1	ENSCSAVP00000012898
GB14205	XP_624910.1:XP_624910.1	-	-	-0.14	-	-	-	0.28	0.32	AM06804	552531	LOC552531	10 kDa heat shock protein, mitochondrial-like	N	IPR001476(Chaperonin Cpn10):IPR011032(GroES-like):IPR018369(Chaperonin Cpn10, conserved site):	YOR020C	37293	Smp_097380	178050	136451	179776	156380	PP08295	XP_001902751.1	JA10750	CE27242	CN04192	RP04525	CBP08908	ISCW017823-PA	209506	PHUM003099-PA	XP_001942504.1	XP_001599992.1	XP_624910.1	XP_975179.1	BGIBMGA012032-PA	AGAP001502-PA	AAEL001052-PA	CPIJ007228	FBpp0150985	FBpp0225768	FBpp0160896	FBpp0246493	FBpp0275083	FBpp0127820	FBpp0075609	-	-
GB18765	XP_394739.2:XP_394739.3	-	-	-0.14	-	-	-	-	-	AM11325	411266	Ncln	nicalin	-	-	-	22468	Smp_170400	191831	207615	157684	71336	PP19025	XP_001897327.1	JA05670	CE41012	-	RP34082	CBP14898	ISCW021549-PA	299998	PHUM002948-PA	XP_001944116.1	XP_001604957.1	XP_394739.2	XP_971811.1	BGIBMGA001847-PA	AGAP002549-PA	AAEL006155-PA	CPIJ003552	FBpp0146921	FBpp0229837	FBpp0167488	-	FBpp0285911	FBpp0118956	FBpp0079578	-	-
GB15484	-	-	-	-0.14	-	-	-0.13	-	-	AM08069	-	-	-	Y	IPR000871(Beta-lactamase, class A/D):IPR004823(TATA box binding protein associated factor (TAF)):IPR009072(Histone-fold):	NA	NA	NA	NA	NA	NA	NA	NA	NA	NA	NA	NA	NA	NA	NA	NA	NA	NA	NA	NA	NA	NA	NA	NA	NA	NA	NA	NA	NA	NA	NA	NA	NA	NA
GB15439	XP_624727.1:XP_624727.1	-	-	-0.14	-	-	-	-	-	AM08026	552348	LOC552348	UPF0563 protein C17orf95 homolog	-	-	YNL024C	60897	Smp_133160	84725	168192	120919	85562	-	-	-	-	-	-	-	ISCW016223-PA	317675	PHUM000692-PA	XP_001946458.1	XP_001604161.1	XP_624727.1	XP_970474.1	-	AGAP001222-PA	AAEL006641-PA	CPIJ006728	FBpp0152667	FBpp0237797	FBpp0171869	FBpp0242400	FBpp0281242	FBpp0115105	FBpp0082677	XP_789211.2	-
GB12603	-	-	-	-0.14	-	-	-	-0.1	-	AM05219	-	-	-	-	-	NA	NA	NA	NA	NA	NA	NA	NA	NA	NA	NA	NA	NA	NA	NA	NA	NA	NA	NA	NA	NA	NA	NA	NA	NA	NA	NA	NA	NA	NA	NA	NA	NA	NA
GB11996	-	-	-	-0.14	-	-	-	-	-	AM04613	-	-	-	-	-	NA	NA	NA	NA	NA	NA	NA	NA	NA	NA	NA	NA	NA	NA	NA	NA	NA	NA	NA	NA	NA	NA	NA	NA	NA	NA	NA	NA	NA	NA	NA	NA	NA	NA
GB18104	XP_396837.3:XP_396837.4	-	-	-0.14	-	-0.12	-	-	-	AM10674	413393	LOC413393	box C/D snoRNA protein 1-like	N	IPR007529(Zinc finger, HIT-type):	-	31699	Smp_080840	34021	141139	107031	194795	-	XP_001893317.1	-	-	-	-	-	ISCW019835-PA	305065	PHUM011122-PA	XP_001942575.1;XP_001947359.1	XP_001604792.1	XP_396837.3	XP_969070.1	BGIBMGA007613-PA	AGAP004678-PA	AAEL012876-PA	-	FBpp0158734	FBpp0231070	FBpp0165377	FBpp0254574	FBpp0272968	FBpp0124091	FBpp0073490	-	-
GB16946	XP_623289.1:XP_623289.1	-	-	-0.14	-	-	-	-	-	AM09523	550940	LOC550940	ATP-dependent RNA helicase DHX8-like	N	IPR001650(DNA/RNA helicase, C-terminal):IPR002464(DNA/RNA helicase, ATP-dependent, DEAH-box type, conserved site):IPR003029(Ribosomal protein S1, RNA binding domain):IPR007502(Helicase-associated region):IPR011709(Region of unknown function DUF1605):IPR012340(Nucleic acid-binding, OB-fold):IPR014001(DEAD-like helicase, N-terminal):IPR014021(Helicase, superfamily 1 and 2, ATP-binding):IPR016027(Nu…	YER013W	-	Smp_157510	-	-	-	-	-	-	JA07245	CE01889	CN16008	RP48360	CBP35839	ISCW002555-PA	-	PHUM001968-PA	XP_001948871.1	XP_001606022.1	XP_623289.1	XP_972602.2	BGIBMGA002895-PA	AGAP007212-PA	AAEL011534-PA	CPIJ011263	FBpp0156581	FBpp0235459	FBpp0170403	FBpp0251311	FBpp0277431	FBpp0115218	FBpp0086647	XP_001193417.1	ENSCSAVP00000004904
GB20137	XP_001121837.1:XP_001121837.2	-	-	-0.13	-	-	-	-	-0.64	AM12684	726067	LOC726067	Hermansky-Pudlak syndrome 1 protein homolog	-	-	-	58519	-	-	160797	214131	-	-	-	-	-	-	-	-	ISCW003346-PA	323149	PHUM001189-PA	XP_001947892.1	XP_001605243.1	XP_001121837.1	XP_970712.2	-	AGAP011210-PA	AAEL012884-PA	CPIJ017811	FBpp0156696	FBpp0235182	FBpp0169802	FBpp0251314	FBpp0277436	FBpp0116016	FBpp0086579	-	-
GB17533	XP_623606.2:XP_623606.3	-	-	-0.13	-	-	-	-	-0.19	AM10104	551208	LOC551208	3-hydroxyisobutyrate dehydrogenase-like protein	N	IPR006115(6-phosphogluconate dehydrogenase, NAD-binding):IPR008927(6-phosphogluconate dehydrogenase, C-terminal-like):IPR011548(3-hydroxyisobutyrate dehydrogenase):IPR015815(3-hydroxyacid dehydrogenase/reductase):IPR016040(NAD(P)-binding domain):	-	50898	-	178116	164490	150998	156397	PP16018	-	JA16450	CE18481	CN23331	RP22331	CBP07132	ISCW003325-PA	302347	PHUM000314-PA	XP_001949335.1	XP_001603256.1	XP_623606.2	XP_974950.2	BGIBMGA007144-PA	AGAP005581-PA	AAEL013904-PA	CPIJ015209	FBpp0153706	FBpp0236481	FBpp0169558	FBpp0242099	FBpp0277488	FBpp0116946	FBpp0085821	-	ENSCSAVP00000016562
GB15629	XP_392760.2:XP_392760.2	-	-	-0.13	-	-	-	-	-0.19	AM08213	409236	Oscp	ATP synthase subunit O, mitochondrial	N	IPR000711(ATPase, F1 complex, OSCP/delta subunit):	YDR298C	63937	Smp_039000	94346	183079	150888	185866	PP08478	-	JA05662	CE36139	CN21198	RP40088	CBP02977	ISCW021200-PA	303877	PHUM003827-PA	NP_001119636.1	XP_001606459.1	XP_392760.2	XP_968733.1	BGIBMGA011504-PA	AGAP003599-PA	AAEL010823-PA	-	FBpp0152759	FBpp0237624	FBpp0172140	FBpp0242935	FBpp0284839	FBpp0114613	FBpp0082522	XP_001178536.1	ENSCSAVP00000000335
GB16772	XP_001121835.1:XP_001121835.2	-	-	-0.13	-	-	-	-	-0.11	AM09350	726065	LOC726065	uncharacterized LOC726065	N	IPR000938(Cytoskeleton-associated protein, CAP-Gly):	-	56860	-	238348	-	-	-	-	-	-	-	-	-	-	-	-	PHUM007374-PA	XP_001942905.1	-	XP_001121835.1	-	BGIBMGA007463-PA	-	AAEL003305-PA	CPIJ001259	-	-	-	-	-	-	-	-	-
GB18674	XP_001120653.1:XP_001120653.1	-	-	-0.13	-	-	-	-	-	AM11235	725568	LOC725568	uncharacterized LOC725568	N	IPR012934(Zinc finger, AD-type):	-	-	-	-	-	-	-	-	-	-	-	-	-	-	-	-	PHUM003435-PA	-	XP_001599156.1	XP_001120653.1	XP_966926.1	-	AGAP001400-PA	AAEL004570-PA	-	FBpp0156248	-	-	FBpp0243499	FBpp0281768	FBpp0125292	FBpp0084166	-	-
GB11741	XP_396163.2:XP_396163.2	-	-	-0.13	-	-	-	-	-	AM04360	412710	Bet3	Bet3 protein	N	IPR007194(Transport protein particle (TRAPP) component):IPR016721(TRAPP I complex, Bet3):	YKR068C	50982	Smp_149360	175923	155494	228019	88048	-	XP_001899694.1	JA17259	CE00368	CN04280	RP00317	CBP02458	ISCW024846-PA	307915	PHUM002968-PA	XP_001946409.1	XP_001607491.1	XP_396163.2	XP_971023.1	BGIBMGA012893-PA	-	AAEL007988-PA	CPIJ019438	FBpp0149435	FBpp0226969	FBpp0166023	FBpp0245757	FBpp0286382	FBpp0127860	FBpp0088818	XP_001183475.1	ENSCSAVP00000001516
GB17566	XP_395806.3:XP_003249381.1:XP_395806.4	-	-	-0.13	-	-	-	-	-	AM10138	412345	LOC412345	exosome complex exonuclease RRP41-like	N	IPR001247(Exoribonuclease, phosphorolytic domain 1):	YGR195W	51876	Smp_012110	165257	237076	-	95842	PP17711	-	JA06485	CE20469	CN29247	RP36190	CBP35722	ISCW017199-PA	213979	PHUM001616-PA	-	XP_001603897.1	XP_395806.3	XP_975230.2	BGIBMGA013896-PA	-	AAEL012812-PA;AAEL013045-PA	CPIJ019187	FBpp0144543	FBpp0232692	FBpp0159933	FBpp0244712	FBpp0287890	FBpp0118813	FBpp0080062	XP_785829.1	ENSCSAVP00000013653
GB19986	XP_001122431.1:XP_001122431.1	-	-	-0.13	-	-	-	-	-	AM12533	726707	LOC726707	similar to serine hydrolase-like 2	N	IPR000073(Alpha/beta hydrolase fold-1):	-	-	-	-	-	-	-	-	-	-	-	-	-	-	-	-	-	XP_001948044.1	XP_001602079.1	XP_001122431.1	-	BGIBMGA003839-PA	AGAP009435-PA	-	-	-	-	-	-	-	-	-	-	-
GB30383	-	-	-	-0.13	-	-0.14	-	-	-	AM00120	-	-	-	N	IPR008278(4'-phosphopantetheinyl transferase):	NA	NA	NA	NA	NA	NA	NA	NA	NA	NA	NA	NA	NA	NA	NA	NA	NA	NA	NA	NA	NA	NA	NA	NA	NA	NA	NA	NA	NA	NA	NA	NA	NA	NA
GB13269	XP_001121462.1:XP_001121462.1	-	-	-0.13	-	-	-	-0.14	-	AM05876	725633	LOC725633	probable DNA-directed RNA polymerases I and III subunit RPAC2-like	Y	IPR009025(DNA-directed RNA polymerase, RBP11-like):IPR011261(DNA-directed RNA polymerase, dimerisation):	-	30263	-	112100	125219	127647	193474	-	XP_001902505.1	-	-	-	-	-	ISCW016785-PA	40279	PHUM004418-PA	XP_001948627.1	XP_001604778.1	XP_001121462.1	XP_975661.1	-	AGAP009644-PA	AAEL012284-PA;AAEL014869-PA	CPIJ000979	FBpp0147385	FBpp0232407	FBpp0166448	-	FBpp0272542	FBpp0118397	FBpp0080704	XP_794921.2	-
GB10282	XP_623921.1:XP_623921.1	-	-	-0.13	-	-	-	-	-	AM02912	551523	Adk2	adenylate kinase 2, mitochondrial	Y	IPR000850(Adenylate kinase):IPR006259(Adenylate kinase, subfamily):IPR007862(Adenylate kinase, zinc-finger lid region):	YDR226W	50996	Smp_061940.3	140375	207121	150550	73261	PP04897	XP_001896373.1	-	CE29198	CN22960	RP35491	CBP30915	ISCW018064-PA	317306	PHUM005637-PA	XP_001947206.1	XP_001607764.1	XP_623921.1	XP_972103.1	BGIBMGA002594-PA	AGAP007722-PA	AAEL012731-PA	CPIJ014541	FBpp0155614	FBpp0234861	FBpp0169918	FBpp0250521	FBpp0277863	FBpp0116083	FBpp0072072	XP_001178566.1	ENSCSAVP00000007040
GB18505	XP_623642.1:XP_623642.2	-	-	-0.12	-	-	-	-	-0.14	AM11067	551248	LOC551248	tetraspanin-31-like	N	IPR018499(Tetraspanin):	-	63235	Smp_078750.2	161973	119219	149628	67865	PP21523	-	-	-	-	-	-	-	50287	PHUM004988-PA	-	XP_001599245.1	XP_623642.1	XP_968578.2	BGIBMGA010641-PA	-	AAEL005835-PA;AAEL014572-PA	CPIJ015792	FBpp0153268	FBpp0238748	FBpp0171427	FBpp0240587	FBpp0283349	FBpp0121749	FBpp0084454	XP_783097.2	ENSCSAVP00000000826
GB20012	XP_395853.2:XP_395853.3	-	-	-0.12	-	-	-	-	-0.14	AM12559	412396	Cox4I1	cytochrome c oxidase subunit IV isoform 1	N	IPR004203(Cytochrome c oxidase subunit IV):	-	60142	Smp_128610	240152	98360	161420	69935	PP21866	XP_001892272.1	JA06476	CE20171	-	RP42183	CBP04638	-	230889	PHUM001947-PA	XP_001949948.1	XP_001603107.1	XP_395853.2	-	BGIBMGA013680-PA	AGAP008727-PA	AAEL013009-PA	CPIJ004823	FBpp0147741	FBpp0228071	FBpp0169519	FBpp0244074	FBpp0287432	FBpp0117632	FBpp0080835	XP_796538.1	-
GB10310	XP_392394.1:XP_623074.2	-	-	-0.12	-	-	-	-	0.24	AM02940	408864	LOC408864	waprin-Phi1-like	N	IPR008197(Whey acidic protein, 4-disulphide core):IPR018069(Whey acidic protein, 4-disulphide core, conserved site):	NA	NA	NA	NA	NA	NA	NA	NA	NA	NA	NA	NA	NA	NA	NA	NA	NA	NA	NA	NA	NA	NA	NA	NA	NA	NA	NA	NA	NA	NA	NA	NA	NA	NA
GB15348	-	-0.12	-	-0.12	-	-0.11	-	-	-	AM07936	-	-	-	N	IPR002573(Choline/ethanolamine kinase):IPR011009(Protein kinase-like):	NA	NA	NA	NA	NA	NA	NA	NA	NA	NA	NA	NA	NA	NA	NA	NA	NA	NA	NA	NA	NA	NA	NA	NA	NA	NA	NA	NA	NA	NA	NA	NA	NA	NA
GB14262	XP_624351.2:XP_624351.2	-	-	-0.12	-	-	-	-	-	AM06861	551966	ade5	multifunctional protein ADE2	N	IPR000031(1-(5-Phosphoribosyl)-5-amino-4-imidazole-carboxylate (AIR) carboxylase):IPR001636(SAICAR synthetase):IPR013816(ATP-grasp fold, subdomain 2):IPR018236(SAICAR synthetase, conserved site):	YAR015W	56870	-	142804	182233	168449	186294	-	-	JA14457	CE03863	-	RP02712	CBP32544	ISCW015611-PA	-	PHUM005499-PA	XP_001951651.1	XP_001607772.1	XP_624351.2	XP_966432.1	BGIBMGA007935-PA	AGAP000180-PA	AAEL003606-PA	CPIJ009002	FBpp0146480	FBpp0231018	FBpp0163910	FBpp0245541	FBpp0272662	FBpp0124083	FBpp0073538	XP_001175709.1	ENSCSAVP00000009869
GB16932	XP_624220.2:XP_624220.2	-	-	-0.12	-	-	-	-	-	AM09509	551832	LOC551832	zinc finger matrin-type protein 2-like	N	IPR003604(Zinc finger, U1-type):IPR007087(Zinc finger, C2H2-type):	YDL098C	59979	Smp_095680	165407	228476	20763	162523	PP04309	XP_001894211.1	JA09067	CE40676	CN27911	RP44094	CBP25045	ISCW010148-PA	301542	PHUM004629-PA	XP_001943233.1	XP_001599252.1	XP_624220.2	XP_967938.1	BGIBMGA000360-PA	AGAP006245-PA	AAEL001945-PA	CPIJ009914	FBpp0149443	FBpp0226978	FBpp0166031	FBpp0239711	FBpp0286006	FBpp0127935	FBpp0073099	-	ENSCSAVP00000014040
GB12094	XP_001121196.1	-	-	-0.12	-	-	-	-0.1	-	AM04715	725336	LOC725336	uncharacterized LOC725336	Y	IPR000210(BTB/POZ-like):IPR011333(BTB/POZ fold):IPR013069(BTB/POZ):	-	-	-	-	-	-	-	-	-	-	-	-	-	-	-	-	PHUM002169-PA	XP_001950896.1	-	XP_001121196.1	XP_976063.2	BGIBMGA006356-PA	-	-	CPIJ015575	-	-	FBpp0169392	-	FBpp0278542	-	-	-	-
GB19644	XP_392667.2:XP_392667.2	-	-	-0.12	-	-	-	-	-	AM12194	409141	LOC409141	sugar transporter SWEET1-like	N	IPR004316(RAG1-activating protein-1-related):IPR018169(MtN3 and saliva related transmembrane protein, conserved region):IPR018178(Predicted uncharacterised protein, AAEL006718):	-	-	-	-	-	-	-	-	-	-	-	-	-	-	-	-	-	XP_001946803.1	XP_001606192.1	XP_392667.2	XP_972043.1	BGIBMGA002881-PA	AGAP003357-PA	AAEL005353-PA	CPIJ014326	FBpp0148447	FBpp0228276	FBpp0162329	FBpp0249556	FBpp0274780	FBpp0126893	FBpp0075303	-	-
GB14969	XP_396259.1:XP_003250655.1:XP_396259.1	-	-	-0.12	-	-	-	-	-	AM07561	412806	LOC412806	vesicle transport protein GOT1B-like	N	IPR007305(Got1-like protein):	YMR292W	61346	Smp_166120	167406	159400	222856	181083	-	XP_001902296.1	-	CE39501	-	RP06965	CBP26033	ISCW021755-PA	-	PHUM003338-PA	XP_001951629.1	XP_001606755.1	XP_396259.1	-	BGIBMGA009559-PA	AGAP002357-PA	AAEL010895-PB	CPIJ005942	FBpp0146059	FBpp0232962	FBpp0160116	FBpp0254346	-	FBpp0122223	FBpp0100008	XP_001184373.1	ENSCSAVP00000015940
GB12323	XP_001120538.1:XP_001120538.2	-	-	-0.12	-	-	-	-	-	AM04942	724647	LOC724647	uncharacterized LOC724647	N	IPR000182(GCN5-related N-acetyltransferase):IPR016181(Acyl-CoA N-acyltransferase):	-	-	-	-	-	-	116813	-	-	-	-	-	-	-	-	51083	-	-	XP_001605934.1	XP_001120538.1	-	-	-	-	-	-	-	-	-	-	-	-	-	-
GB15886	XP_393589.2:XP_393589.3	-	-	-0.12	-	-	-	-	-	AM08467	410101	milt	trafficking kinesin-binding protein milt	N	IPR006933(HAP1, N-terminal):	-	54221	Smp_127380	-	-	229053	-	-	-	JA03569	CE14217	-	RP37259	CBP30531	ISCW000676-PA	313160	PHUM006172-PA	XP_001947413.1	-	XP_393589.2	XP_973088.2	BGIBMGA006925-PA	AGAP008801-PA	AAEL004722-PA	CPIJ001929	FBpp0147415	FBpp0232435	FBpp0159474	FBpp0244416	FBpp0278969	FBpp0118152	FBpp0079027	XP_001181108.1	-
GB11982	XP_001120920.1:XP_001120920.1	-	-	-0.12	-	-	-	-	-	AM04599	725018	LOC725018	phosphomevalonate kinase-like protein	N	IPR005919(Higher eukaryotic phosphomevalonate kinase):	-	22239	Smp_072460	204629	179274	105072	166571	-	-	JA08720	CE33389	-	RP00419	CBP34206	ISCW021370-PA	215326	PHUM002861-PA	XP_001950938.1	XP_001604440.1	XP_001120920.1	XP_974268.1	BGIBMGA001556-PA	AGAP000338-PA	AAEL013814-PA	CPIJ015413	FBpp0147403	FBpp0232425	FBpp0166465	FBpp0244369	FBpp0279275	FBpp0118674	FBpp0080807	-	-
GB18920	XP_624801.1:XP_624801.1	-	-	-0.12	-	-	-	-0.13	-	AM11477	552424	LOC552424	NADH dehydrogenase [ubiquinone] 1 beta subcomplex subunit 10-like	-	-	-	-	Smp_058150.1	-	196202	158459	77448	PP08696	-	JA18295	CE11464	-	RP15700	CBP00541	ISCW023078-PA	230203	PHUM003459-PA	XP_001943913.1	XP_001599399.1	XP_624801.1	XP_972684.2	BGIBMGA007267-PA	AGAP007780-PA	AAEL001865-PA	CPIJ004810	FBpp0144119	FBpp0231654	FBpp0164202	FBpp0252865	FBpp0279957	FBpp0118428	FBpp0077209	XP_001177735.1	-
GB18600	-	-	-	-0.11	-	-	-	-	-0.31	AM11161	-	-	-	N	IPR001680(WD40 repeat):IPR011046(WD40 repeat-like):IPR015943(WD40/YVTN repeat-like):IPR017986(WD40 repeat, region):	NA	NA	NA	NA	NA	NA	NA	NA	NA	NA	NA	NA	NA	NA	NA	NA	NA	NA	NA	NA	NA	NA	NA	NA	NA	NA	NA	NA	NA	NA	NA	NA	NA	NA
GB13404	XP_624369.1:XP_624369.1	-	-	-0.11	-	-	-	-0.09	-0.27	AM06007	551983	Ts	thymidylate synthase	N	IPR000398(Thymidylate synthase, C-terminal):	YOR074C	18453	-	227987	166678	148645	87612	PP13719	-	JA05912	CE24124	CN07187	-	CBP19819	ISCW024938-PA	304293	PHUM002698-PA	XP_001946959.1	XP_001606421.1	XP_624369.1	XP_970584.2	BGIBMGA001137-PA	AGAP010457-PA	AAEL013305-PA	CPIJ011359	FBpp0144555	FBpp0232705	FBpp0160062	FBpp0247532	FBpp0287899	FBpp0118099	FBpp0077363	XP_797720.1	ENSCSAVP00000008836
GB17895	XP_395241.2:XP_395241.3	-	-	-0.11	-	-	-	-	-0.19	AM10466	411774	LOC411774	uncharacterized LOC411774	-	-	-	-	Smp_058400	240079	117877	152427	189016	-	XP_001894627.1	-	CE20301	-	RP11781	CBP34379	ISCW008801-PA	304010	PHUM007753-PA	XP_001951547.1	XP_001600565.1	XP_395241.2	XP_971573.2	-	AGAP005036-PA	AAEL004420-PB	CPIJ013358	FBpp0151529	FBpp0230126	FBpp0170781	FBpp0254894	FBpp0273009	FBpp0125182	FBpp0070335	XP_780386.2	-
GB11200	XP_396012.1:XP_396012.1	-	-	-0.11	-	-	-	-	-0.13	AM03823	412557	Dph5	diphthamide methyltransferase	N	IPR000878(Tetrapyrrole methylase):IPR004551(Diphthine synthase):IPR014776(Tetrapyrrole methylase, subdomain 2):IPR014777(Tetrapyrrole methylase, subdomain 1):	YLR172C	-	Smp_025570.1	93189	213693	166705	169662	PP16058	XP_001893629.1	JA12773	CE02109	CN08095	RP39962	CBP27261	ISCW015932-PA	331033	PHUM002593-PA	XP_001951253.1	XP_001604120.1	XP_396012.1	XP_966949.2	BGIBMGA004979-PA	AGAP004412-PA	AAEL002808-PA	CPIJ008675	FBpp0151958	FBpp0238591	FBpp0159740	FBpp0240928	FBpp0283271	FBpp0119337	FBpp0083673	XP_001185595.1	ENSCSAVP00000011057
GB17675	XP_394551.1:XP_394551.1	-	-	-0.11	-	-	-	-	-	AM10249	411077	LOC411077	NEDD8-conjugating enzyme UBE2F-like	N	IPR000608(Ubiquitin-conjugating enzyme, E2):IPR016135(Ubiquitin-conjugating enzyme/RWD-like):	-	-	Smp_027370	163012	201112	205058	76722	-	XP_001897412.1	JA14572	CE16309	CN28906	RP13018	CBP04406	ISCW017132-PA	301861	PHUM003364-PA	-	XP_001607128.1	XP_394551.1	XP_970516.1	BGIBMGA013486-PA	AGAP012193-PA	AAEL012011-PA	CPIJ014766	-	-	-	-	-	-	-	XP_001195562.1	ENSCSAVP00000007728
GB12595	XP_393726.2:XP_003249168.1:XP_393726.2	-	-	-0.11	-	-0.17	-	-	-	AM05211	410244	LOC410244	uncharacterized LOC410244	-	-	-	-	-	-	106733	181564	111907	-	-	-	CE04001	CN01670	-	CBP23121	ISCW017082-PA	207414	PHUM003798-PA	XP_001950996.1	XP_001604229.1	XP_393726.2	XP_973708.1	BGIBMGA009034-PA	AGAP008641-PA	-	CPIJ015664	FBpp0145547	FBpp0232131	FBpp0167160	FBpp0244634	FBpp0279912	FBpp0117383	FBpp0079924	-	-
GB18433	XP_001122103.1:XP_001122103.1	-	-	-0.11	-	-	-	-	-	AM10996	726360	Dctn3	dynactin subunit 3	-	-	-	53385	-	241150	157925	189188	170743	-	-	-	-	-	-	-	ISCW011776-PA	307538	PHUM010732-PA	XP_001944686.1	XP_001607776.1	XP_001122103.1	XP_970242.1	BGIBMGA003347-PA	AGAP002742-PA	AAEL000050-PA	CPIJ013973	FBpp0154820	FBpp0235165	FBpp0167566	FBpp0248746	FBpp0277020	FBpp0114498	FBpp0071894	XP_001178562.1	ENSCSAVP00000008600
GB14229	XP_001121501.1:XP_001121501.2	-	-	-0.11	-	-	-	-	-	AM06828	725684	LOC725684	COMM domain-containing protein 10-like	N	IPR009886(HCaRG):IPR017920(COMM domain):	-	-	-	235966	190525	180424	-	-	-	-	-	-	-	-	-	-	-	XP_001945491.1	XP_001604996.1	XP_001121501.1	XP_973616.1	-	-	AAEL005225-PA	-	-	-	-	-	-	-	-	-	-
GB17003	XP_623744.1:XP_623744.2	-	-	-0.1	-	-	-	-	-0.12	AM09579	551344	LOC551344	probable chitinase 2-like	N	IPR001223(Glycoside hydrolase, family 18, catalytic domain):IPR001579(Glycoside hydrolase, chitinase active site):IPR011583(Chitinase II):IPR013781(Glycoside hydrolase, subgroup, catalytic core):IPR017853(Glycoside hydrolase, catalytic core):	-	-	-	-	-	-	-	PP25666	-	JA03346	-	-	-	-	-	-	-	-	-	XP_623744.1	-	-	-	AAEL012370-PA;AAEL014667-PA	-	-	-	-	-	-	-	-	-	-
GB17940	XP_001121801.1:XP_001121801.2	-	-	-0.1	-	-	-	-	-0.07	AM10513	726025	LOC726025	uncharacterized LOC726025	-	-	-	-	-	-	-	-	-	-	-	-	-	-	-	-	-	-	-	-	-	XP_001121801.1	-	-	-	AAEL013107-PA	-	-	-	-	-	-	-	-	-	-
GB12343	XP_397238.1:XP_003249498.1:XP_003249499.1:XP_003249500.1	-	-	-0.1	-	-	-	-	0.11	AM04962	413799	Tim17	mitochondrial import inner membrane translocase subunit Tim17	N	IPR003397(Mitochondrial inner membrane translocase complex, subunit Tim17/22):	YJL143W	33100	-	84167	116735	176977	154526	-	-	JA05732	CE16966	CN12043	RP19926	CBP00381	ISCW019934-PA	307357	PHUM002565-PA	XP_001951045.1	XP_001603448.1	XP_397238.1	XP_971201.1	BGIBMGA002215-PA	AGAP004657-PA	AAEL010002-PB;AAEL015575-PB	CPIJ003898	FBpp0153496	FBpp0225609	FBpp0172848	FBpp0241381	FBpp0281305	FBpp0123735	FBpp0112618	XP_783220.1	ENSCSAVP00000007353
GB14200	-	-	-	-0.1	-	-	-	-	-	AM06799	-	-	-	-	-	NA	NA	NA	NA	NA	NA	NA	NA	NA	NA	NA	NA	NA	NA	NA	NA	NA	NA	NA	NA	NA	NA	NA	NA	NA	NA	NA	NA	NA	NA	NA	NA	NA	NA
GB15162	-	-	-	-0.1	-	-	-	-	-	AM07752	-	-	-	-	-	NA	NA	NA	NA	NA	NA	NA	NA	NA	NA	NA	NA	NA	NA	NA	NA	NA	NA	NA	NA	NA	NA	NA	NA	NA	NA	NA	NA	NA	NA	NA	NA	NA	NA
GB18308	-	-	-	-0.09	-	-	-	-	-0.17	AM10873	-	-	-	N	IPR000086(NUDIX hydrolase domain):IPR011876(Isopentenyl-diphosphate delta-isomerase, type 1):IPR015797(NUDIX hydrolase domain-like):	NA	NA	NA	NA	NA	NA	NA	NA	NA	NA	NA	NA	NA	NA	NA	NA	NA	NA	NA	NA	NA	NA	NA	NA	NA	NA	NA	NA	NA	NA	NA	NA	NA	NA
GB19133	XP_392866.2:XP_392866.3	-	-	-0.09	-	-	-	-	-	AM11687	409351	LOC409351	islet cell autoantigen 1-like	N	IPR010504(Arfaptin-like):	-	2519	Smp_126770.2	228048	225030	220865	-	-	-	JA04292	CE39089	CN00421	RP43984	CBP17369	-	194505	PHUM002426-PA	XP_001948011.1	XP_001605077.1	XP_392866.2	XP_970302.1	-	AGAP006627-PA	AAEL012606-PA	CPIJ011282	FBpp0148473	FBpp0226166	FBpp0163111	FBpp0241462	FBpp0286859	FBpp0127487	FBpp0077950	XP_001198366.1	ENSCSAVP00000015152
GB15212	-	-	-	-0.08	-	-	-	-	-0.12	AM07801	-	-	-	N	IPR018471(ATP synthase assembly factor FMC1, mitochondrial):	NA	NA	NA	NA	NA	NA	NA	NA	NA	NA	NA	NA	NA	NA	NA	NA	NA	NA	NA	NA	NA	NA	NA	NA	NA	NA	NA	NA	NA	NA	NA	NA	NA	NA
GB15711	XP_001120015.1:XP_003250346.1:XP_003250347.1:XP_003250348.1	-	-	-0.07	-	-	-	-	-	AM08294	725312	DLC-D	dynein light chain D	N	IPR001372(Dynein light chain, type 1 and 2):	YDR424C	19810	Smp_040680	236679	218759	371	68300	PP16528	XP_001897484.1	JA03475	CE00788	CN04292	RP11979	CBP04582	ISCW003606-PA	308639	-	XP_001947701.1	XP_001602336.1	XP_001120015.1	XP_969268.1	BGIBMGA012762-PA	AGAP001335-PA	AAEL011478-PA	CPIJ015622	FBpp0145316	FBpp0231453	FBpp0163780	FBpp0244331	FBpp0280614	FBpp0118373	FBpp0077590	XP_795719.1	ENSCSAVP00000013998
GB18824	XP_624226.1:XP_003249118.1:XP_624226.2	-	-	0.08	-	-	-	-	-	AM11382	551838	LOC551838	rho GTPase-activating protein 1-like	N	IPR000198(RhoGAP):IPR001251(Cellular retinaldehyde-binding/triple function, C-terminal):IPR008936(Rho GTPase activation protein):	YPL115C	38479	Smp_006970	566	168254	229318	105496	PP06824	XP_001893352.1	-	CE03768	CN11297	RP40902	CBP14627	ISCW007913-PA	304228	PHUM001925-PA	XP_001950301.1	XP_001604462.1	XP_624226.1	XP_970580.1	BGIBMGA001990-PA	-	AAEL009085-PA	CPIJ002097	FBpp0150058	FBpp0226736	FBpp0161641	FBpp0246691	FBpp0274972	FBpp0127995	FBpp0075729	XP_790928.1	ENSCSAVP00000015729
GB11223	XP_001120304.1:XP_003251628.1	-	-	0.09	-	-0.22	-	0.15	0.48	AM03846	725414	LOC725414	histone H3-like	Y	IPR000164(Histone H3):IPR007125(Histone core):IPR009072(Histone-fold):	-	24875	Smp_074610;Smp_089860	104848;118897;148952;196006;198088;200351;212541;220095;227630;227737;227739;227771;227772;227782;227799;228351;229546;229551;231526;83663;83858;83955;89555	145440;146472;147117;147816;147849;148546	103051;106383;113088;114963;128643;139827;140172;143680;145086;145096;146003;177743;183410;185601;4232;91648;96020;97620;98969	79198;92562;92640;92700	-	XP_001892001.1	JA00090	CE03253	CN01496	RP46172	CBP06049	-	235586;235594;235620;235802;255862;304645;43402;43405;43440;43441;43467;43482;43597;43602;43862;43863;43874;44114;44115;44116;44125;44149;44153;67712	PHUM002585-PA;PHUM002592-PA;PHUM005589-PA;PHUM005595-PA;PHUM006038-PA	XP_001950199.1;XP_001951147.1	XP_001599163.1;XP_001599419.1;XP_001599561.1;XP_001599673.1;XP_001603659.1;XP_001607330.1;XP_001607608.1;XP_001607613.1;XP_001607616.1;XP_001607935.1;XP_001608235.1;XP_001608238.1;XP_001608284.1	XP_001120304.1	XP_966487.1;XP_969597.1;XP_969677.1;XP_975418.1	BGIBMGA009648-PA	AGAP003910-PA;AGAP005024-PA;AGAP005025-PA;AGAP012559-PA;AGAP012572-PA;AGAP012573-PA	AAEL000482-PA;AAEL000492-PA;AAEL000506-PA;AAEL003659-PA;AAEL003828-PA;AAEL003836-PA;AAEL003850-PA;AAEL003852-PA;AAEL003856-PA;AAEL012072-PA	CPIJ006050;CPIJ012379;CPIJ012384;CPIJ012389;CPIJ012394;CPIJ012398;CPIJ012402;CPIJ012407;CPIJ012411;CPIJ012418;CPIJ012420;CPIJ012424;CPIJ012429;CPIJ012433;CPIJ012437;CPIJ012441;CPIJ012445;CPIJ012449;CPIJ012453;CPIJ014769;CPIJ015006;CPIJ015009	FBpp0144055;FBpp0144077;FBpp0147842;FBpp0157238;FBpp0157240;FBpp0157245;FBpp0157250;FBpp0157375;FBpp0157410;FBpp0157419;FBpp0157478;FBpp0157655;FBpp0157668;FBpp0157671;FBpp0157782;FBpp0158855;FBpp0158906;FBpp0159054;FBpp0159058;FBpp0159061;FBpp0159064;FBpp0159066;FBpp0159068;FBpp0159071;FBpp0159074;FBpp0159079;FBpp0159082;FBpp0159083;FBpp0159085;FBpp0159089;FBpp0159091	FBpp0229582;FBpp0229865;FBpp0230530;FBpp0230761;FBpp0230763;FBpp0231492;FBpp0232818;FBpp0232822;FBpp0233002;FBpp0234228;FBpp0236954;FBpp0236969;FBpp0237002;FBpp0238109;FBpp0238111;FBpp0238115;FBpp0238118;FBpp0238120;FBpp0238124;FBpp0238128	FBpp0160475;FBpp0161930;FBpp0166110;FBpp0166468;FBpp0166470;FBpp0166472;FBpp0171093;FBpp0172655;FBpp0172657;FBpp0172659;FBpp0172663;FBpp0174074	FBpp0239523;FBpp0248036;FBpp0248300;FBpp0248380;FBpp0250275	-	FBpp0119079;FBpp0119114;FBpp0123357;FBpp0123551;FBpp0123572;FBpp0124714;FBpp0124800;FBpp0124861;FBpp0125392;FBpp0125457;FBpp0125485;FBpp0126047	FBpp0085250;FBpp0091051;FBpp0091053;FBpp0091056;FBpp0091058;FBpp0091061;FBpp0091064;FBpp0091067;FBpp0091070;FBpp0091073;FBpp0091076;FBpp0091079;FBpp0091082;FBpp0091085;FBpp0091088;FBpp0091091;FBpp0091094;FBpp0091097;FBpp0091100;FBpp0091103;FBpp0091106;FBpp0091109;FBpp0091112	XP_001175822.1;XP_001176590.1;XP_001177109.1;XP_001177217.1;XP_001177649.1;XP_001178342.1;XP_001178654.1;XP_782990.1;XP_785158.1	ENSCSAVP00000000938;ENSCSAVP00000001859;ENSCSAVP00000001861;ENSCSAVP00000002687;ENSCSAVP00000013274;ENSCSAVP00000013284;ENSCSAVP00000013539;ENSCSAVP00000017226
GB17223	XP_625095.1:XP_625095.1	-0.18	-	0.09	-	-0.14	-	-	-	AM09798	552717	LOC552717	hydroxysteroid dehydrogenase-like protein 2-like	N	IPR002198(Short-chain dehydrogenase/reductase SDR):IPR003033(Sterol-binding):IPR016040(NAD(P)-binding domain):IPR016083(Sterol-binding-like):	-	58889	Smp_171960	184356	205585	225857	185726	PP28720	XP_001898549.1	JA03550	CE02490	CN24914	RP43447	CBP07572	ISCW018577-PA	203975	PHUM005489-PA	XP_001950218.1	XP_001608210.1	XP_625095.1	XP_971106.1	BGIBMGA007118-PA	AGAP012513-PA	AAEL002416-PB	CPIJ009733	FBpp0150403	FBpp0224885	FBpp0171236	FBpp0240905	FBpp0283301	FBpp0119488	FBpp0084585	XP_787338.2	ENSCSAVP00000010639
GB14666	XP_003250392.1	-	-	0.09	-	-	-	-	-	AM07263	411483	LOC411483	e3 UFM1-protein ligase 1 homolog	N	IPR018611(Protein of unknown function DUF2042):	NA	NA	NA	NA	NA	NA	NA	NA	NA	NA	NA	NA	NA	NA	NA	NA	NA	NA	NA	NA	NA	NA	NA	NA	NA	NA	NA	NA	NA	NA	NA	NA	NA	NA
GB11834	XP_393846.3:XP_393846.3	-0.1	-	0.1	-	-	-	-	0.08	AM04453	410366	LOC410366	similar to CG6356-PA	N	IPR011701(Major facilitator superfamily MFS-1):IPR016196(Major facilitator superfamily, general substrate transporter):	-	-	-	-	-	-	-	-	-	-	-	-	-	-	-	-	PHUM005157-PA	XP_001945142.1	XP_001607406.1	XP_393846.3	-	-	AGAP003303-PA	AAEL012444-PA	CPIJ001659	FBpp0148093	FBpp0238628	FBpp0171314	FBpp0240882	FBpp0283968	FBpp0119314	FBpp0083985	-	-
GB15428	XP_393453.2:XP_393453.3	-	-	0.1	-	-	-	-	0.13	AM08015	409963	Pfrx	6-phosphofructo-2-kinase	N	IPR003094(Fructose-2,6-bisphosphatase):IPR013078(Phosphoglycerate mutase):IPR013079(6-phosphofructo-2-kinase):IPR016260(Bifunctional 6-phosphofructo-2-kinase/fructose-2, 6-bisphosphate 2-phosphatase):	-	-	-	-	-	-	-	-	-	-	-	-	-	-	-	-	PHUM002378-PA	XP_001944498.1	XP_001604242.1	XP_393453.2	XP_973408.1	BGIBMGA007448-PA	-	-	-	-	-	-	-	-	-	-	-	-
GB13237	XP_395366.2:XP_395366.2	-	-	0.1	-	-	-	0.14	-	AM05845	411897	Pgm1	phosphoglucomutase 1	N	IPR005843(Alpha-D-phosphohexomutase, C-terminal):IPR005844(Alpha-D-phosphohexomutase, alpha/beta/alpha domain I):IPR005845(Alpha-D-phosphohexomutase, alpha/beta/alpha domain II):IPR005846(Alpha-D-phosphohexomutase, alpha/beta/alpha domain III):IPR016055(Alpha-D-phosphohexomutase, alpha/beta/alpha I, II and III):IPR016066(Alpha-D-phosphohexomutase, conserved site):	YMR105C	29275	Smp_180530.1	235307	102562	228164	186861	PP00998	XP_001894605.1	JA14466	CE04809	CN15742	RP17303	CBP25567	ISCW012586-PA	302108	PHUM001316-PA	XP_001948460.1	XP_001608147.1	XP_395366.2	XP_966394.1	BGIBMGA007425-PA	AGAP005860-PA	AAEL010037-PA	CPIJ005681	FBpp0148942	FBpp0227357	FBpp0165905	FBpp0246479	FBpp0286450	FBpp0113513	FBpp0075247	XP_001177674.1	ENSCSAVP00000007736
GB10966	XP_395172.2:XP_395172.2	-0.11	-	0.11	-	-0.16	-	-	-0.14	AM03589	411704	LOC411704	heterotrimeric G protein alpha subunit-like protein	N	IPR001019(Guanine nucleotide binding protein (G-protein), alpha subunit):IPR011025(G protein alpha subunit, helical insertion):	YHR005C	50797	Smp_020080.1	177378	226384	178654	192608	PP28375	XP_001898474.1	JA03086	CE05311	CN13291	RP23951	CBP17858	ISCW017464-PA	193276	PHUM001020-PA	XP_001945117.1	XP_001601245.1	XP_395172.2	XP_975838.1	BGIBMGA004022-PA	AGAP005904-PA	AAEL009037-PA	CPIJ018922	FBpp0150005	FBpp0226673	FBpp0161580	FBpp0246338	FBpp0288255	FBpp0114071	FBpp0076643	NP_001001475.1	ENSCSAVP00000003038
GB18669	XP_397509.3:XP_397509.4	-	-	0.11	-	-	-	-	-0.11	AM11230	408561	LOC408561	uncharacterized LOC408561	-	-	-	-	-	-	-	-	-	-	-	-	-	-	-	-	-	-	PHUM009519-PA	-	-	XP_397509.3	XP_974621.1	-	AGAP006184-PA	AAEL006573-PA	CPIJ012245	-	-	-	-	-	-	FBpp0086692	-	-
GB19391	XP_624965.1:XP_624965.1	-	-	0.11	-	-	-	-	0.18	AM11944	552587	LOC552587	similar to Gram-negative bacteria binding protein 3 CG5008-PA	-	-	-	-	-	-	-	-	-	-	-	-	-	-	-	-	-	-	-	-	-	XP_624965.1	-	-	-	-	-	FBpp0154746	FBpp0235083	FBpp0170161	FBpp0248468	FBpp0276382	-	FBpp0085532	-	-
GB16989	XP_393357.1:XP_393357.1	-	-	0.11	-	-	-	-	-	AM09566	409867	Bili	band4.1 inhibitor LRP interactor	N	IPR000299(FERM domain):IPR009065(NoName):IPR014352(FERM/acyl-CoA-binding protein, 3-helical bundle):	-	-	-	208073	230474	219694	162363	-	XP_001893995.1	JA12512	CE09662	CN06046	RP11367	CBP27088	-	97975	PHUM010534-PA	XP_001945404.1	-	XP_393357.1	XP_969515.1	BGIBMGA004815-PA	AGAP002678-PA	AAEL007646-PA	CPIJ013431	-	-	FBpp0173045	-	FBpp0285371	-	-	XP_001188889.1;XP_001199223.1	ENSCSAVP00000010189
GB15909	XP_395295.2:XP_395295.3	-	-	0.11	-	-	-	-	-	AM08490	411828	ewg	DNA-binding protein Ewg	-	-	-	-	-	192750	122380	221267	105915	-	-	-	-	-	-	-	ISCW021965-PA	65254	PHUM010146-PA	XP_001947009.1	XP_001606629.1	XP_395295.2	XP_970091.2	BGIBMGA005775-PA	AGAP002492-PA	AAEL001119-PA	CPIJ009997	-	-	-	FBpp0254997	-	FBpp0124010	FBpp0088456	NP_999758.1	-
GB16588	-	-	-	0.11	-	-0.1	-	-	-	AM09167	-	-	-	-	-	NA	NA	NA	NA	NA	NA	NA	NA	NA	NA	NA	NA	NA	NA	NA	NA	NA	NA	NA	NA	NA	NA	NA	NA	NA	NA	NA	NA	NA	NA	NA	NA	NA	NA
GB17165	XP_396872.2:XP_396872.2	-0.11	-	0.11	-	-0.23	-	-	-	AM09740	413428	stnB	stoned B	Y	IPR008968(Clathrin adaptor, mu subunit, C-terminal):IPR012320(Stonin homology):IPR017110(Stonin):	-	-	Smp_124910	-	-	-	-	PP28109	-	JA15841	CE08425	CN21682	RP43446	CBP04486	ISCW019024-PA	-	PHUM002129-PA	XP_001942857.1	XP_001602404.1	XP_396872.2	XP_968279.2	BGIBMGA008561-PA	AGAP000363-PA	AAEL000239-PA	CPIJ006303	FBpp0146767	FBpp0233339	FBpp0164170	FBpp0249171	FBpp0273637	FBpp0125347	FBpp0110430	XP_795059.1	-
GB12827	XP_623947.1:XP_623947.1	-	-	0.11	-	-	-	-	-	AM05442	551550	Rpn3	regulatory particle non-ATPase 3	N	IPR000717(Proteasome component region PCI):IPR013143(PCI/PINT associated module):IPR013586(26S proteasome regulatory subunit, C-terminal):	YER021W	53909	Smp_085310.2	233482	207043	153237	186129	PP00499	XP_001896092.1	JA15009	CE00101	CN24610	RP31447	CBP10763	ISCW024379-PA	227411	PHUM002987-PA	XP_001943276.1	XP_001605959.1	XP_623947.1	XP_971686.1	BGIBMGA002953-PA	AGAP009082-PA	AAEL012122-PA	CPIJ004838	FBpp0144800	FBpp0226053	FBpp0162314	FBpp0253312	FBpp0279146	FBpp0117887	FBpp0080691	XP_784007.1	ENSCSAVP00000016598
GB19114	-	-	-	0.12	-	-	-	-	0.11	AM11668	727033	LOC727033	similar to Malvolio CG3671-PA, isoform A	N	IPR001046(Natural resistance-associated macrophage protein):	NA	NA	NA	NA	NA	NA	NA	NA	NA	NA	NA	NA	NA	NA	NA	NA	NA	NA	NA	NA	NA	NA	NA	NA	NA	NA	NA	NA	NA	NA	NA	NA	NA	NA
GB13730	XP_623197.2:XP_623197.2	-	-	0.12	-	-	-	-	-	AM06328	411765	Gdi	GDP dissociation inhibitor	N	IPR002005(Rab GTPase activator):IPR018203(GDP dissociation inhibitor):	YER136W	35792	Smp_094420	163393	218952	148575	79884	PP28983	XP_001893230.1	JA00939	CE39445	CN25138	RP02175	CBP05107	ISCW017892-PA	207615	PHUM002801-PA	XP_001943279.1	XP_001601921.1	XP_623197.2	XP_968281.1	BGIBMGA001119-PA	AGAP010025-PA	AAEL012904-PA	CPIJ015309	FBpp0144681	FBpp0232620	FBpp0166855	FBpp0253383	FBpp0279266	FBpp0125186	FBpp0079458	XP_001188383.1	ENSCSAVP00000000383
GB15139	XP_623946.1:XP_623946.2	-	-	0.12	-	-	-	-	-	AM07729	494509	Mvl	malvolio	N	IPR001046(Natural resistance-associated macrophage protein):	-	20654	-	-	143684	-	-	-	-	-	-	-	-	-	-	-	-	XP_001946266.1	-	XP_623946.1	-	-	-	-	-	-	-	-	-	-	-	-	-	-
GB14174	XP_397383.2:XP_397383.3	-	-	0.12	-	-	-	-	-	AM06773	413946	Mef2	myocyte enhancer factor 2	Y	IPR002100(Transcription factor, MADS-box):	YBR182C	-	-	-	152282	-	193589	PP21230	-	JA17532	CE25156	-	RP18353	CBP02999	ISCW016145-PA	-	PHUM003610-PA	-	XP_001605867.1	XP_397383.2	XP_971771.1	BGIBMGA002590-PA	AGAP007608-PA	AAEL001567-PA	CPIJ000253	FBpp0155547	FBpp0234278	FBpp0169311	FBpp0244974	FBpp0278132	FBpp0114492	FBpp0087529	XP_795987.2	ENSCSAVP00000014839
GB11028	XP_001121589.1:XP_001121589.2	-	-	0.12	-	-	-	-	-	AM03652	725782	Actn	alpha actinin	N	IPR001589(Actinin-type, actin-binding, conserved site):IPR001715(Calponin-like actin-binding):IPR002017(Spectrin repeat):IPR002048(Calcium-binding EF-hand):IPR011992(EF-Hand type):IPR014837(EF-hand, Ca insensitive):IPR016146(Calponin-homology):IPR018159(Spectrin/alpha-actinin):IPR018247(EF-HAND 1):IPR018248(EF hand):IPR018249(EF-HAND 2):	-	37811	Smp_034550	206855	189716	101963	93275	PP00420	-	JA09552	CE06539	CN28305	RP37137	CBP05491	ISCW013566-PA	99081	PHUM001981-PA	XP_001950805.1	-	XP_001121589.1	XP_972324.1	-	AGAP001497-PA	AAEL007306-PA	CPIJ019577	FBpp0158316	FBpp0230807	FBpp0164646	FBpp0254890	FBpp0273005	FBpp0125179	FBpp0070331	XP_001186149.1	ENSCSAVP00000000079
GB10734	XP_001120021.1:XP_001120021.2	-0.28	-	0.13	-	-0.22	-	-	-0.23	AM03359	725882	LOC725882	uncharacterized LOC725882	-	-	-	-	-	-	-	-	-	-	-	-	-	-	-	-	-	-	PHUM004477-PA	XP_001951899.1	XP_001606741.1	XP_001120021.1	XP_973895.1	BGIBMGA002848-PA	AGAP008253-PA	AAEL001708-PA	CPIJ018530	FBpp0147491	FBpp0235151	FBpp0172745	FBpp0252862	FBpp0287829	FBpp0119018	FBpp0079725	-	-
GB10836	XP_623199.1:XP_623199.2	-	-	0.13	-	-	-	0.28	0.31	AM03461	408706	Hsc70cb	heat shock protein 70Cb ortholog	N	IPR001023(Heat shock protein Hsp70):IPR013126(Heat shock protein 70):IPR018181(Heat shock protein 70, conserved site):	YPL106C	25019	Smp_069130.2	233881	111562	221226	106017	PP03248	XP_001896095.1	JA00558	CE00103	CN00357	RP15109	CBP19158	ISCW016090-PA	229110	PHUM002656-PA	XP_001951792.1	XP_001607146.1	XP_623199.1	XP_975279.2	BGIBMGA001218-PA	AGAP010331-PA	-	CPIJ019868	FBpp0149012	FBpp0228165	FBpp0162974	FBpp0246177	FBpp0275106	FBpp0127783	FBpp0075513	NP_999695.1	ENSCSAVP00000017606
GB14151	XP_392444.2:XP_392444.3	-	-	0.13	-	-	-	-	-	AM06751	408916	Aplip1	APP-like protein interacting protein 1	N	IPR001452(Src homology-3 domain):IPR006020(Phosphotyrosine interaction region):IPR011993(Pleckstrin homology-type):	-	54315	-	-	-	133258	-	-	-	JA18728	CE37024	-	-	CBP31822	ISCW007572-PA	-	PHUM010373-PA	XP_001952072.1	XP_001606784.1	XP_392444.2	XP_967328.1	BGIBMGA000570-PA	AGAP006021-PA	AAEL001744-PA	CPIJ014158	FBpp0149728	FBpp0227143	FBpp0161820	FBpp0246474	FBpp0286994	FBpp0127625	FBpp0072523	-	-
GB16479	XP_392362.2:XP_392362.3	-	-	0.13	-	-	-	-	-	AM09058	408831	LOC408831	ribosome-releasing factor 2, mitochondrial	N	IPR000640(Translation elongation factor EFG/EF2, C-terminal):IPR000795(Protein synthesis factor, GTP-binding):IPR004161(Translation elongation factor EFTu/EF1A, domain 2):IPR005225(Small GTP-binding protein):IPR009000(Translation elongation and initiation factors/Ribosomal, beta-barrel):IPR009022(Elongation factor G, III and V):	YJL102W	22097	Smp_165840.1	-	-	133342	110936	-	-	-	CE27459	CN13936	RP00178	CBP33003	ISCW014192-PA	220624	PHUM008518-PA	XP_001944132.1	XP_001601004.1	XP_392362.2	XP_973240.2	BGIBMGA000765-PA	AGAP007894-PA	AAEL014796-PA	CPIJ000374	FBpp0156374	FBpp0225265	-	FBpp0240448	FBpp0282698	FBpp0122057	FBpp0083663	XP_789334.2	ENSCSAVP00000003547
GB14115	XP_001122429.1:XP_001122429.2:XP_003249733.1:XP_003249734.1	-	-	0.13	-	-	-	-	-	AM06715	726706	LOC726706	f-box/LRR-repeat protein 7-like	N	IPR001810(Cyclin-like F-box):IPR006553(Leucine-rich repeat, cysteine-containing subtype):	-	-	-	91173	164359	133834	80426	-	-	-	-	-	-	-	-	-	PHUM008861-PA	XP_001950086.1	-	XP_001122429.1	XP_970021.1	-	AGAP003285-PA	AAEL006797-PA	-	-	-	-	-	-	-	-	XP_785847.2	-
GB14154	XP_624428.1:XP_624428.2	-	-	0.13	-	-	-	-	-	AM06754	552046	Zn72D	Zn72D protein	N	IPR003604(Zinc finger, U1-type):IPR006561(DZF):IPR007087(Zinc finger, C2H2-type):IPR015880(Zinc finger, C2H2-like):	-	54522	Smp_140100	11096	53531	154198	101626	PP02127	XP_001897294.1	JA06883	CE36772	CN15055	-	-	ISCW007582-PA	55188	PHUM000267-PA	XP_001944532.1	XP_001600350.1	XP_624428.1	XP_971611.2	BGIBMGA012388-PA	AGAP001905-PA	AAEL008171-PA	CPIJ008361	FBpp0148611	FBpp0225900	FBpp0161468	FBpp0253048	FBpp0274912	FBpp0113849	FBpp0075249	XP_001182008.1	-
GB15263	XP_623061.1:XP_623061.2	-	-	0.13	-	-	-	-	-	AM07852	550663	LOC550663	putative oxidoreductase GLYR1 homolog	N	IPR000313(PWWP):IPR006115(6-phosphogluconate dehydrogenase, NAD-binding):IPR015815(3-hydroxyacid dehydrogenase/reductase):IPR016040(NAD(P)-binding domain):	-	-	-	-	153226	206999	-	-	-	-	-	-	-	-	ISCW022145-PA	254419	PHUM008091-PA	XP_001945499.1	XP_001600452.1	XP_623061.1	-	BGIBMGA009323-PA	AGAP009949-PA	-	CPIJ003208	FBpp0144972	FBpp0232343	FBpp0166801	FBpp0241859	FBpp0280278	-	FBpp0079520	XP_001179871.1	-
GB19962	XP_393455.2:XP_393455.3	-0.16	-	0.13	-	-	-	0.12	-	AM12509	409966	LOC409966	dexamethasone-induced Ras-related protein 1-like	N	IPR003577(Ras small GTPase, Ras type):IPR003578(Ras small GTPase, Rho type):IPR003579(Ras small GTPase, Rab type):IPR005225(Small GTP-binding protein):IPR013753(Ras):	-	-	-	-	-	-	-	-	-	JA18118	CE39675	-	-	-	-	309541	PHUM002050-PA	-	-	XP_393455.2	XP_973183.1	BGIBMGA012098-PA	-	-	-	FBpp0149992	FBpp0226658	FBpp0161566	FBpp0246688	FBpp0274968	FBpp0127990	FBpp0076640	XP_001189453.1	-
GB11985	-	-	-	0.13	-	-	-	-	-	AM04602	-	-	-	N	IPR001757(ATPase, P-type, K/Mg/Cd/Cu/Zn/Na/Ca/Na/H-transporter):IPR004014(ATPase, P-type cation-transporter, N-terminal):	NA	NA	NA	NA	NA	NA	NA	NA	NA	NA	NA	NA	NA	NA	NA	NA	NA	NA	NA	NA	NA	NA	NA	NA	NA	NA	NA	NA	NA	NA	NA	NA	NA	NA
GB15807	XP_393234.2:XP_393234.2	-	-	0.14	-	-	-	-	-0.21	AM08389	409736	LOC409736	methylmalonate-semialdehyde dehydrogenase [acylating]-like protein	N	IPR010061(Methylmalonate-semialdehyde dehydrogenase):IPR015590(Aldehyde dehydrogenase):IPR016160(Aldehyde dehydrogenase, conserved site):IPR016161(Aldehyde/histidinol dehydrogenase):IPR016162(Aldehyde dehydrogenase, N-terminal):	-	36962	-	177644	194671	157455	185751	PP08498	-	JA12936	CE02183	CN21916	RP38395	CBP06431	ISCW017171-PA	303718	PHUM002132-PA	XP_001944025.1	XP_001599280.1	XP_393234.2	XP_974245.1	-	AGAP002499-PA	AAEL001134-PA	CPIJ009984	FBpp0158461	FBpp0230344	FBpp0165453	FBpp0254184	FBpp0282492	FBpp0124000	FBpp0070087	XP_001189717.1	ENSCSAVP00000009851
GB17621	XP_001120635.1:XP_001120635.2	-	-	0.14	-	-	-	-	-	AM10195	724743	LOC724743	uncharacterized LOC724743	-	-	-	-	-	-	168300	-	-	-	-	-	-	-	-	-	-	225348	PHUM007418-PA	-	-	XP_001120635.1	-	-	-	-	-	-	-	-	-	-	-	-	-	-
GB16587	XP_623479.1:NP_001138311.1	-0.34	-	0.14	-	-0.3	0.19	-	-	AM09166	551077	C1q-VP	C1q-like venom protein	N	IPR001073(Complement C1q protein):IPR008983(Tumour necrosis factor-like):	-	-	-	-	-	-	-	-	-	-	-	-	-	-	-	-	PHUM008368-PA	XP_001951534.1	XP_001608267.1	XP_623479.1	-	-	-	-	-	-	-	-	-	-	-	-	-	-
GB11607	-	-	-	0.14	-	-	-	-	-	AM04227	-	-	-	N	IPR004843(Metallophosphoesterase):	NA	NA	NA	NA	NA	NA	NA	NA	NA	NA	NA	NA	NA	NA	NA	NA	NA	NA	NA	NA	NA	NA	NA	NA	NA	NA	NA	NA	NA	NA	NA	NA	NA	NA
GB12061	XP_624064.2:XP_624064.3	-	-	0.14	-	-	-	-	-	AM04678	551672	LOC551672	protein FAM114A2-like	N	IPR007998(Protein of unknown function DUF719):	-	59981	Smp_086420	79947	182051	219912	165747	PP20028	-	-	-	-	-	-	ISCW017511-PA	226924	PHUM006817-PA	XP_001946852.1	XP_001603127.1	XP_624064.2	XP_971021.1	BGIBMGA009236-PA	AGAP004464-PA	AAEL010587-PA	CPIJ013969	FBpp0152125	FBpp0225291	FBpp0159390	FBpp0240561	FBpp0284495	FBpp0121731	FBpp0082626	-	-
GB20149	XP_623158.1:XP_623158.2	-	-	0.14	-	-	-	-	-	AM12695	550689	LOC550689	RING finger protein 126-like	Y	IPR001841(Zinc finger, RING-type):IPR013083(NoName):	-	54253	Smp_049970.5	-	159128	-	188105	-	XP_001899837.1	JA03921	CE22470	-	RP30669	CBP35544	-	304341	PHUM006788-PA	XP_001949741.1	-	XP_623158.1	XP_975905.1	-	AGAP002758-PA	AAEL013965-PA	CPIJ010005	FBpp0153285	FBpp0224720	FBpp0171799	FBpp0240819	FBpp0281144	FBpp0119767	FBpp0081445	-	-
GB13647	XP_623263.1:XP_623263.2	-	-	0.14	-	-	-	-	-	AM06245	550869	LOC550869	N-acetylglucosamine-6-sulphatase	N	IPR000917(Sulfatase):IPR012251(N-acetylglucosamine-6-sulfatase):IPR015981(N-acetylglucosamine-6-sulfatase, eukaryotic):IPR017849(Alkaline phosphatase-like, alpha/beta/alpha):IPR017850(Alkaline-phosphatase-like, core domain):	-	-	-	80221	238806	122955	-	PP22240	XP_001891890.1	-	-	-	-	-	-	50373	PHUM005838-PA	-	-	XP_623263.1	XP_973432.1	BGIBMGA012952-PA	AGAP004721-PA	AAEL004460-PA	CPIJ000745	FBpp0146452	FBpp0234208	FBpp0163236	FBpp0239887	FBpp0278363	FBpp0114380	FBpp0086833	-	ENSCSAVP00000006320
GB14975	XP_624536.1:XP_624536.2	-	-	0.15	-	-	-	-	-0.35	AM07567	552154	CTL7	C-type lectin 7	N	IPR001304(C-type lectin):IPR016186(C-type lectin-like):IPR016187(C-type lectin fold):IPR018378(C-type lectin, conserved site):	-	-	-	-	-	68267	-	-	-	-	-	-	-	-	-	301656	PHUM003452-PA	XP_001950366.1	XP_001604870.1	XP_624536.1	XP_967043.1	BGIBMGA005977-PA	AGAP010193-PA	AAEL011070-PA	CPIJ005984	FBpp0144147	FBpp0231689	FBpp0164560	FBpp0253058	FBpp0278753	FBpp0117611	FBpp0077108	XP_001181900.1;XP_001199948.1;XP_001203561.1;XP_796672.1	-
GB12366	XP_623873.1:XP_623873.1	-	-	0.15	-	-	-	-	-	AM04984	551475	LOC551475	uncharacterized LOC551475	N	IPR007087(Zinc finger, C2H2-type):	-	-	Smp_160570	-	-	-	-	-	-	-	CE23092	-	RP46118	-	-	-	PHUM007373-PA	XP_001946293.1	-	XP_623873.1	XP_974003.1	BGIBMGA003350-PA	AGAP003633-PA	AAEL008714-PA	CPIJ017180	FBpp0146196	FBpp0229296	FBpp0164752	FBpp0254181	FBpp0280969	FBpp0122364	FBpp0071234	XP_001193585.1	-
GB15741	XP_624149.1:XP_624149.2	-0.18	-	0.15	-	-	0.12	-	-	AM08324	551759	Eaat-5	excitatory amino acid transporter 5	N	IPR001991(Sodium:dicarboxylate symporter):	-	-	-	-	-	-	-	-	-	-	-	-	-	-	-	-	-	-	XP_001601257.1	XP_624149.1	-	-	-	-	-	-	-	-	-	-	-	-	-	-
GB12801	XP_395570.3:XP_395570.4	-	-	0.15	-	-	-	-	-	AM05416	412104	LOC412104	trafficking protein particle complex subunit 8-like	-	-	-	55581	Smp_026040	90859	202689	42150	192257	-	XP_001893898.1	-	CE30537	CN01723;CN02051	RP35003	CBP18126	ISCW007745-PA	235628	PHUM004326-PA	XP_001943338.1	XP_001599817.1	XP_395570.3	XP_971938.1	BGIBMGA003473-PA	AGAP006965-PA	AAEL015108-PA	CPIJ019241	FBpp0148528	FBpp0226288	FBpp0162726	FBpp0249383	FBpp0286077	FBpp0113913	FBpp0074734	XP_796473.1	ENSCSAVP00000011091
GB15500	-	-	-	0.15	-	-	-	-	-	AM08085	-	-	-	N	IPR000115(Phosphoribosylglycinamide synthetase):IPR000728(AIR synthase related protein):IPR002376(Formyl transferase, N-terminal):IPR004607(Phosphoribosylglycinamide formyltransferase):IPR004733(Phosphoribosylformylglycinamidine cyclo-ligase):IPR010918(AIR synthase related protein, C-terminal):IPR011054(Rudiment single hybrid motif):IPR011761(ATP-grasp fold):IPR013815(ATP-grasp fold, subdomain 1)…	NA	NA	NA	NA	NA	NA	NA	NA	NA	NA	NA	NA	NA	NA	NA	NA	NA	NA	NA	NA	NA	NA	NA	NA	NA	NA	NA	NA	NA	NA	NA	NA	NA	NA
GB13255	XP_393018.2:XP_393018.3	-	-	0.15	-	-	0.17	-	-	AM12795	409511	Tspan8	tetraspanin 8	N	IPR008952(Tetraspanin, EC2 domain):IPR018499(Tetraspanin):IPR018503(Tetraspanin, conserved site):	-	-	-	-	238638	-	-	-	-	JA03004	CE40011	CN05883	RP45454	CBP06153	-	212974	PHUM001251-PA	-	-	XP_393018.2	XP_967238.1	-	AGAP004861-PA	AAEL010967-PA;AAEL014311-PA	CPIJ002326	FBpp0149239	FBpp0227496	FBpp0162156	FBpp0245889	FBpp0285990	FBpp0127555	FBpp0076233	XP_001177088.1	-
GB17174	XP_392950.2:XP_392950.2	-	-	0.15	-	-	-	-	-	AM09749	409437	LOC409437	similar to CG3376-PA, isoform A	N	IPR004843(Metallophosphoesterase):IPR011160(Sphingomyelin phosphodiesterase):	YDR452W	-	-	40552	92630	175042	77714	PP24433	-	JA10326	CE31674	CN10577	RP19156	CBP17083	ISCW018870-PA	56898	PHUM005236-PA	XP_001942654.1	XP_001601616.1	XP_392950.2	XP_971230.1	BGIBMGA003720-PA	AGAP011940-PA	AAEL003402-PA	CPIJ010127	FBpp0154887	FBpp0236004	FBpp0170534	FBpp0251343	FBpp0275789	FBpp0114579	FBpp0072173	XP_001179965.1;XP_001180235.1	ENSCSAVP00000001928
GB16344	XP_624238.1:XP_624238.2	-	-	0.15	-	-	-	-	-	AM08924	551850	LOC551850	uncharacterized LOC551850	-	-	-	-	-	-	-	-	-	-	-	-	-	-	-	-	-	-	-	-	-	XP_624238.1	-	BGIBMGA007705-PA	-	-	-	-	-	-	-	-	-	-	-	-
GB10523	XP_392954.1:XP_392954.1	-	-	0.15	-	-	-	-	-	AM03150	409441	LOC409441	transmembrane protein 53-like	N	IPR008547(Protein of unknown function DUF829, transmembrane 53):	-	-	-	118361	75744	89782	-	-	-	JA18641	CE18245	CN06177	RP21990	CBP14943	ISCW011534-PA	-	PHUM006184-PA	-	-	XP_392954.1	XP_967906.1	-	AGAP009586-PA	AAEL010771-PA	CPIJ012004	FBpp0147529	FBpp0227486	FBpp0160922	FBpp0243916	FBpp0288019	FBpp0125931	FBpp0085372	XP_001181534.1	ENSCSAVP00000013487
GB17015	XP_396494.3:XP_396494.4	-	-	0.16	-	-	-	-	0.14	AM09591	413043	LOC413043	UDP-glycosyltransferase	N	IPR002213(UDP-glucuronosyl/UDP-glucosyltransferase):	-	-	-	-	-	-	-	-	-	JA17683	CE00984	-	RP07114	CBP28177;CBP32255	-	-	-	-	-	XP_396494.3	-	-	-	-	-	-	-	-	-	-	-	FBpp0112233	-	-
GB15522	-	-	-	0.16	-	-	-	-	0.17	AM08107	-	-	-	N	IPR002710(Dilute):IPR018444(Dil domain):	NA	NA	NA	NA	NA	NA	NA	NA	NA	NA	NA	NA	NA	NA	NA	NA	NA	NA	NA	NA	NA	NA	NA	NA	NA	NA	NA	NA	NA	NA	NA	NA	NA	NA
GB14962	XP_624855.1:XP_624855.2	-	-	0.16	-	-	-	-	-	AM07553	552479	drpr	draper	N	IPR000742(EGF-like, type 3):IPR002049(EGF-like, laminin):IPR006210(EGF-like):IPR011489(EMI domain):IPR013032(EGF-like region, conserved site):IPR013111(EGF, extracellular):	-	26340	-	20469	131001	-	108977	-	XP_001902938.1	JA03747	CE20264	CN14321	-	CBP36987	ISCW020553-PA	47122	PHUM002070-PA	XP_001942552.1	XP_001606322.1	XP_624855.1	XP_974971.2	BGIBMGA012538-PA	AGAP007256-PA	AAEL008198-PA	CPIJ002121	FBpp0149417	FBpp0226946	FBpp0166004	FBpp0246207	FBpp0275606	FBpp0128163	FBpp0072681	XP_001185922.1;XP_001187830.1	ENSCSAVP00000017917
GB13617	XP_391888.3:XP_391888.4	-	-	0.16	-	-	-	-	-	AM06216	408337	btsz	bitesize	N	IPR000008(C2 calcium-dependent membrane targeting):IPR008973(C2 calcium/lipid-binding region, CaLB):IPR011011(Zinc finger, FYVE/PHD-type):IPR017455(Zinc finger, FYVE-related):IPR018029(C2 membrane targeting protein):	-	-	Smp_149780	41172	230729	184235	107263	-	-	-	-	-	-	-	-	-	-	-	-	XP_391888.3	-	-	-	AAEL003283-PA	CPIJ001094	-	-	-	-	-	-	-	-	-
GB19788	XP_393405.3:XP_393405.4	-	-	0.16	-	-	-	-	-	AM12335	409914	ANKRD50	ankyrin repeat domain 50	N	IPR002110(Ankyrin):	-	-	Smp_140520.2	244932	-	-	-	-	-	JA04459	CE16523	CN18227	RP27189	CBP32193	-	-	PHUM003021-PA	XP_001949306.1	XP_001607344.1	XP_393405.3	XP_968972.2	BGIBMGA011132-PA	AGAP004215-PA	AAEL013079-PA	CPIJ002399	FBpp0150140	FBpp0238716	FBpp0171397	FBpp0240136	FBpp0283292	FBpp0119627	FBpp0084688	XP_791879.1	-
GB13181	-	-	-	0.16	-	-	-	-	-	AM05790	-	-	-	N	IPR002172(Low density lipoprotein-receptor, class A, cysteine-rich):	NA	NA	NA	NA	NA	NA	NA	NA	NA	NA	NA	NA	NA	NA	NA	NA	NA	NA	NA	NA	NA	NA	NA	NA	NA	NA	NA	NA	NA	NA	NA	NA	NA	NA
GB15970	XP_001120397.1:XP_001120397.1	-	-	0.16	-	-	-	-	-	AM08551	724523	LOC724523	similar to CG6125-PB, isoform B	N	IPR011547(Sulphate transporter):	-	-	-	-	-	-	-	-	-	-	-	-	-	-	-	67965	-	-	-	XP_001120397.1	-	-	-	-	-	-	-	-	-	-	-	-	-	-
GB10515	XP_001121979.1:XP_001121979.1	-	-	0.16	-	-	-	-	-	AM03142	726224	LOC726224	similar to CG9338-PA	-	-	-	-	-	-	-	-	-	-	-	-	-	-	-	-	-	-	PHUM010076-PA	-	-	XP_001121979.1	XP_001812329.1	-	AGAP008115-PA	-	-	-	-	-	FBpp0244587	-	FBpp0117829	FBpp0080957	-	-
GB19542	XP_001120153.1:XP_001120153.2	-	-	0.16	-	-	-	-	-	AM12094	724332	LOC724332	rho guanine nucleotide exchange factor 3-like	N	IPR000219(Dbl homology (DH) domain):	-	30458	-	244702	132999	184365	150157	-	-	-	-	-	-	-	-	305733	-	-	XP_001605987.1	XP_001120153.1	-	-	-	-	-	-	-	-	-	-	-	-	XP_001177784.1	ENSCSAVP00000005601
GB18439	XP_392611.3:XP_392611.4	-	-	0.16	-	-	-	-	-	AM11002	409086	LOC409086	uncharacterized LOC409086	-	-	-	62347	-	245801	228465	169720	194645	-	-	-	-	-	-	-	-	306014	PHUM006617-PA	XP_001949810.1	-	XP_392611.3	XP_972829.1	BGIBMGA001168-PA	-	AAEL010312-PA	CPIJ007953	FBpp0148994	FBpp0228500	FBpp0162953	FBpp0239733	FBpp0274079	FBpp0114004	FBpp0074865	XP_001194889.1	-
GB19457	-	-	-	0.16	-	-	-	-	-	AM12008	-	-	-	Y	IPR001092(Basic helix-loop-helix dimerisation region bHLH):IPR011598(Helix-loop-helix DNA-binding):	NA	NA	NA	NA	NA	NA	NA	NA	NA	NA	NA	NA	NA	NA	NA	NA	NA	NA	NA	NA	NA	NA	NA	NA	NA	NA	NA	NA	NA	NA	NA	NA	NA	NA
GB16958	XP_392380.2:XP_392380.3	-	-	0.16	-	-	-	-	-	AM09535	408850	LOC408850	pre-mRNA-processing factor 39-like	N	IPR000727(Target SNARE coiled-coil region):IPR000928(SNAP-25):	-	59779	Smp_170570	11203	229414	180947	-	-	-	JA06971	CE28000	CN05796	RP48551	CBP16513	-	228312	PHUM001233-PA	XP_001951723.1	XP_001607328.1	XP_392380.2	XP_970329.1	BGIBMGA004939-PA	-	AAEL013888-PA	-	FBpp0156330	FBpp0237464	FBpp0171458	FBpp0241248	FBpp0282759	FBpp0121781	FBpp0084691	XP_001176642.1	-
GB12218	XP_001122184.1:XP_001122184.1	-	-	0.17	-	-	-	-0.28	-0.4	AM04837	726452	LOC726452	similar to Histone H1	Y	IPR005818(Histone H1/H5):IPR011991(Winged helix repressor DNA-binding):	-	-	-	-	-	-	-	-	-	-	-	-	-	-	-	252500;304716;324827	-	-	-	XP_001122184.1	-	-	-	-	-	-	-	-	-	-	-	-	-	-
GB19552	XP_001121444.1:XP_001121444.2	-	-	0.17	-	-	-	-	-0.21	AM12104	725617	LOC725617	sodium-coupled monocarboxylate transporter 1-like	N	IPR001734(Sodium/solute symporter):	-	-	-	-	-	-	-	-	-	-	-	-	-	-	-	-	-	-	XP_001599548.1	XP_001121444.1	XP_972218.1	BGIBMGA005988-PA	AGAP007836-PA	AAEL001198-PA	CPIJ019745	FBpp0144158	FBpp0231699	FBpp0164658	FBpp0244124	FBpp0280518	FBpp0118469	FBpp0079253	-	-
GB15621	XP_624549.2:XP_624549.3	-	-	0.17	-	-	-	-	0.21	AM08205	552167	LOC552167	uncharacterized LOC552167	N	IPR008654(IWS1, C-terminal):IPR017923(TFIIS N-terminal):	-	-	Smp_008500.2	-	-	-	-	PP27100	XP_001894111.1	JA02204	CE05599	CN08988;CN24415	RP05125	CBP32781	ISCW010249-PA	-	PHUM004141-PA	XP_001951831.1	XP_001601682.1	XP_624549.2	XP_969029.2	BGIBMGA009570-PA	AGAP000400-PA	AAEL005522-PA	CPIJ011532	FBpp0146183	FBpp0232950	-	-	FBpp0273418	FBpp0122253	FBpp0111905	XP_001184977.1	-
GB19575	XP_392665.3:XP_392665.3	-	-	0.17	-	-	-	-	-	AM12127	409139	LOC409139	uncharacterized LOC409139	N	IPR000859(CUB):	-	-	-	-	-	-	-	-	-	-	-	-	-	-	ISCW023791-PA	314370	PHUM002331-PA	XP_001946071.1	XP_001607708.1	XP_392665.3	XP_972974.1	BGIBMGA014029-PA	AGAP010431-PA	AAEL003472-PA	CPIJ018281	FBpp0155255	FBpp0234918	FBpp0169982	FBpp0244776	FBpp0276034	FBpp0114794	FBpp0288819	-	-
GB19430	XP_625257.1:XP_625257.1	-	-	0.17	-	-	-	-	-	AM11982	551564	LOC551564	uncharacterized LOC551564	-	-	-	-	-	-	-	-	-	-	-	-	-	-	-	-	-	-	-	-	-	XP_625257.1	-	-	-	-	-	-	-	-	-	-	-	-	-	-
GB12758	XP_625087.2:XP_625087.3	-	-	0.17	-	-	-	-	-	AM05373	552709	heph	hephaestus	N	IPR000504(RNA recognition motif, RNP-1):IPR006536(HnRNP-L/PTB/hephaestus splicing factor):IPR012677(Nucleotide-binding, alpha-beta plait):	-	28601	Smp_036590.2	96464	216919	200421	94426	-	XP_001893730.1	JA04885	CE30508	CN14058	RP46733	CBP00646	ISCW018130-PA	302853	PHUM000538-PA	XP_001947870.1	XP_001603240.1	XP_625087.2	-	BGIBMGA004733-PA	AGAP003945-PA	AAEL013723-PA	-	FBpp0156674	FBpp0237217	FBpp0167763	FBpp0240079	FBpp0281955	FBpp0120694	FBpp0085681	XP_001176080.1	ENSCSAVP00000012639
GB19428	XP_001122065.1:XP_001122065.2	-	-	0.17	-	-0.21	-	-	-	AM11980	726318	LOC726318	UPF0676 protein C1494.01-like	N	IPR005123(Oxoglutarate and iron-dependent oxygenase):IPR008952(Tetraspanin, EC2 domain):IPR018499(Tetraspanin):	-	-	-	243205	168176	226078	-	-	-	-	-	-	-	-	-	223803	-	-	XP_001599801.1	XP_001122065.1	-	BGIBMGA007863-PA	AGAP002883-PA	AAEL005822-PA	CPIJ003419	FBpp0151305	FBpp0239082	FBpp0171944	FBpp0243580	FBpp0283276	FBpp0119342	FBpp0083681	XP_001189950.1	ENSCSAVP00000007722
GB19429	XP_392307.3:XP_392307.4	-	-	0.17	-	-	-	-	-	AM11981	408775	LOC408775	heterogeneous nuclear ribonucleoprotein Q-like	N	IPR000504(RNA recognition motif, RNP-1):IPR006535(HnRNP R and Q splicing factor):IPR012677(Nucleotide-binding, alpha-beta plait):	-	-	-	209974	121283	178834	113277	PP22702	-	JA18161	CE36388	CN09483	RP23804	CBP10058	ISCW004858-PA	319432	PHUM002501-PA	XP_001950620.1	XP_001602182.1	XP_392307.3	XP_973687.2	-	AGAP001419-PA	AAEL002879-PA	CPIJ003738	FBpp0151176	FBpp0237367	FBpp0159811	FBpp0251612	FBpp0283449	FBpp0119885	FBpp0083366	XP_793277.1	ENSCSAVP00000015112
GB19222	XP_392181.3:XP_392181.4	-	-	0.17	-	-	-	-	-	AM11776	408641	LOC408641	uncharacterized LOC408641	-	-	-	-	-	-	-	-	-	-	-	-	-	-	-	-	-	-	-	-	-	XP_392181.3	-	-	-	-	-	-	-	-	-	-	-	-	-	-
GB18177	-	-	-	0.18	-	-	-	-	-	AM10745	-	-	-	-	-	NA	NA	NA	NA	NA	NA	NA	NA	NA	NA	NA	NA	NA	NA	NA	NA	NA	NA	NA	NA	NA	NA	NA	NA	NA	NA	NA	NA	NA	NA	NA	NA	NA	NA
GB11860	XP_623767.1:XP_623767.1	-	-	0.18	-	-	-	-	-	AM04479	551366	LOC551366	similar to coracle CG11949-PC, isoform C	N	IPR008379(Band 4.1, C-terminal):	-	-	-	-	-	-	-	-	-	-	-	CN27838	-	-	-	-	-	-	-	XP_623767.1	-	-	-	-	-	-	-	-	-	-	-	-	-	-
GB19612	XP_624308.2	-	-	0.18	-	-	-	-	-	AM12164	551919	LOC551919	paxillin-like	N	IPR001781(Zinc finger, LIM-type):	-	-	Smp_157310	51061	187724	107291	-	-	-	-	CE41530	-	RP38297	-	ISCW009899-PA	-	PHUM005071-PA	-	-	XP_624308.2	XP_969819.2	BGIBMGA002788-PA	AGAP008532-PA	AAEL000339-PA	CPIJ003871	FBpp0147375	FBpp0232395	FBpp0166438	FBpp0252981	FBpp0288003	FBpp0118388	FBpp0080754	XP_780574.2	ENSCSAVP00000018741
GB14129	NP_001011623.1	-	-	0.18	-	-	-	-	-	AM06729	406150	Glurb	metabotropic glutamate receptor B	N	IPR001828(Extracellular ligand-binding receptor):IPR011500(GPCR, family 3, nine cysteines region):IPR017978(GPCR, family 3, C-terminal):IPR017979(GPCR, family 3, conserved site):	-	-	Smp_128940	-	133010	-	-	-	-	-	-	-	-	-	ISCW013154-PA	46087	PHUM005206-PA	XP_001952249.1	XP_001601493.1	NP_001011623.1	-	-	AGAP005034-PA	AAEL009822-PC	-	FBpp0154714	FBpp0235045	FBpp0170113	FBpp0250952	FBpp0277024	FBpp0115776	FBpp0271833	-	ENSCSAVP00000018229
GB11060	XP_393448.1:XP_003250232.1:XP_393448.1	-	-	0.18	-	-0.14	-	-	-	AM03684	409957	Syt4	synaptotagmin 4	N	IPR000008(C2 calcium-dependent membrane targeting):IPR008973(C2 calcium/lipid-binding region, CaLB):IPR018029(C2 membrane targeting protein):	-	-	-	-	-	171540	63739	-	XP_001896778.1;XP_001898666.1	JA18492	CE30456	CN22261	RP39925	CBP03183	ISCW009095-PA	102232	PHUM005583-PA	XP_001947964.1	XP_001599930.1	XP_393448.1	XP_968583.1	BGIBMGA001589-PA	AGAP001800-PA	AAEL002756-PA	CPIJ013360	FBpp0152204	FBpp0225349	FBpp0173326	-	FBpp0284734	FBpp0120859	FBpp0081097	-	-
GB16387	XP_001122134.1:XP_001122134.2	-	-	0.19	-	-	-	-	0.28	AM08968	726392	LOC726392	sodium-independent sulfate anion transporter-like	N	IPR002645(Sulphate transporter/antisigma-factor antagonist STAS):IPR011547(Sulphate transporter):	YBR294W;YLR092W	-	-	-	-	-	106819	-	-	-	-	-	-	-	-	-	PHUM007486-PA	-	-	XP_001122134.1	-	-	-	-	-	-	-	-	-	-	-	-	XP_001185542.1	-
GB30269	-	-	-	0.19	-	-	-	-	-	AM12702	-	-	-	N	IPR000742(EGF-like, type 3):IPR002049(EGF-like, laminin):IPR006210(EGF-like):IPR013032(EGF-like region, conserved site):	NA	NA	NA	NA	NA	NA	NA	NA	NA	NA	NA	NA	NA	NA	NA	NA	NA	NA	NA	NA	NA	NA	NA	NA	NA	NA	NA	NA	NA	NA	NA	NA	NA	NA
GB14145	NP_001035357.1	-	-	0.19	-	-	-	-	-	AM06745	595137	uzip	unzipped	-	-	-	-	-	-	-	-	-	-	-	-	-	-	-	-	-	315132	PHUM007005-PA	-	XP_001603588.1	NP_001035357.1	XP_969940.1	BGIBMGA003021-PA	AGAP011685-PA	AAEL000860-PA	CPIJ005880	FBpp0156561	FBpp0235437	FBpp0163370	FBpp0250717	FBpp0278062	FBpp0116551	FBpp0072304	-	-
GB14677	XP_395924.2:XP_395924.2	-	-	0.2	-	-	-	-	0.18	AM07274	412467	LOC412467	bifunctional purine biosynthesis protein PURH-like	N	IPR002695(AICARFT/IMPCHase bienzyme):IPR011607(MGS-like):IPR013982(AICARFT/IMPCHase bienzyme, formylation region):	YLR028C	60868	-	170139	217098	20325	98406	-	-	JA06226	CE37714	CN28439	RP27703	CBP34204	ISCW007783-PA	-	PHUM000189-PA	XP_001945671.1	XP_001607513.1	XP_395924.2	XP_967875.1	BGIBMGA002462-PA	AGAP001423-PA	AAEL012825-PA	CPIJ002383	FBpp0147959	FBpp0225120	FBpp0173645	FBpp0242115	FBpp0282296	FBpp0119501	FBpp0084087	XP_793444.1	ENSCSAVP00000013115
GB16927	XP_397488.2:XP_397488.3	-	-	0.2	-	-	-	-	-	AM09504	408280	LOC408280	uncharacterized LOC408280	-	-	-	-	-	-	-	-	-	-	-	-	-	-	-	-	-	-	-	-	-	XP_397488.2	-	-	-	-	-	-	-	-	-	-	-	-	-	-
GB11459	XP_001121207.1:XP_001121207.2	-	-	0.2	-	-	-	-	-	AM04080	725348	spel1	DNA mismatch repair protein spellchecker 1	N	IPR000432(DNA mismatch repair protein MutS, C-terminal):IPR002160(Proteinase inhibitor I3, Kunitz legume):IPR007696(DNA mismatch repair protein MutS, core):IPR007860(DNA mismatch repair protein MutS, connector):IPR007861(DNA mismatch repair protein MutS, clamp):IPR011184(DNA mismatch repair protein, MSH2):	YOL090W	56718	Smp_169120	188431	195636	184281	190918	-	-	JA03250	CE21000	-	RP45079	CBP31873	ISCW016721-PA	325677	PHUM003919-PA	XP_001949991.1	XP_001602118.1	XP_001121207.1	XP_967374.1	BGIBMGA011490-PA	AGAP010282-PA	AAEL014856-PA	CPIJ017719	FBpp0145252	FBpp0232602	FBpp0162118	FBpp0247417	FBpp0287357	FBpp0118077	FBpp0080203	-	ENSCSAVP00000007995
GB11428	-	-	-	0.2	-	-	-	-	-	AM04049	-	-	-	N	IPR000340(Dual specificity phosphatase, catalytic domain):IPR000620(Protein of unknown function DUF6, transmembrane):	NA	NA	NA	NA	NA	NA	NA	NA	NA	NA	NA	NA	NA	NA	NA	NA	NA	NA	NA	NA	NA	NA	NA	NA	NA	NA	NA	NA	NA	NA	NA	NA	NA	NA
GB14845	XP_393210.3:XP_393210.4	-	-	0.2	-	-	0.25	-	-	AM07440	409711	LOC409711	uncharacterized protein LOC409711	N	IPR001660(Sterile alpha motif SAM):IPR010993(Sterile alpha motif homology):IPR011510(Sterile alpha motif homology 2):IPR013761(Sterile alpha motif-type):	-	51625	Smp_136330	-	-	-	190127	PP22896	-	JA15325	CE03447	CN11018	RP01538	CBP30137	ISCW017497-PA	186887	PHUM000361-PA	XP_001948389.1	XP_001604567.1	XP_393210.3	XP_969578.2	BGIBMGA005337-PA	AGAP007137-PA	AAEL008357-PA	CPIJ008428	FBpp0153996	FBpp0234365	FBpp0168205	FBpp0249970	FBpp0278464	FBpp0116216	FBpp0112019	XP_798607.2	ENSCSAVP00000002526
GB14314	XP_394457.2:XP_394457.3	-	-	0.21	-	-	-	-	-0.27	AM06914	410982	SCR-B6	scavenger receptor class B, type 6	N	IPR002159(CD36 antigen):	-	-	Smp_011680.1	-	-	178424	-	PP21916	-	-	-	-	-	-	-	-	-	-	XP_001603276.1	XP_394457.2	XP_975231.1	BGIBMGA010477-PA	AGAP003373-PA	-	-	-	FBpp0232025	FBpp0167000	FBpp0253866	FBpp0278918	FBpp0117216	FBpp0079088	-	-
GB14673	XP_391840.3:XP_391840.3	-	0.29	0.21	-	0.13	0.34	-	-0.22	AM07270	408288	LOC408288	isovaleryl-CoA dehydrogenase, mitochondrial-like	N	IPR006089(Acyl-CoA dehydrogenase, conserved site):IPR006090(Acyl-CoA oxidase/dehydrogenase, type 1):IPR006091(Acyl-CoA oxidase/dehydrogenase, central region):IPR006092(Acyl-CoA dehydrogenase, N-terminal):IPR009075(Acyl-CoA dehydrogenase/oxidase C-terminal):IPR009100(Acyl-CoA dehydrogenase/oxidase, middle and N-terminal):IPR013764(Acyl-CoA oxidase/dehydrogenase, type1/2, C-terminal):IPR013786(Acyl…	-	27663	-	194219	201069	163132	-	PP14168	-	JA09383	CE16798	CN05828;CN13893	RP09673;RP21400	CBP04667	ISCW000209-PA	53968	PHUM004813-PA	XP_001943671.1	XP_001607123.1	XP_391840.3	-	BGIBMGA000236-PA	AGAP006780-PA	AAEL003125-PA	CPIJ014783	FBpp0156422	FBpp0226730	FBpp0161638	FBpp0249701	FBpp0287167	FBpp0113350	FBpp0076375	XP_796528.2	ENSCSAVP00000010517
GB18719	XP_393651.2:XP_393651.2	-	-	0.21	-	-	-	-	0.13	AM11280	410167	LOC410167	sorbitol dehydrogenase-like	N	IPR002085(Alcohol dehydrogenase superfamily, zinc-containing):IPR002328(Alcohol dehydrogenase, zinc-containing, conserved site):IPR011032(GroES-like):IPR013149(Alcohol dehydrogenase, zinc-binding):IPR013154(Alcohol dehydrogenase GroES-like):IPR016040(NAD(P)-binding domain):	-	54628	-	198617	159773;188066	-	-	-	-	-	-	-	-	-	-	-	PHUM004484-PA	-	XP_001601415.1	XP_393651.2	XP_968461.1	BGIBMGA011209-PA	-	-	-	-	-	-	-	-	-	-	-	ENSCSAVP00000016383
GB10220	XP_001120535.1:XP_001120535.1	-	-	0.21	-	-	-	0.22	0.26	AM02847	724644	LOC724644	uncharacterized LOC724644	-	-	-	-	-	-	-	-	-	-	-	-	-	-	-	-	-	331351	-	-	-	XP_001120535.1	-	-	AGAP011571-PA	AAEL001511-PA	-	-	-	-	-	-	-	-	-	-
GB15548	XP_625189.1:XP_625189.2	-	-	0.21	-	-	-	-	-	AM08133	552811	LOC552811	laccase-5-like	N	IPR001117(Multicopper oxidase, type 1):IPR002355(Multicopper oxidase, copper-binding site):IPR008972(Cupredoxin):IPR011706(Multicopper oxidase, type 2):IPR011707(Multicopper oxidase, type 3):	-	-	-	-	-	208606	-	-	-	-	CE03246	-	RP20001	CBP28729	-	-	-	-	-	XP_625189.1	-	-	-	-	-	-	-	-	-	-	-	-	-	-
GB14109	-	-	0.21	0.21	-	-	-	-	-	AM06710	-	-	-	-	-	NA	NA	NA	NA	NA	NA	NA	NA	NA	NA	NA	NA	NA	NA	NA	NA	NA	NA	NA	NA	NA	NA	NA	NA	NA	NA	NA	NA	NA	NA	NA	NA	NA	NA
GB19519	XP_001122612.1:XP_001122612.1	-	-	0.21	-	-	-	-	-	AM12071	726896	LOC726896	uncharacterized LOC726896	N	IPR017900(4Fe-4S ferredoxin, iron-sulphur binding, conserved site):	-	-	-	-	-	-	-	-	-	-	-	-	-	-	-	-	PHUM007528-PA	XP_001943037.1	XP_001599377.1	XP_001122612.1	-	-	AGAP004968-PA	AAEL010082-PA	CPIJ010901	FBpp0153879	-	-	FBpp0252177	-	-	FBpp0072161	-	-
GB19952	XP_393522.2:XP_393522.2	-	-	0.21	-	-	0.26	-	-	AM12499	410037	LOC410037	dnaJ homolog subfamily C member 7-like	N	IPR001440(Tetratricopeptide TPR-1):IPR001623(Heat shock protein DnaJ, N-terminal):IPR011990(Tetratricopeptide-like helical):IPR013026(Tetratricopeptide region):IPR013105(Tetratricopeptide TPR2):IPR015609(Molecular chaperone, heat shock protein, Hsp40, DnaJ):	-	-	Smp_138680.2	-	195247	-	-	-	-	-	-	-	-	-	ISCW020152-PA	-	PHUM003778-PA	-	XP_001602403.1	XP_393522.2	XP_969908.1	BGIBMGA006193-PA	AGAP008985-PA	AAEL001896-PA	CPIJ010968	FBpp0159098	FBpp0237087	FBpp0166478	FBpp0253856	FBpp0280773	FBpp0117189	FBpp0080423	-	ENSCSAVP00000004210
GB11418	-	-	-	0.22	-	-	-	-	-	AM04039	-	-	-	N	IPR012464(Protein of unknown function DUF1676):	NA	NA	NA	NA	NA	NA	NA	NA	NA	NA	NA	NA	NA	NA	NA	NA	NA	NA	NA	NA	NA	NA	NA	NA	NA	NA	NA	NA	NA	NA	NA	NA	NA	NA
GB10873	XP_001121700.1:XP_001121700.2	-	-	0.22	-	-	-	-	-	AM03498	725906	LOC725906	transcription initiation factor TFIID subunit 3-like	Y	IPR001965(Zinc finger, PHD-type):IPR011011(Zinc finger, FYVE/PHD-type):IPR013083(NoName):	-	-	-	-	125429	-	86461	-	-	-	-	-	-	-	-	-	-	-	-	XP_001121700.1	-	BGIBMGA002369-PA	-	-	-	-	-	-	-	-	-	-	-	-
GB13175	XP_394094.2:XP_394094.2	-	-	0.22	-	-	-	-	-	AM05784	410616	LOC410616	xaa-Pro aminopeptidase 1-like	N	IPR000587(Creatinase):IPR000994(Peptidase M24, structural domain):IPR001131(Peptidase M24B, X-Pro dipeptidase/aminopeptidase P, conserved site):	YLL029W	28167	Smp_050070.2	173120	215291	169985	97843	PP11325	XP_001893568.1	JA13945	CE14560	CN21202	RP41054	CBP04801	ISCW005124-PA	193046	PHUM003441-PA	XP_001948381.1	XP_001599945.1	XP_394094.2	XP_974698.1	BGIBMGA001638-PA	AGAP001037-PA	AAEL009764-PB	CPIJ015407	FBpp0150833	FBpp0228439	FBpp0162900	FBpp0240290	FBpp0284221	FBpp0118306	FBpp0080509	XP_001190029.1	ENSCSAVP00000018553
GB13028	-	-	-	0.22	-	-	-	-	-	AM05638	-	-	-	-	-	NA	NA	NA	NA	NA	NA	NA	NA	NA	NA	NA	NA	NA	NA	NA	NA	NA	NA	NA	NA	NA	NA	NA	NA	NA	NA	NA	NA	NA	NA	NA	NA	NA	NA
GB16687	XP_396412.3:XP_396412.3	-	-	0.23	-	-	-	-	0.14	AM09266	412961	BicD	bicaudal D	Y	IPR009053(Prefoldin):IPR018477(Bicaudal-D protein, microtubule-associated):	-	-	Smp_028070.1	92474	52363	227198	171094	PP16845	-	JA14613	CE08691	CN06279	RP45933	CBP26971	ISCW004355-PA	328899	PHUM008977-PA	XP_001944232.1	-	XP_396412.3	XP_970925.2	-	AGAP010206-PA	AAEL004936-PA	CPIJ012635	FBpp0144146	FBpp0231688	FBpp0164549	FBpp0253057	FBpp0278741	FBpp0118294	FBpp0080555	XP_001194078.1	-
GB17653	XP_001120943.1:XP_001120943.2	0.27	-	0.23	-	-	-	-	0.28	AM10227	725047	LOC725047	uncharacterized LOC725047	N	IPR007718(SRP40, C-terminal):	YKR092C	59313	Smp_126090	-	236060	227369	191654	-	-	JA11914	CE08376	-	RP30799	CBP27775	ISCW018610-PA	319994	-	XP_001946376.1	XP_001602084.1	XP_001120943.1	XP_001812538.1	-	AGAP005369-PA	-	CPIJ003009	FBpp0148334	FBpp0226337	FBpp0162776	-	FBpp0274428	FBpp0114124	FBpp0089003	-	-
GB11581	XP_624276.2:XP_624276.2	-	-	0.23	-	-	-	-	-	AM04201	551887	LOC551887	similar to Adenosine deaminase-related growth factor A CG5992-PA, isoform A	N	IPR001365(Adenosine/AMP deaminase):IPR006331(Adenosine deaminase-related growth factor):IPR013659(Adenosine/AMP deaminase N-terminal):	-	-	-	-	215090	167117	-	-	-	-	-	-	RP26679	-	-	307202	-	-	XP_001601883.1	XP_624276.2	XP_973932.1	BGIBMGA012939-PA	AGAP006906-PA	AAEL005676-PA	CPIJ010861	FBpp0149246	FBpp0227504	FBpp0162162	FBpp0241470	FBpp0275039	FBpp0127084	FBpp0074955	XP_788317.2	-
GB30579	-	-	-	0.23	-	-	-	-	-	AM08642	-	-	-	N	IPR000719(Protein kinase, core):IPR006575(RWD):IPR011009(Protein kinase-like):IPR015515(Protein Kinase GCN2):IPR016135(Ubiquitin-conjugating enzyme/RWD-like):IPR017442(Serine/threonine protein kinase-related):	NA	NA	NA	NA	NA	NA	NA	NA	NA	NA	NA	NA	NA	NA	NA	NA	NA	NA	NA	NA	NA	NA	NA	NA	NA	NA	NA	NA	NA	NA	NA	NA	NA	NA
GB15768	XP_001122155.1:XP_001122155.2	-	-	0.23	-	-	0.19	-	-	AM08350	726418	LOC726418	flavin-containing monooxygenase FMO GS-OX-like 3-like	N	IPR006076(FAD dependent oxidoreductase):	-	24469	-	235461	223998	-	-	-	-	-	CE08784;CE42054	CN09374;CN22452	-	CBP02613;CBP26018	ISCW011031-PA;ISCW017112-PA	-	PHUM003824-PA	-	XP_001605785.1	XP_001122155.1	-	-	-	-	-	-	-	-	-	-	-	-	XP_001204399.1	ENSCSAVP00000016783
GB19387	XP_623403.1:XP_623403.2	-	-	0.24	-	-	-	-	0.29	AM11940	551005	LOC551005	hexokinase	N	IPR001312(Hexokinase):	YDR516C	50939	Smp_043030	229061	164838	18168	105497	PP03618	XP_001899820.1	JA02758	CE05628	CN29404	RP41303	CBP35298	-	300056	PHUM000453-PA	XP_001949411.1	XP_001605294.1	XP_623403.1	XP_966410.1	BGIBMGA011477-PA	AGAP011208-PA	AAEL009387-PB	CPIJ008049	FBpp0146281	FBpp0233574	FBpp0163971	FBpp0245303	FBpp0275793	FBpp0125512	FBpp0071296	XP_798648.1	ENSCSAVP00000001127
GB13614	XP_624981.1:XP_624981.1	-	-	0.24	-	-	-	-	-	AM06213	552604	LOC552604	SLIT-ROBO Rho GTPase-activating protein 1-like	N	IPR000198(RhoGAP):IPR001452(Src homology-3 domain):IPR008936(Rho GTPase activation protein):	YDR389W	-	-	88221	141691	225880	194472	PP00112	-	-	-	-	-	-	ISCW022762-PA	49564	PHUM003562-PA	XP_001945442.1	XP_001607307.1	XP_624981.1	XP_972272.2	-	AGAP004772-PA	AAEL003292-PA	CPIJ014404	-	FBpp0231474	FBpp0164394	-	-	-	-	XP_001194982.1	ENSCSAVP00000006837
GB30233	-	-	-	0.24	-	-	-	-	-	AM12906	-	-	-	N	IPR001320(Ionotropic glutamate receptor):IPR001828(Extracellular ligand-binding receptor):IPR015683(Glutamate receptor-related):	NA	NA	NA	NA	NA	NA	NA	NA	NA	NA	NA	NA	NA	NA	NA	NA	NA	NA	NA	NA	NA	NA	NA	NA	NA	NA	NA	NA	NA	NA	NA	NA	NA	NA
GB18082	XP_001120680.1:XP_001120680.2	-	-	0.26	-	-0.14	0.16	-	0.27	AM10652	724781	LOC724781	uncharacterized LOC724781	N	IPR004119(Protein of unknown function DUF227):IPR011009(Protein kinase-like):IPR015897(CHK kinase-like):	-	-	-	-	-	-	-	PP05665	-	-	CE39936	-	-	-	-	-	-	-	-	XP_001120680.1	-	-	-	-	CPIJ010311	-	-	FBpp0170617	-	FBpp0285841	-	-	-	-
GB10188	XP_623967.2:XP_623967.3	-0.34	-	0.26	-	-	0.26	-	0.56	AM02815	551572	LOC551572	uncharacterized LOC551572	N	IPR004272(Odorant binding protein):IPR013053(Hormone binding):	-	-	-	-	-	-	-	-	-	-	-	-	-	-	-	-	-	-	-	XP_623967.2	XP_001812344.1	-	AGAP001355-PA	AAEL000500-PA	-	FBpp0152753	FBpp0237618	FBpp0172135	FBpp0243632	FBpp0284834	FBpp0114558	FBpp0111426	-	-
GB14843	XP_395439.3:XP_395439.4	0.21	0.19	0.26	-	-	0.19	-	-	AM07438	411972	LOC411972	uncharacterized LOC411972	N	IPR004274(NLI interacting factor):IPR011948(Dullard-like phosphatase domain):	-	-	Smp_159170	-	-	-	-	PP10766	-	-	-	-	-	-	-	-	-	-	XP_001603378.1	XP_395439.3	-	-	-	AAEL010078-PA	CPIJ010899	-	-	-	FBpp0245688	-	-	-	XP_001187964.1	-
GB11630	XP_392302.2:XP_392302.2	-	-	0.26	-	0.13	-	-0.13	-	AM04250	408769	Eaat-4	excitatory amino acid transporter 4	N	IPR001991(Sodium:dicarboxylate symporter):IPR018107(Sodium:dicarboxylate symporter, conserved site):	-	-	-	-	-	-	-	-	-	-	-	-	-	-	ISCW015439-PA	-	PHUM000921-PA	XP_001945508.1	XP_001599134.1	XP_392302.2	XP_970097.1	BGIBMGA010513-PA	AGAP007903-PA	AAEL000714-PA	CPIJ001493	FBpp0144405	FBpp0234072	FBpp0167234	FBpp0253769	FBpp0280814	FBpp0118066	FBpp0077707	-	-
GB15793	XP_395671.2:XP_395671.3	-	-	0.28	-	-	-	-	-0.54	AM08375	412209	CYP6AS4	cytochrome P450 6AS4	N	IPR001128(Cytochrome P450):IPR017972(Cytochrome P450, conserved site):	-	-	-	-	-	-	-	PP01486;PP07275	-	JA00362;JA01231;JA03367;JA03774;JA11488	-	-	RP10753	-	-	-	-	-	-	XP_395671.2	-	BGIBMGA012089-PA	-	-	-	-	-	-	-	-	-	-	-	-
GB19301	XP_395941.2:NP_001157188.1	-0.32	-	0.28	-	-0.17	-	-	-	AM11854	412484	Pgrp-s2	peptidoglycan recognition protein S2	Y	IPR002502(N-acetylmuramoyl-L-alanine amidase, family 2):IPR006619(Peptidoglycan recognition protein, metazoa/bacteria):IPR015510(Peptidoglycan recognition protein):IPR017331(Peptidoglycan recognition protein, PGRP-S):	-	-	-	-	168576	172630	-	-	-	-	-	-	-	-	ISCW022212-PA	-	-	-	XP_001605218.1	XP_395941.2	XP_969402.1	BGIBMGA000673-PA	AGAP006343-PA	AAEL007037-PA;AAEL007039-PA	CPIJ016770;CPIJ016771	FBpp0155260	FBpp0236253	FBpp0169987	FBpp0250880	FBpp0278387	FBpp0115569;FBpp0124835;FBpp0124836	FBpp0087788	XP_001182485.1	-
GB11665	XP_396769.2:XP_396769.2	-0.11	-	0.28	-	-	-	-	-	AM04285	413324	LOC413324	imaginal disc growth factor 4-like protein	N	IPR001223(Glycoside hydrolase, family 18, catalytic domain):IPR011583(Chitinase II):IPR013781(Glycoside hydrolase, subgroup, catalytic core):IPR015520(Imaginal disc growth factor):IPR017853(Glycoside hydrolase, catalytic core):	-	-	-	-	-	-	-	-	-	-	-	-	-	-	-	-	-	XP_001943600.1	XP_001599305.1	XP_396769.2	NP_001038091.1	BGIBMGA000648-PA	AGAP008061-PA	AAEL001965-PA	CPIJ002602	FBpp0146818	FBpp0233846	FBpp0163832	FBpp0254708	FBpp0272172	FBpp0122353	FBpp0071328	-	-
GB17205	-	-	-	0.28	-	-	-	-	-	AM09780	-	-	-	Y	IPR001841(Zinc finger, RING-type):IPR003137(Protease-associated PA):IPR013083(NoName):	NA	NA	NA	NA	NA	NA	NA	NA	NA	NA	NA	NA	NA	NA	NA	NA	NA	NA	NA	NA	NA	NA	NA	NA	NA	NA	NA	NA	NA	NA	NA	NA	NA	NA
[truncated: 1,368 more rows]
[truncated: 23 more columns]
